# Supplementary material for: Age-related neurodegenerative disease associated pathways identified in retinal and vitreous proteome from human glaucoma eyes
Source: Sci Rep. 2017 Oct 4;7:12685. doi: 10.1038/s41598-017-12858-7 (PMC5627288; doi:10.1038/s41598-017-12858-7)
Supplement: Supplementary file 2 — Supplementary Dataset S1 [file 41598_2017_12858_MOESM2_ESM.xlsx]

## Sheet: AllData-retina
Protein.Id	Gene.Symbol	Description	Group.ID	Eye1.Peptides	Eye2.Peptides	Collapsed.	Eye1.rq_126_sn_scaled	Eye1.rq_127a_sn_scaled	Eye1.rq_127b_sn_scaled	Eye1.rq_128a_sn_scaled	Eye1.rq_128b_sn_scaled	Eye1.rq_129a_sn_scaled	Eye1.rq_129b_sn_scaled	Eye1.rq_130a_sn_scaled	Eye1.rq_130b_sn_scaled	Eye1.rq_131_sn_scaled	Eye2.rq_126_sn_scaled	Eye2.rq_127a_sn_scaled	Eye2.rq_127b_sn_scaled	Eye2.rq_128a_sn_scaled	Eye2.rq_128b_sn_scaled	Eye2.rq_129a_sn_scaled	Eye2.rq_129b_sn_scaled	Eye2.rq_130a_sn_scaled	Eye2.rq_130b_sn_scaled	Eye2.rq_131_sn_scaled	Anova	Anova.adj	MaxFC	Clusters	TotalCounts	Means.Control	Means.Stress
sp|P55011-3|S12A2_HUMAN	SLC12A2	Isoform 2 of Solute carrier family 12 member 2 OS=Homo sapiens GN=SLC12A2	0	5	9	C	9.8358	10.677	10.0699	9.91653	9.93869	9.97976	10.1528	8.14831	9.7242	11.5571	9.90306	10.2698	8.82284	11.117	10.1654	10.4393	9.74651	9.5567	9.54248	10.4369	0.638334	0.80538	1.01636		9	10.0555	9.89359
sp|Q99453|PHX2B_HUMAN	PHOX2B	Paired mesoderm homeobox protein 2B OS=Homo sapiens GN=PHOX2B PE=1 SV=2	2	1	0	C	5.13849	18.2735	8.34203	7.24275	7.41121	14.7211	16.3464	6.94646	8.00198	7.57608	0	0	0	0	0	0	0	0	0	0	0.542961	0.743024	1.19237		0	8.409	10.0266
sp|P37108|SRP14_HUMAN	SRP14	Signal recognition particle 14 kDa protein OS=Homo sapiens GN=SRP14 PE=1 SV=2	3	10	8	C	9.83702	8.85297	10.6609	9.40295	9.24451	11.3435	8.99257	11.5839	10.631	9.45065	8.2633	8.01108	8.55527	8.75559	8.61892	11.9334	11.0372	10.8323	9.79627	14.1966	0.0010495	0.0257777	1.21183		8	8.99024	10.8946
sp|A8MW92-2|P20L1_HUMAN	PHF20L1	Isoform 2 of PHD finger protein 20-like protein 1 OS=Homo sapiens GN=PHF20L1	4	0	1	C	0	0	0	0	0	0	0	0	0	0	8.47677	5.54283	8.31506	8.19238	5.9976	13.2654	15.6114	6.92186	6.26388	21.4128	0.107438	0.312732	1.58539		1	7.18858	11.3967
sp|P07947|YES_HUMAN	YES1	Tyrosine-protein kinase Yes OS=Homo sapiens GN=YES1 PE=1 SV=3	4	2	1	C	8.3201	10.1994	8.3423	8.13793	11.7636	11.3561	11.3276	7.45801	10.1697	12.9252	12.8681	7.50005	9.35137	7.30584	8.63497	13.9773	8.62388	7.9059	11.6706	12.162	0.114569	0.323223	1.16024		1	9.09165	10.5485
sp|P06241|FYN_HUMAN	FYN	Tyrosine-protein kinase Fyn OS=Homo sapiens GN=FYN PE=1 SV=3	4	6	9	C	10.5435	11.6057	9.15368	8.84854	10.016	10.3017	10.0809	9.8627	9.75211	9.83517	9.66672	8.88284	9.70774	8.45308	9.57712	10.8854	10.0384	10.5011	10.2869	12.0006	0.053511	0.212306	1.07585		9	9.60731	10.336
sp|P07948-2|LYN_HUMAN	LYN	Isoform LYN B of Tyrosine-protein kinase Lyn OS=Homo sapiens GN=LYN	4	5	1	C	10.6157	9.74568	10.1262	9.56783	12.227	10.9338	10.048	9.61376	9.2918	7.83021	9.14103	1.80901	6.24352	2.16922	12.0132	15.6792	7.46684	7.17733	14.5438	23.7569	0.111343	0.318175	1.52417		1	7.10914	10.8355
sp|Q00535|CDK5_HUMAN	CDK5	Cyclin-dependent kinase 5 OS=Homo sapiens GN=CDK5 PE=1 SV=3	4	4	7	C	11.2664	11.013	9.42599	8.33302	8.98145	10.999	7.95847	10.3153	11.6354	10.072	10.652	9.64232	10.2786	9.8022	9.19723	10.4952	10.3857	10.1003	9.71011	9.73628	0.530689	0.733603	1.02831		7	9.81905	10.097
sp|P12931-2|SRC_HUMAN	SRC	Isoform 2 of Proto-oncogene tyrosine-protein kinase Src OS=Homo sapiens GN=SRC	4	1	1	C	9.96046	13.0718	8.58695	9.01976	10.8105	8.58175	10.2059	9.75524	10.3238	9.68386	7.99197	12.046	8.80461	13.6672	15.3262	9.10133	10.0216	9.85193	7.33298	5.85623	0.067316	0.238206	1.19366		1	10.6827	8.94956
sp|P08631-2|HCK_HUMAN	HCK	Isoform p59-HCK of Tyrosine-protein kinase HCK OS=Homo sapiens GN=HCK	4	1	0	C	5.45489	8.42065	5.32974	7.12435	9.06678	8.43788	21.2947	9.62021	11.2311	14.0196	0	0	0	0	0	0	0	0	0	0	0.019647	0.124062	1.7667		0	6.91524	12.2171
sp|P11802|CDK4_HUMAN	CDK4	Cyclin-dependent kinase 4 OS=Homo sapiens GN=CDK4 PE=1 SV=2	4	0	1	C	0	0	0	0	0	0	0	0	0	0	9.38723	10.0459	10.2311	9.66687	8.85398	12.7105	10.0462	8.38352	11.5461	9.12856	0.457459	0.680909	1.06442		1	9.62442	10.2444
sp|P24941|CDK2_HUMAN	CDK2	Cyclin-dependent kinase 2 OS=Homo sapiens GN=CDK2 PE=1 SV=2	4	1	0	C	8.30757	14.2513	9.99303	9.4109	9.63223	7.56149	12.2497	7.24737	10.3031	11.0433	0	0	0	0	0	0	0	0	0	0	0.636999	0.804266	1.07024		0	10.1409	9.47537
sp|P36578|RL4_HUMAN	RPL4	60S ribosomal protein L4 OS=Homo sapiens GN=RPL4 PE=1 SV=5	5	18	21	C	11.1044	10.2713	9.91343	9.85286	9.99891	9.69987	9.30423	10.1523	10.5805	9.12219	10.3788	11.3652	11.1942	11.0063	9.515	8.79166	9.7791	9.76645	8.84579	9.35745	0.00340397	0.0475658	1.09623		21	10.4415	9.52493
sp|O00178|GTPB1_HUMAN	GTPBP1	GTP-binding protein 1 OS=Homo sapiens GN=GTPBP1 PE=1 SV=3	6	10	10	C	12.2667	10.6653	11.3197	8.94044	9.29666	9.75351	8.98775	10.2151	9.64558	8.90935	11.246	8.34111	11.7089	8.4765	9.01018	11.6733	8.77638	9.15938	9.24509	12.3632	0.708141	0.852812	1.02265		10	10.0321	9.8099
sp|P55036|PSMD4_HUMAN	PSMD4	26S proteasome non-ATPase regulatory subunit 4 OS=Homo sapiens GN=PSMD4 PE=1 SV=1	8	4	12	C	10.4362	10.4714	12.3853	10.7808	9.74871	9.05157	8.50023	9.87111	10.8671	7.88764	9.807	9.99138	9.22226	10.0192	8.25415	10.1887	8.83653	11.1592	11.4862	11.0354	0.644215	0.809465	1.02517		12	10.0613	9.81427
sp|A2A3N6|PIPSL_HUMAN	PIPSL	Putative PIP5K1A and PSMD4-like protein OS=Homo sapiens GN=PIPSL PE=5 SV=1	8	5	8	C	11.1115	9.38629	11.8049	10.1652	9.41423	10.9072	8.81947	11.1122	9.62475	7.65432	9.30638	9.55696	10.0404	9.94455	9.29884	9.57162	9.07779	11.5177	10.4979	11.1878	0.919273	0.964195	1.005		8	9.97263	9.923
sp|Q96JE9|MAP6_HUMAN	MAP6	Microtubule-associated protein 6 OS=Homo sapiens GN=MAP6 PE=1 SV=2	9	76	72	C	11.8694	12.5431	13.4897	10.7426	9.3766	8.80162	6.14691	8.76293	10.9214	7.34567	12.3857	9.92873	10.4849	10.95	9.84175	8.35153	10.7434	8.55908	8.38066	10.3742	0.00221292	0.0381405	1.27178		72	11.0888	8.71916
sp|Q9UNF1-2|MAGD2_HUMAN	MAGED2	Isoform 2 of Melanoma-associated antigen D2 OS=Homo sapiens GN=MAGED2	10	8	12	C	12.6387	12.0456	11.3551	9.25312	10.1984	9.55092	8.01388	9.99746	9.5565	7.39044	10.6865	10.8691	11.2026	10.1863	9.40777	9.54645	8.92277	8.97325	9.44932	10.7559	0.00324061	0.0469405	1.17093		12	10.7359	9.16872
sp|Q9NZQ3-3|SPN90_HUMAN	NCKIPSD	Isoform 3 of NCK-interacting protein with SH3 domain OS=Homo sapiens GN=NCKIPSD	11	2	3	C	12.1746	9.72122	10.0991	8.044	11.8963	8.99042	10.3752	9.51552	9.80487	9.37869	11.5412	8.00041	12.1769	7.46117	10.089	11.1546	8.33195	9.17716	10.3503	11.7173	0.841209	0.92231	1.01377		3	9.96758	9.83214
sp|Q9NQP4|PFD4_HUMAN	PFDN4	Prefoldin subunit 4 OS=Homo sapiens GN=PFDN4 PE=1 SV=1	12	4	4	C	7.63098	10.2553	10.4464	13.0861	9.40758	10.4811	8.08176	10.8163	9.66012	10.1344	10.9268	8.99916	8.67878	9.15927	10.1074	10.3353	10.0699	9.01716	10.5351	12.1712	0.603653	0.781844	1.03103		4	9.77336	10.0767
sp|Q96P70|IPO9_HUMAN	IPO9	Importin-9 OS=Homo sapiens GN=IPO9 PE=1 SV=3	13	11	5	C	10.53	11.8479	8.32252	8.69193	8.72877	10.141	10.3105	10.7815	10.6251	10.0207	10.4965	12.7849	9.95656	10.2163	9.99545	11.1182	8.14816	9.884	9.04193	8.35794	0.613692	0.788011	1.02841		5	10.0724	9.79413
sp|Q02880-2|TOP2B_HUMAN	TOP2B	Isoform Beta-1 of DNA topoisomerase 2-beta OS=Homo sapiens GN=TOP2B	14	38	21	C	12.6302	10.3448	12.6098	8.59132	10.8199	9.15183	8.3438	10.056	9.25055	8.20194	11.9199	8.96949	14.4664	9.75788	9.58012	9.19113	8.55367	9.77913	7.02267	10.7596	0.0103829	0.088034	1.20663		21	10.8274	8.97326
sp|P07954-2|FUMH_HUMAN	FH	Isoform Cytoplasmic of Fumarate hydratase, mitochondrial OS=Homo sapiens GN=FH	15	41	51	C	11.3288	11.6491	11.6007	11.4424	9.65956	9.08443	8.47764	9.10733	9.57356	8.07648	9.83457	11.1942	10.9239	11.07	9.76788	8.53716	10.303	10.4299	9.36378	8.57556	0.000145132	0.00922075	1.18604		51	10.8206	9.12332
sp|Q9Y490|TLN1_HUMAN	TLN1	Talin-1 OS=Homo sapiens GN=TLN1 PE=1 SV=3	16	135	160	C	9.62219	11.2899	9.84367	9.54418	12.0619	9.15891	10.6075	8.68776	7.92902	11.255	8.84247	13.0871	9.60635	11.7579	10.4663	9.38847	8.93966	8.51554	11.1907	8.20545	0.0436891	0.189944	1.13041		160	10.5351	9.3197
sp|Q9Y4G6|TLN2_HUMAN	TLN2	Talin-2 OS=Homo sapiens GN=TLN2 PE=1 SV=4	16	39	39	C	11.4027	9.82638	11.4566	9.13585	11.3793	9.63041	9.03335	9.5013	9.49643	9.13773	9.58202	9.88244	10.0075	9.63374	10.1293	10.2985	9.30577	9.54622	11.2333	10.3812	0.171052	0.405101	1.04895		39	10.2126	9.73596
sp|P18621|RL17_HUMAN	RPL17	60S ribosomal protein L17 OS=Homo sapiens GN=RPL17 PE=1 SV=3	16	21	17	C	10.9239	11.315	9.85999	9.39642	10.7109	9.45924	8.82674	10.6163	10.5511	8.34043	10.1596	11.2051	11.8513	11.2125	10.0431	8.51513	10.2006	9.8497	7.97356	8.98945	0.0029528	0.0449524	1.14567		17	10.6422	9.28911
sp|O94826|TOM70_HUMAN	TOMM70A	Mitochondrial import receptor subunit TOM70 OS=Homo sapiens GN=TOMM70A PE=1 SV=1	17	38	39	C	11.0906	12.7756	10.5694	10.4518	9.79929	8.81794	8.02835	10.3536	9.85555	8.25788	10.2546	10.6891	12.086	10.7902	9.16827	8.96282	9.22444	9.819	9.0216	9.98399	0.00127017	0.0286842	1.16508		39	10.7232	9.2038
sp|Q9P2E9|RRBP1_HUMAN	RRBP1	Ribosome-binding protein 1 OS=Homo sapiens GN=RRBP1 PE=1 SV=4	19	77	84	C	9.68618	11.8873	10.278	9.3746	11.903	9.6477	9.64486	8.89928	9.89108	8.78796	10.5394	10.867	10.0976	10.0635	9.30551	9.89306	9.86272	8.489	8.82939	12.0529	0.0683819	0.240472	1.08467		84	10.3643	9.55523
sp|Q8N4C6-10|NIN_HUMAN	NIN	Isoform 3 of Ninein OS=Homo sapiens GN=NIN	19	1	1	C	9.39688	13.0784	9.68497	9.70094	12.0753	8.45318	8.77401	7.82554	10.3721	10.6387	10.0955	10.2944	9.41322	8.43884	8.56166	12.3926	9.61927	7.41474	11.7869	11.9829	0.776384	0.889266	1.02113		1	9.9854	9.77879
sp|P23381|SYWC_HUMAN	WARS	Tryptophanyl-tRNA synthetase, cytoplasmic OS=Homo sapiens GN=WARS PE=1 SV=2	20	27	26	C	8.45781	8.07665	7.66034	8.59357	10.6839	10.4949	12.4776	11.8351	10.6459	11.0743	7.17084	10.9092	9.1651	11.0937	9.77202	10.3166	9.8128	11.0811	10.942	9.73663	0.00445029	0.0533266	1.19316		26	9.06192	10.8123
sp|Q9Y3B7|RM11_HUMAN	MRPL11	39S ribosomal protein L11, mitochondrial OS=Homo sapiens GN=MRPL11 PE=1 SV=1	21	5	3	C	10.6229	11.344	10.2875	10.136	9.62758	9.22833	8.80333	9.42462	10.2898	10.2359	10.669	8.76356	10.6729	8.12315	8.68833	11.825	9.77057	9.28152	10.0411	12.1649	0.660237	0.820775	1.02173		3	9.84113	10.0549
sp|Q96T51|RUFY1_HUMAN	RUFY1	RUN and FYVE domain-containing protein 1 OS=Homo sapiens GN=RUFY1 PE=1 SV=2	22	1	1	C	9.76554	13.2296	9.15041	9.34004	11.0707	7.6993	10.7146	9.02131	11.5674	8.44123	9.41156	11.5805	11.3924	11.1513	10.2371	9.50841	8.21512	10.3593	8.70996	9.43436	0.032062	0.162513	1.13621		1	10.565	9.29848
sp|Q7L099-3|RUFY3_HUMAN	RUFY3	Isoform 3 of Protein RUFY3 OS=Homo sapiens GN=RUFY3	22	9	11	C	12.8903	12.1675	11.4869	8.77441	9.59347	8.7929	7.2991	9.01869	10.9929	8.98379	10.9279	8.14629	9.9896	8.93414	8.91111	9.68271	11.9427	8.67249	9.99275	12.8003	0.603108	0.781776	1.03887		11	10.0714	9.69452
sp|Q7L099|RUFY3_HUMAN	RUFY3	Protein RUFY3 OS=Homo sapiens GN=RUFY3 PE=1 SV=1	22	2	2	C	12.9857	8.14151	10.2146	7.32557	8.76724	11.8146	8.83439	11.1648	11.4129	9.33862	10.7731	9.15824	11.6759	10.9383	10.2039	8.69956	10.9311	9.45893	8.90672	9.25426	0.961967	0.98597	1.00321		2	9.88611	9.91788
sp|Q8WXA3-2|RUFY2_HUMAN	RUFY2	Isoform 2 of RUN and FYVE domain-containing protein 2 OS=Homo sapiens GN=RUFY2	22	1	0	C	5.62768	5.51594	11.1386	3.96448	15.0444	6.917	9.48939	9.03591	13.2975	19.9691	0	0	0	0	0	0	0	0	0	0	0.222233	0.463838	1.5017		0	7.29236	10.9509
sp|Q53GG5-2|PDLI3_HUMAN	PDLIM3	Isoform 2 of PDZ and LIM domain protein 3 OS=Homo sapiens GN=PDLIM3	23	7	12	C	7.82787	12.0482	8.11984	8.04996	7.57982	9.27354	7.94609	10.2989	9.65761	19.1982	9.11689	12.7671	8.63398	11.663	8.80845	10.1821	8.58388	8.51415	11.8518	9.87874	0.363018	0.602066	1.09775		12	9.29699	10.2058
sp|P08107|HSP71_HUMAN	HSPA1A	Heat shock 70 kDa protein 1A/1B OS=Homo sapiens GN=HSPA1A PE=1 SV=5	24	79	90	C	10.103	10.6477	10.5075	11.0412	9.50429	9.6456	9.39382	10.7962	9.63258	8.72817	10.4584	10.8305	9.02651	11.5227	10.0715	9.61586	9.4644	10.2203	9.59974	9.19011	0.0206875	0.126768	1.07626		90	10.3477	9.61443
sp|P11021|GRP78_HUMAN	HSPA5	78 kDa glucose-regulated protein OS=Homo sapiens GN=HSPA5 PE=1 SV=2	24	111	107	C	9.43199	10.8311	10.6092	10.0956	10.8444	9.83517	9.31056	10.0871	10.5612	8.39369	10.7332	10.5032	10.5014	10.5267	8.10095	9.52253	10.9668	10.3167	9.14089	9.68767	0.270871	0.512184	1.04367		107	10.1822	9.75612
sp|P38646|GRP75_HUMAN	HSPA9	Stress-70 protein, mitochondrial OS=Homo sapiens GN=HSPA9 PE=1 SV=2	24	92	108	C	9.55336	11.4448	10.2471	10.4312	9.82483	10.3224	9.34422	9.00886	9.96552	9.85769	10.0868	9.86341	10.0052	9.83194	8.71241	8.95959	11.1026	10.9556	10.9971	9.48525	0.979237	0.991121	1.00089		108	9.97886	9.96998
sp|P11142|HSP7C_HUMAN	HSPA8	Heat shock cognate 71 kDa protein OS=Homo sapiens GN=HSPA8 PE=1 SV=1	24	134	128	C	10.516	9.89856	10.1375	10.8942	9.17582	9.46737	8.88296	10.9923	10.9746	9.06071	11.7179	10.7507	9.82571	11.0403	9.23326	9.27408	9.95412	10.4629	8.69197	9.04911	0.100713	0.301633	1.06662		128	10.2901	9.64734
sp|P54652|HSP72_HUMAN	HSPA2	Heat shock-related 70 kDa protein 2 OS=Homo sapiens GN=HSPA2 PE=1 SV=1	24	30	37	C	11.8443	8.31562	10.4406	12.2065	13.4118	10.0598	10.7016	7.60852	7.73858	7.67256	9.18248	9.81	8.58746	11.4303	12.7587	9.53684	7.37864	9.53826	13.5391	8.23824	0.0575808	0.220026	1.1796		37	10.6624	9.03902
sp|Q8TAE8|G45IP_HUMAN	GADD45GIP1	Growth arrest and DNA damage-inducible proteins-interacting protein 1 OS=Homo sapiens GN=GADD45GIP1 PE=1 SV=1	25	1	0	C	9.03266	13.8652	9.68512	7.2895	10.0467	7.73034	7.7279	9.33957	9.32904	15.954	0	0	0	0	0	0	0	0	0	0	0.93825	0.973658	1.01357		0	9.76593	9.63515
sp|O15269|SPTC1_HUMAN	SPTLC1	Serine palmitoyltransferase 1 OS=Homo sapiens GN=SPTLC1 PE=1 SV=1	26	2	2	C	11.2814	10.7941	8.60466	7.93141	10.8033	10.0168	9.24191	10.6573	10.7218	9.94742	9.93151	9.13461	12.7571	7.28101	9.5485	8.82482	9.36034	7.76993	10.364	15.0282	0.629709	0.798659	1.03829		2	9.68005	10.0507
sp|Q14008-2|CKAP5_HUMAN	CKAP5	Isoform 2 of Cytoskeleton-associated protein 5 OS=Homo sapiens GN=CKAP5	27	24	18	C	11.0784	10.5576	10.1519	10.1819	9.79501	10.4277	8.87814	10.5786	10.1698	8.18075	10.0659	10.231	11.5631	10.4419	9.27071	9.44077	9.29532	9.51525	9.49823	10.6778	0.0533424	0.21199	1.07061		18	10.3161	9.63576
sp|P31948|STIP1_HUMAN	STIP1	Stress-induced-phosphoprotein 1 OS=Homo sapiens GN=STIP1 PE=1 SV=1	28	68	74	C	9.07646	9.14751	9.53443	9.95784	9.43459	10.5941	9.68918	10.5787	10.0446	11.9426	9.78772	10.088	9.41332	10.2303	9.02484	9.49937	10.3108	10.3398	11.0983	10.2076	0.00331378	0.0469405	1.08881		74	9.56084	10.41
sp|P50502|F10A1_HUMAN	ST13	Hsc70-interacting protein OS=Homo sapiens GN=ST13 PE=1 SV=2	28	39	43	C	9.69235	10.2212	9.4383	9.7996	8.90115	10.9043	9.3426	10.9279	10.8653	9.90729	10.6625	9.04447	8.47782	10.6647	8.61575	10.0501	10.4636	10.1357	10.9298	10.9556	0.00968242	0.0848364	1.0958		43	9.52192	10.4341
sp|Q13423|NNTM_HUMAN	NNT	NAD(P) transhydrogenase, mitochondrial OS=Homo sapiens GN=NNT PE=1 SV=3	29	45	41	C	11.3779	15.4846	8.30963	11.2326	10.2561	7.32329	7.68276	10.4855	10.3128	7.53496	11.8848	12.6772	13.9797	11.7658	9.43814	7.42483	9.67994	7.96856	7.06908	8.112	0.000335257	0.0140791	1.38622	1	41	11.471	8.27504
sp|Q92575|UBXN4_HUMAN	UBXN4	UBX domain-containing protein 4 OS=Homo sapiens GN=UBXN4 PE=1 SV=2	30	12	10	C	10.6522	10.5789	10.4784	10.1901	10.4284	9.49501	8.97246	9.75118	10.6645	8.78896	11.78	10.1122	9.9027	10.192	11.0777	9.55791	10.6498	9.12076	8.27362	9.33337	0.00172355	0.0334546	1.11589		10	10.5269	9.43368
sp|Q12955|ANK3_HUMAN	ANK3	Ankyrin-3 OS=Homo sapiens GN=ANK3 PE=1 SV=3	31	11	17	C	10.749	11.3856	10.2879	8.50706	10.3893	8.89106	8.46266	8.86629	11.1541	11.3071	11.0464	8.3807	11.6789	9.10866	9.32364	9.45476	12.3402	9.40621	9.99368	9.26687	0.74746	0.872953	1.01796		17	10.0216	9.84472
sp|Q01484-4|ANK2_HUMAN	ANK2	Isoform 3 of Ankyrin-2 OS=Homo sapiens GN=ANK2	31	31	29	C	10.5189	11.7628	11.2373	8.09305	10.1199	8.7684	7.93108	10.1723	11.4887	9.90756	10.7315	8.80331	11.2116	9.30332	8.6295	9.82446	11.6911	9.43573	8.82508	11.5445	0.884478	0.944963	1.00858		29	9.96788	9.88312
sp|Q01484-2|ANK2_HUMAN	ANK2	Isoform 2 of Ankyrin-2 OS=Homo sapiens GN=ANK2	31	67	62	C	11.2857	10.3769	10.4715	9.24935	10.5591	10.7021	8.86626	10.3543	9.65757	8.47715	10.5211	7.29798	11.5022	8.0336	9.9692	9.62143	10.6178	10.0157	10.36	12.061	0.733997	0.866798	1.01957		62	9.83549	10.028
sp|P16157-10|ANK1_HUMAN	ANK1	Isoform Er9 of Ankyrin-1 OS=Homo sapiens GN=ANK1	31	22	27	C	6.51627	10.5074	5.72796	8.86239	8.278	10.1479	19.4809	7.81975	11.1339	11.5256	9.06674	11.2435	9.48426	12.4845	9.94075	9.85934	9.20694	12.0281	9.19316	7.49277	0.21395	0.455346	1.15761		27	8.99108	10.4082
sp|Q14498-2|RBM39_HUMAN	RBM39	Isoform 2 of RNA-binding protein 39 OS=Homo sapiens GN=RBM39	32	6	13	C	12.1174	10.1322	10.8108	7.26431	11.4155	10.6486	9.8752	10.7787	9.11727	7.83999	9.99064	7.84286	13.0568	9.61708	9.15841	9.25593	9.15975	11.446	9.72864	10.7439	0.784655	0.894277	1.01898		13	9.99178	9.80563
sp|Q9NX63|CHCH3_HUMAN	CHCHD3	Coiled-coil-helix-coiled-coil-helix domain-containing protein 3, mitochondrial OS=Homo sapiens GN=CHCHD3 PE=1 SV=1	33	23	22	C	10.6827	14.504	8.33947	12.29	10.5666	6.78349	6.90308	11.2882	10.6418	8.00045	14.1463	10.1289	13.5264	10.6558	9.9288	9.01289	9.91073	6.6629	6.21674	9.81052	0.00304841	0.0453928	1.35629	1	22	11.3153	8.34284
sp|P0C0L4|CO4A_HUMAN	C4A	Complement C4-A OS=Homo sapiens GN=C4A PE=1 SV=1	34	68	89	C	4.76451	5.68082	5.35968	10.7737	6.77664	11.0084	13.881	9.16284	12.6926	19.8997	8.28944	6.47664	5.56762	6.32067	15.4314	11.2327	17.3669	9.75483	10.9945	8.56528	0.00154439	0.0324624	1.70304	2	89	7.06262	12.0279
tr|A2BHY4|A2BHY4_HUMAN	C4B-1	Complement component C4B (Childo blood group) OS=Homo sapiens GN=C4B-1 PE=4 SV=1	34	3	7	C	6.12183	4.94545	7.15504	8.67776	8.30272	9.44484	13.7797	10.177	11.3775	20.0181	10.19	5.11922	7.1649	5.20846	13.6637	14.2156	15.3043	8.66214	10.5405	9.93122	0.00150838	0.0319442	1.64301	2	7	7.27477	11.9525
sp|Q9H477|RBSK_HUMAN	RBKS	Ribokinase OS=Homo sapiens GN=RBKS PE=1 SV=1	35	6	7	C	8.5454	9.87244	10.0374	10.488	8.36058	9.81714	8.26219	12.6198	10.9612	11.0359	9.95605	11.6464	7.71223	11.1732	10.3106	10.152	9.40083	11.0161	8.71297	9.91969	0.509692	0.719445	1.03934		7	9.7356	10.1186
sp|P26641|EF1G_HUMAN	EEF1G	Elongation factor 1-gamma OS=Homo sapiens GN=EEF1G PE=1 SV=3	36	31	39	C	12.6152	10.1016	9.5101	9.79752	10.0557	9.57588	8.92655	10.7803	10.1071	8.53001	9.63481	11.3425	10.5814	11.1044	9.77246	9.38109	9.06777	10.7224	9.60827	8.78494	0.0305942	0.157798	1.09373		39	10.4126	9.52028
sp|P20810-5|ICAL_HUMAN	CAST	Isoform 5 of Calpastatin OS=Homo sapiens GN=CAST	37	21	30	C	8.3401	8.37332	10.8799	11.0207	14.2861	10.1477	9.83866	8.65772	8.39919	10.0566	8.12632	12.1601	9.19645	10.8221	11.586	9.48822	8.6182	8.89839	10.8023	10.3019	0.217394	0.458761	1.08712		30	10.3146	9.48799
sp|Q92506|DHB8_HUMAN	HSD17B8	Estradiol 17-beta-dehydrogenase 8 OS=Homo sapiens GN=HSD17B8 PE=1 SV=2	38	6	6	C	11.2652	10.5284	10.7315	9.25881	9.9366	9.58211	9.67112	8.7518	9.61378	10.6607	8.7393	10.0119	11.0275	9.99231	9.03779	9.48095	10.2508	10.7343	10.879	9.84621	0.788724	0.896713	1.00944		6	10.0202	9.92649
sp|Q8TAQ2-2|SMRC2_HUMAN	SMARCC2	Isoform 2 of SWI/SNF complex subunit SMARCC2 OS=Homo sapiens GN=SMARCC2	39	19	17	C	12.1388	9.43138	11.089	7.93392	9.41572	10.1043	8.92449	10.7155	10.5926	9.6542	10.0933	8.75552	10.4475	9.0997	8.38827	10.8312	9.9909	10.4017	9.09346	12.8985	0.219849	0.461693	1.06917		17	9.60508	10.2695
sp|Q9H2M9|RBGPR_HUMAN	RAB3GAP2	Rab3 GTPase-activating protein non-catalytic subunit OS=Homo sapiens GN=RAB3GAP2 PE=1 SV=1	40	15	12	C	11.4897	10.1732	9.34363	9.21717	9.46398	9.96054	8.55751	11.3033	11.0614	9.42958	9.92071	9.55402	10.0882	10.0545	10.0416	10.1258	10.4415	9.71317	9.49311	10.5674	0.722419	0.861198	1.01191		12	9.91667	10.0348
sp|P08559|ODPA_HUMAN	PDHA1	Pyruvate dehydrogenase E1 component subunit alpha, somatic form, mitochondrial OS=Homo sapiens GN=PDHA1 PE=1 SV=3	41	29	40	C	9.32742	13.8415	10.3485	10.6109	9.29246	9.61853	9.4576	8.4762	9.15433	9.87248	9.78664	10.5443	10.8991	10.0041	8.73561	9.31695	10.5334	10.4562	10.6678	9.05598	0.191478	0.429238	1.06484		40	10.2618	9.63689
sp|Q99733|NP1L4_HUMAN	NAP1L4	Nucleosome assembly protein 1-like 4 OS=Homo sapiens GN=NAP1L4 PE=1 SV=1	42	8	9	C	10.5383	9.56437	10.4982	10.5187	9.10701	10.4691	8.58308	11.3067	9.98561	9.42894	9.71578	10.575	8.71509	10.3203	9.4647	9.81783	9.64309	10.1267	10.2676	11.3539	0.592029	0.775015	1.0189		9	9.88032	10.0671
sp|P55209|NP1L1_HUMAN	NAP1L1	Nucleosome assembly protein 1-like 1 OS=Homo sapiens GN=NAP1L1 PE=1 SV=1	42	13	12	C	10.3309	8.53806	10.1908	10.0688	9.20354	10.6134	9.53417	11.6332	10.3665	9.52062	11.4811	10.6262	8.54068	10.8001	9.82615	10.2375	8.3578	11.2049	9.65141	9.27416	0.858107	0.930833	1.00795		12	9.91814	9.99699
sp|P02730|B3AT_HUMAN	SLC4A1	Band 3 anion transport protein OS=Homo sapiens GN=SLC4A1 PE=1 SV=3	43	16	20	C	3.51086	8.82476	2.45402	10.8829	7.66529	8.53928	25.0376	8.7669	12.6574	11.6611	7.37383	16.7819	8.57956	14.9176	10.4908	9.65973	6.44642	13.9445	6.46874	5.33688	0.395346	0.632788	1.22913		20	7.98505	9.81463
sp|P19338|NUCL_HUMAN	NCL	Nucleolin OS=Homo sapiens GN=NCL PE=1 SV=3	44	104	105	C	9.30188	11.6738	12.5632	10.3573	9.74858	9.1589	8.3952	9.67332	9.37604	9.7518	11.6996	8.15806	10.8009	8.80735	9.28009	9.84076	10.5405	9.01003	8.18112	13.6817	0.448876	0.675796	1.05016		105	10.1501	9.66523
sp|P49006|MRP_HUMAN	MARCKSL1	MARCKS-related protein OS=Homo sapiens GN=MARCKSL1 PE=1 SV=2	45	9	7	C	9.78616	11.415	11.6591	9.69384	10.6217	10.8211	8.585	7.99799	10.0569	9.36309	12.0896	7.11569	10.4771	7.90461	9.28015	9.79324	10.5248	9.05551	10.4154	13.3438	0.973744	0.989316	1.00234		7	9.88041	9.90349
sp|P29966|MARCS_HUMAN	MARCKS	Myristoylated alanine-rich C-kinase substrate OS=Homo sapiens GN=MARCKS PE=1 SV=4	45	41	43	C	9.20157	12.6298	11.1996	9.9344	11.2572	9.9617	8.96494	8.61982	9.20981	9.02114	10.583	9.44264	10.2026	11.0887	9.10262	8.59636	11.2266	8.86876	10.1678	10.721	0.0537464	0.212886	1.09641		43	10.4124	9.49681
sp|Q7KZF4|SND1_HUMAN	SND1	Staphylococcal nuclease domain-containing protein 1 OS=Homo sapiens GN=SND1 PE=1 SV=1	46	42	45	C	10.4531	10.0581	9.5627	9.63902	11.3701	10.0787	9.81874	9.17654	9.81414	10.0289	9.15353	10.6401	10.1488	9.69116	9.28169	10.0382	10.1297	10.4536	11.2072	9.25595	0.983105	0.993109	1.0006		45	9.97951	9.98546
sp|Q6UWP2|DHR11_HUMAN	DHRS11	Dehydrogenase/reductase SDR family member 11 OS=Homo sapiens GN=DHRS11 PE=1 SV=1	47	10	4	C	9.48432	12.7072	9.40279	11.3348	7.95647	9.15818	8.58026	10.2776	11.5768	9.52158	11.6822	10.2338	8.6213	11.0066	10.8888	9.94214	9.38994	7.86674	8.65669	11.7119	0.305565	0.546098	1.06655		4	10.2358	9.59713
sp|P18206-2|VINC_HUMAN	VCL	Isoform 1 of Vinculin OS=Homo sapiens GN=VCL	48	112	140	C	9.06963	11.5192	9.84082	9.45358	10.4128	8.68742	10.3292	9.13025	8.46601	13.0911	8.38816	13.387	8.93099	11.2319	9.52588	9.85742	8.71785	9.62539	12.0109	8.32447	0.58091	0.768472	1.03758		140	10.0828	9.71766
sp|P19404|NDUV2_HUMAN	NDUFV2	NADH dehydrogenase [ubiquinone] flavoprotein 2, mitochondrial OS=Homo sapiens GN=NDUFV2 PE=1 SV=2	49	23	22	C	9.35482	13.6472	8.87128	13.3148	9.26627	7.95069	7.50124	11.9731	10.1939	7.92663	14.287	10.31	10.33	11.181	9.97529	9.18299	9.72278	8.10481	7.18229	9.72385	0.0117574	0.0937319	1.23317		22	10.9019	8.84055
sp|O43837|IDH3B_HUMAN	IDH3B	Isocitrate dehydrogenase [NAD] subunit beta, mitochondrial OS=Homo sapiens GN=IDH3B PE=1 SV=2	50	29	29	C	8.3777	10.2266	8.59088	8.79139	7.35643	9.81084	9.27941	9.27791	11.1382	17.1506	9.64354	9.16285	10.8933	9.43786	8.16059	9.89585	10.5514	10.8085	11.0682	10.3778	0.0154897	0.107592	1.19477		29	9.01081	10.7658
sp|Q9UBF2|COPG2_HUMAN	COPG2	Coatomer subunit gamma-2 OS=Homo sapiens GN=COPG2 PE=1 SV=1	51	5	9	C	12.4035	11.4578	10.2606	9.12973	10.9053	8.36244	6.9823	10.4898	11.9802	8.02835	10.1649	11.0022	11.0943	10.5407	8.63697	10.9566	9.64751	9.46719	8.4138	10.0758	0.0690528	0.241256	1.12617		9	10.5071	9.32991
sp|Q9Y678|COPG_HUMAN	COPG	Coatomer subunit gamma OS=Homo sapiens GN=COPG PE=1 SV=1	51	12	11	C	10.5054	11.9158	9.03549	8.75236	10.7208	9.83324	10.0534	9.08975	9.35715	10.7367	9.1	9.10711	11.0026	8.29255	9.26654	11.265	9.10553	8.33663	11.7505	12.7736	0.439798	0.669105	1.04535		11	9.70815	10.1484
sp|O00330|ODPX_HUMAN	PDHX	Pyruvate dehydrogenase protein X component, mitochondrial OS=Homo sapiens GN=PDHX PE=1 SV=3	52	17	20	C	9.4761	13.5152	10.0425	10.6098	9.23645	9.7509	8.40976	9.02799	9.65322	10.2781	10.6037	11.0258	9.83815	10.316	7.85855	9.04835	10.452	9.98451	10.6214	10.2515	0.38761	0.625113	1.04522		20	10.1628	9.72315
sp|P49585|PCY1A_HUMAN	PCYT1A	Choline-phosphate cytidylyltransferase A OS=Homo sapiens GN=PCYT1A PE=1 SV=2	53	5	4	C	11.2912	10.9114	9.93814	8.48454	9.76347	9.35397	9.35771	10.5888	11.5011	8.80969	11.7632	9.32332	10.6543	8.85129	8.55879	10.1539	9.44996	8.8481	10.0128	12.3843	0.852551	0.92782	1.00968		4	9.89281	9.98861
sp|Q00577|PURA_HUMAN	PURA	Transcriptional activator protein Pur-alpha OS=Homo sapiens GN=PURA PE=1 SV=2	54	14	23	C	11.9974	9.80063	10.7708	8.80312	9.94648	9.93238	8.2399	11.1914	10.8008	8.51697	10.1351	10.1919	10.1148	10.0604	8.42189	9.56364	10.1231	10.9053	9.98081	10.5031	0.909605	0.958668	1.00515		23	9.98151	9.93038
sp|P02768|ALBU_HUMAN	ALB	Serum albumin OS=Homo sapiens GN=ALB PE=1 SV=2	55	141	195	C	3.19619	8.20512	5.61147	13.6167	7.37786	10.4922	9.53872	9.59348	15.3374	17.0309	8.28684	9.32648	4.58027	9.58813	16.8966	10.9636	17.2204	6.86677	7.92814	8.34282	0.0998223	0.299719	1.38173		195	7.81327	10.7958
sp|Q9HC38-2|GLOD4_HUMAN	GLOD4	Isoform 2 of Glyoxalase domain-containing protein 4 OS=Homo sapiens GN=GLOD4	56	26	28	C	7.96989	5.82354	9.96647	11.604	9.71853	10.2073	9.73779	10.958	11.0853	12.9293	9.83573	7.31027	9.47801	6.80642	11.4796	11.1986	10.0699	11.0824	11.7339	11.0051	0.0101092	0.0872652	1.24669		28	8.7977	10.968
sp|P06753|TPM3_HUMAN	TPM3	Tropomyosin alpha-3 chain OS=Homo sapiens GN=TPM3 PE=1 SV=1	57	20	23	C	8.42799	12.8038	12.6069	11.6773	9.37951	7.36417	9.1567	9.37371	7.06879	12.1412	10.1849	15.1685	10.3432	10.6512	10.3351	7.95226	7.62067	9.81869	10.5384	7.38709	0.0078494	0.0760529	1.26424		23	11.0115	8.70997
sp|P06753-3|TPM3_HUMAN	TPM3	Isoform 3 of Tropomyosin alpha-3 chain OS=Homo sapiens GN=TPM3	57	41	48	C	8.38693	12.0847	11.6716	10.7387	10.8781	8.05431	8.85222	8.54551	8.1298	12.6582	10.4007	11.8457	10.07	8.9004	9.38167	10.338	8.64923	8.93035	11.2545	10.2293	0.157178	0.386856	1.09524		48	10.3653	9.46395
sp|P07951-2|TPM2_HUMAN	TPM2	Isoform 2 of Tropomyosin beta chain OS=Homo sapiens GN=TPM2	57	53	53	C	8.00596	10.0872	11.5174	11.6397	10.6848	7.68867	9.87911	8.5615	7.73488	14.2008	9.24006	12.274	9.28002	9.27347	12.2219	9.44835	9.24303	9.54898	11.4509	8.01931	0.23522	0.478575	1.09694		53	10.3272	9.41454
sp|P07951|TPM2_HUMAN	TPM2	Tropomyosin beta chain OS=Homo sapiens GN=TPM2 PE=1 SV=1	57	5	10	C	9.89392	15.5746	13.9719	13.5118	4.19204	5.85462	5.59529	10.2247	6.08936	15.0917	10.1347	18.8443	8.76332	12.5616	8.43669	6.25569	6.27616	8.86196	12.846	7.01956	0.0910114	0.285497	1.36465		10	10.802	7.91564
sp|P09493-3|TPM1_HUMAN	TPM1	Isoform 3 of Tropomyosin alpha-1 chain OS=Homo sapiens GN=TPM1	57	32	45	C	7.72968	12.0181	11.8188	11.8641	9.50736	7.44463	8.96021	9.54199	7.45759	13.6575	9.62063	14.9635	8.92634	10.8996	10.2948	9.1473	8.49743	8.94332	10.384	8.32316	0.0760595	0.256311	1.16448		45	10.5969	9.10018
sp|P09493-5|TPM1_HUMAN	TPM1	Isoform 5 of Tropomyosin alpha-1 chain OS=Homo sapiens GN=TPM1	57	13	16	C	8.52682	12.1663	10.6989	11.8225	10.1464	8.32998	8.49607	8.22863	7.98802	13.5963	11.6217	12.7594	9.29184	9.74856	9.48185	9.81417	8.51945	9.06669	10.9402	8.75622	0.0667594	0.237539	1.13952		16	10.5423	9.25147
sp|P09493-6|TPM1_HUMAN	TPM1	Isoform 6 of Tropomyosin alpha-1 chain OS=Homo sapiens GN=TPM1	57	17	21	C	8.52941	15.3847	12.9882	11.4344	6.87536	6.15354	7.08095	8.92596	7.17298	15.4545	9.47279	17.6742	8.12512	12.5985	9.21627	7.70546	8.02635	8.79444	11.3767	7.01015	0.0741548	0.252211	1.27459		21	10.7785	8.45648
sp|P67936-2|TPM4_HUMAN	TPM4	Isoform 2 of Tropomyosin alpha-4 chain OS=Homo sapiens GN=TPM4	57	9	13	C	7.73543	8.06022	10.6846	10.5375	14.522	9.86853	10.5364	10.621	7.86433	9.57003	8.66431	11.1154	10.1759	9.8922	10.3767	9.42557	10.3774	10.0742	11.2673	8.63098	0.70696	0.852179	1.0256		13	10.0252	9.77501
sp|P67936|TPM4_HUMAN	TPM4	Tropomyosin alpha-4 chain OS=Homo sapiens GN=TPM4 PE=1 SV=3	57	7	9	C	7.13754	9.84272	8.90069	8.82633	12.6152	10.4484	11.0533	8.33439	8.35056	14.4909	10.0538	8.25209	10.1081	7.39297	9.30235	11.9248	9.95098	8.51039	13.0278	11.4768	0.0815339	0.268171	1.15916		9	9.12796	10.5808
tr|Q5VU66|Q5VU66_HUMAN	TPM3	Tropomyosin 3 OS=Homo sapiens GN=TPM3 PE=2 SV=1	57	9	10	C	8.12081	6.79351	10.4356	10.5756	14.8094	10.6065	10.0364	11.6155	7.96769	9.0389	7.23296	10.7059	7.39536	11.5121	12.1777	10.9422	9.56933	11.142	11.1778	8.14458	0.775011	0.888578	1.0271		10	9.68205	9.94446
sp|Q2TAC2-2|CCD57_HUMAN	CCDC57	Isoform 2 of Coiled-coil domain-containing protein 57 OS=Homo sapiens GN=CCDC57	57	1	0	C	5.87777	19.3646	7.34461	8.48436	6.39671	10.4483	9.85401	2.81113	7.52733	21.8912	0	0	0	0	0	0	0	0	0	0	0.980428	0.991245	1.01004		0	8.53794	8.62363
sp|Q14980-2|NUMA1_HUMAN	NUMA1	Isoform 2 of Nuclear mitotic apparatus protein 1 OS=Homo sapiens GN=NUMA1	58	35	25	C	12.7179	8.55807	12.2111	6.66831	10.7535	11.1768	9.5878	10.6349	8.05111	9.64045	9.33396	8.25525	11.3455	7.92045	7.76766	11.1686	8.87264	10.4786	11.078	13.7793	0.240772	0.483967	1.10586		25	9.35356	10.3437
sp|Q9UNF0-2|PACN2_HUMAN	PACSIN2	Isoform 2 of Protein kinase C and casein kinase substrate in neurons protein 2 OS=Homo sapiens GN=PACSIN2	59	18	16	C	9.29891	10.9018	10.4984	10.0956	9.82043	9.6463	9.01704	10.0196	10.4597	10.2421	9.68814	10.6922	9.40617	10.2244	9.18474	9.80237	9.99449	9.87076	10.2586	10.8781	0.86523	0.935393	1.00427		16	9.96493	10.0075
sp|Q9UNF0|PACN2_HUMAN	PACSIN2	Protein kinase C and casein kinase substrate in neurons protein 2 OS=Homo sapiens GN=PACSIN2 PE=1 SV=2	59	1	1	C	7.62182	7.28526	8.48975	8.62592	9.76995	8.88819	10.0738	9.75347	9.49991	19.9919	10.5696	14.194	9.80215	11.6127	11.1004	8.20783	7.99236	9.23314	9.69837	7.58945	0.986567	0.994636	1.00183		1	9.72043	9.70264
sp|Q9BY11|PACN1_HUMAN	PACSIN1	Protein kinase C and casein kinase substrate in neurons protein 1 OS=Homo sapiens GN=PACSIN1 PE=1 SV=1	59	53	47	C	10.0183	11.4366	11.9663	10.1767	8.65032	9.40833	7.59381	10.2296	10.9495	9.57049	12.052	8.83164	10.1881	9.61664	8.82304	9.57135	10.3934	9.24954	8.23906	13.0352	0.539368	0.740294	1.03909		47	10.1054	9.72525
sp|O60749|SNX2_HUMAN	SNX2	Sorting nexin-2 OS=Homo sapiens GN=SNX2 PE=1 SV=2	60	14	20	C	9.58361	9.20619	10.0462	9.53535	10.9147	10.6311	10.5827	9.26404	9.40285	10.8332	8.52635	10.58	8.96074	10.1874	9.54143	10.5689	8.55845	10.3703	11.9927	10.7136	0.1591	0.389499	1.05848		20	9.68329	10.2496
sp|Q13596-2|SNX1_HUMAN	SNX1	Isoform 1A of Sorting nexin-1 OS=Homo sapiens GN=SNX1	60	10	9	C	10.1098	9.68579	10.3993	9.26323	10.5607	9.81242	9.62864	9.83802	9.2011	11.501	9.32396	11.141	8.76731	10.4883	9.22844	10.7545	9.27231	9.44921	11.1565	10.4186	0.562968	0.756712	1.02065		9	9.87089	10.0747
sp|Q9UBQ7|GRHPR_HUMAN	GRHPR	Glyoxylate reductase/hydroxypyruvate reductase OS=Homo sapiens GN=GRHPR PE=1 SV=1	61	24	24	C	10.2869	9.43761	8.76404	9.78764	8.90142	11.3422	9.16662	10.6693	10.3484	11.2959	8.84851	10.1948	9.01567	10.1145	9.64229	9.86407	8.96877	10.3728	12.8869	10.0918	0.0233481	0.135017	1.10161		24	9.48279	10.4463
sp|P02766|TTHY_HUMAN	TTR	Transthyretin OS=Homo sapiens GN=TTR PE=1 SV=1	62	14	22	C	3.73537	7.61573	3.75493	12.7479	4.47473	12.5307	12.3155	9.81304	14.1027	18.9094	8.98957	7.09682	4.27678	7.57043	9.87277	10.6447	13.7015	12.4468	15.3608	10.0398	0.000286498	0.0125765	1.9765	2	22	6.44812	12.7447
sp|P55060-3|XPO2_HUMAN	CSE1L	Isoform 3 of Exportin-2 OS=Homo sapiens GN=CSE1L	63	17	17	C	12.3692	10.8562	9.01829	8.63351	9.30969	9.23592	8.55307	11.9816	11.5631	8.47936	10.7232	10.8354	11.4478	10.5564	9.69545	10.527	8.94846	9.1178	8.37884	9.76959	0.207087	0.448026	1.07342		17	10.2855	9.58199
sp|O75061-2|AUXI_HUMAN	DNAJC6	Isoform 2 of Putative tyrosine-protein phosphatase auxilin OS=Homo sapiens GN=DNAJC6	64	9	14	C	10.912	13.8028	11.3658	8.95039	8.35371	10.2014	8.62154	8.60895	10.7566	8.42674	11.4697	8.7146	10.7702	10.2118	8.53421	8.922	10.786	10.6163	9.54828	10.4268	0.382674	0.620741	1.05574		14	10.1847	9.64695
sp|P51452|DUS3_HUMAN	DUSP3	Dual specificity protein phosphatase 3 OS=Homo sapiens GN=DUSP3 PE=1 SV=1	65	11	12	C	9.11133	11.0545	8.19383	10.3293	8.21354	10.7787	10.1298	9.6511	10.1291	12.4087	9.45648	11.0094	8.34263	11.0387	10.6544	9.14182	9.55849	10.0223	12.5273	8.24838	0.378634	0.616728	1.05298		12	9.67042	10.1828
sp|Q9Y277-2|VDAC3_HUMAN	VDAC3	Isoform 2 of Voltage-dependent anion-selective channel protein 3 OS=Homo sapiens GN=VDAC3	66	19	24	C	10.4951	14.5779	7.88349	10.8373	9.68314	7.73239	8.98883	10.3008	10.8299	8.67119	12.1131	10.6174	15.2309	11.153	9.45412	7.60758	10.65	8.50842	7.22987	7.43547	0.00794951	0.0763698	1.26499		24	11.0087	8.70257
sp|Q9Y277|VDAC3_HUMAN	VDAC3	Voltage-dependent anion-selective channel protein 3 OS=Homo sapiens GN=VDAC3 PE=1 SV=1	66	1	1	C	7.44604	9.20116	4.79124	8.71307	13.7543	12.3766	14.8606	12.8405	6.85214	9.16432	8.57217	15.9669	13.5038	16.8053	9.42914	7.33409	5.13425	9.27359	9.97081	4.00998	0.352331	0.591906	1.18725		1	10.1426	8.54297
sp|P21796|VDAC1_HUMAN	VDAC1	Voltage-dependent anion-selective channel protein 1 OS=Homo sapiens GN=VDAC1 PE=1 SV=2	66	57	63	C	11.5701	14.2066	8.71767	11.4357	10.5635	7.4169	7.66996	11.2081	10.6373	6.57408	13.6865	9.32926	16.1137	10.8059	9.21621	7.51027	10.8646	8.32269	5.99238	8.15856	0.00312909	0.0463048	1.37388	1	63	11.3497	8.26106
sp|Q7Z3D6-2|CN159_HUMAN	C14orf159	Isoform 2 of UPF0317 protein C14orf159, mitochondrial OS=Homo sapiens GN=C14orf159	67	18	9	C	10.3548	11.7938	10.5419	5.99337	10.7551	7.65176	8.04327	9.91907	11.5096	13.4374	7.2052	10.1532	10.5908	9.45142	7.05662	11.2916	13.114	8.19467	9.60445	13.3381	0.231	0.474038	1.13093		9	9.18813	10.3911
sp|Q9NQX3-2|GEPH_HUMAN	GPHN	Isoform 2 of Gephyrin OS=Homo sapiens GN=GPHN	68	15	15	C	10.3535	10.5746	10.0746	10.2811	9.56678	10.7555	8.98199	10.5048	10.7666	8.14048	10.752	9.42469	9.70063	10.248	9.06467	9.49039	10.4449	10.562	9.62154	10.6911	0.923519	0.966208	1.00337		15	9.99064	9.95708
sp|P53814-2|SMTN_HUMAN	SMTN	Isoform A of Smoothelin OS=Homo sapiens GN=SMTN	69	3	9	C	9.03721	14.0803	10.8411	12.8763	8.03787	8.78752	7.42389	7.58129	9.33851	11.9961	11.4101	15.1723	10.2504	12.4486	8.96441	8.35023	7.52207	7.55554	8.03281	10.2936	0.00621176	0.0663124	1.29243		9	11.0953	8.58479
sp|Q86VP6|CAND1_HUMAN	CAND1	Cullin-associated NEDD8-dissociated protein 1 OS=Homo sapiens GN=CAND1 PE=1 SV=2	70	51	52	C	12.0555	10.7983	9.17907	9.41332	8.89467	9.70462	8.37659	12.5734	10.92	8.08446	10.553	11.0076	10.0307	11.1403	9.82397	10.021	8.85881	10.327	9.03177	9.20587	0.247365	0.489897	1.06373		52	10.2466	9.63268
sp|Q12888-2|TP53B_HUMAN	TP53BP1	Isoform 2 of Tumor suppressor p53-binding protein 1 OS=Homo sapiens GN=TP53BP1	71	1	1	C	13.2362	10.8629	12.3739	7.65602	11.1015	9.00073	6.18794	10.0016	10.791	8.78821	11.1101	10.0445	11.3739	9.25849	8.59377	11.4913	7.37757	8.72701	9.84926	12.1741	0.174223	0.407559	1.12539		1	10.4325	9.2701
sp|Q92673|SORL_HUMAN	SORL1	Sortilin-related receptor OS=Homo sapiens GN=SORL1 PE=1 SV=2	72	3	0	C	8.39062	9.88358	8.45527	8.14449	9.44805	11.8574	14.0121	6.81142	9.10071	13.8964	0	0	0	0	0	0	0	0	0	0	0.210104	0.450764	1.21544		0	8.83911	10.7434
sp|Q15293|RCN1_HUMAN	RCN1	Reticulocalbin-1 OS=Homo sapiens GN=RCN1 PE=1 SV=1	73	29	35	C	9.23259	9.84296	9.6117	8.24069	9.08661	12.1026	8.70365	12.0466	11.156	9.97667	10.9743	7.9962	7.88069	8.4642	7.52218	10.482	12.242	11.8418	10.9164	11.6803	0.000297778	0.0128992	1.25251		35	8.82952	11.0591
sp|P30531|SC6A1_HUMAN	SLC6A1	Sodium- and chloride-dependent GABA transporter 1 OS=Homo sapiens GN=SLC6A1 PE=1 SV=2	74	8	4	C	11.4714	10.6374	11.1403	6.19763	9.50938	13.2494	12.0124	7.92779	9.63221	8.22215	7.31373	9.72979	12.5819	9.68654	8.232	7.56275	9.66098	12.9908	11.52	10.7215	0.457216	0.680909	1.07432		4	9.45669	10.1595
sp|O15382|BCAT2_HUMAN	BCAT2	Branched-chain-amino-acid aminotransferase, mitochondrial OS=Homo sapiens GN=BCAT2 PE=1 SV=2	75	5	8	C	9.64814	11.1491	11.3043	10.8523	11.8152	8.5619	8.48528	6.90374	10.1291	11.151	9.31516	10.1207	10.1773	9.26953	13.0641	9.52578	11.1509	8.60078	10.6615	8.11417	0.0332013	0.165659	1.15002		8	10.6122	9.22787
sp|P30038|AL4A1_HUMAN	ALDH4A1	Delta-1-pyrroline-5-carboxylate dehydrogenase, mitochondrial OS=Homo sapiens GN=ALDH4A1 PE=1 SV=3	76	26	35	C	9.83369	11.7515	9.72697	12.1988	12.4927	8.17126	8.01279	8.90948	10.5105	8.39238	11.3246	10.5024	10.6044	10.9458	10.1651	10.1509	10.5842	8.07465	8.69522	8.95281	0.000352362	0.0143505	1.21338		35	10.9167	8.99696
sp|Q9BZL4-3|PP12C_HUMAN	PPP1R12C	Isoform 3 of Protein phosphatase 1 regulatory subunit 12C OS=Homo sapiens GN=PPP1R12C	77	1	4	C	10.4185	9.13629	13.2722	9.23826	12.2719	8.91557	7.01065	9.90829	10.1296	9.69874	12.0133	13.6841	10.7115	10.3226	9.45331	8.68141	9.02202	7.81968	8.49176	9.80038	0.00269721	0.0425569	1.23015		4	10.9424	8.89516
sp|P67809|YBOX1_HUMAN	YBX1	Nuclease-sensitive element-binding protein 1 OS=Homo sapiens GN=YBX1 PE=1 SV=3	78	12	9	C	10.2001	12.439	10.8087	8.64967	9.69858	9.05102	7.42573	9.76009	11.1672	10.7998	11.5478	8.32372	10.3431	8.69957	8.79972	11.3588	9.83585	8.41469	8.14822	14.5285	0.99419	0.997329	1.00056		9	9.86803	9.87351
sp|P16989-2|DBPA_HUMAN	CSDA	Isoform 2 of DNA-binding protein A OS=Homo sapiens GN=CSDA	78	7	7	C	10.755	11.4352	12.0858	8.74551	10.9938	8.64583	7.52546	9.71271	10.8544	9.24629	10.7768	8.45214	11.1705	9.40472	8.93671	11.2627	10.6565	8.94326	7.74919	12.6475	0.372903	0.610967	1.06239		7	10.2026	9.60344
sp|Q92805|GOGA1_HUMAN	GOLGA1	Golgin subfamily A member 1 OS=Homo sapiens GN=GOLGA1 PE=1 SV=3	79	1	1	C	10.2717	15.2288	8.6542	8.54909	8.586	8.84249	8.98886	8.87341	11.9359	10.0696	9.51351	10.629	12.0129	9.32018	9.17875	10.0065	10.7697	8.66535	9.48233	10.4218	0.680152	0.834	1.02815		1	10.0321	9.75746
sp|P12270|TPR_HUMAN	TPR	Nucleoprotein TPR OS=Homo sapiens GN=TPR PE=1 SV=3	80	48	42	C	11.2328	10.1671	11.6605	7.65955	10.3056	10.3007	8.86801	10.1836	10.5522	9.0701	10.2081	9.03549	11.2242	9.75604	8.99128	10.1001	10.0794	10.0852	8.62971	11.8905	0.97232	0.988787	1.00176		42	9.95366	9.93617
sp|Q14642|I5P1_HUMAN	INPP5A	Type I inositol-1,4,5-trisphosphate 5-phosphatase OS=Homo sapiens GN=INPP5A PE=2 SV=1	81	1	3	C	8.36316	14.9779	10.0039	9.71931	9.01314	8.59499	9.7441	7.44231	9.72501	12.4161	9.26006	12.8033	10.6717	11.239	8.47691	7.82342	10.5652	9.2078	9.76037	10.1922	0.277277	0.518278	1.0879		3	10.284	9.45308
sp|P80723|BASP1_HUMAN	BASP1	Brain acid soluble protein 1 OS=Homo sapiens GN=BASP1 PE=1 SV=2	82	82	69	C	10.7267	9.61349	14.7718	9.5526	12.6868	10.4174	7.07186	8.68147	8.8778	7.60003	9.12311	11.647	11.9399	8.72118	7.49974	8.48066	10.8512	10.4752	8.60809	12.6538	0.167707	0.39994	1.12954		69	10.4357	9.2389
sp|O75569-2|PRKRA_HUMAN	PRKRA	Isoform 2 of Interferon-inducible double stranded RNA-dependent protein kinase activator A OS=Homo sapiens GN=PRKRA	83	9	6	C	10.8098	9.01431	9.74334	8.81859	11.1542	10.77	9.51299	10.4119	9.35768	10.4071	10.7822	9.07154	11.665	9.35694	9.74717	9.1586	9.04589	10.7952	10.6914	9.68616	0.979681	0.991121	1.001		6	9.97145	9.96152
sp|O75569|PRKRA_HUMAN	PRKRA	Interferon-inducible double stranded RNA-dependent protein kinase activator A OS=Homo sapiens GN=PRKRA PE=1 SV=1	83	0	2	C	0	0	0	0	0	0	0	0	0	0	11.3567	7.59601	10.7358	8.97614	9.57306	12.2879	11.4324	8.39546	8.83253	10.8139	0.516388	0.723072	1.07197		2	9.5535	10.2411
sp|Q8N163|K1967_HUMAN	KIAA1967	Protein KIAA1967 OS=Homo sapiens GN=KIAA1967 PE=1 SV=2	84	24	27	C	12.1447	9.42826	12.4236	8.91184	9.42975	9.83422	8.05791	10.687	10.422	8.66078	9.93238	9.42245	10.7313	9.91941	9.05167	9.86645	10.1072	10.7435	8.71162	11.514	0.603012	0.781776	1.02755		27	10.0754	9.80526
sp|P55884-2|EIF3B_HUMAN	EIF3B	Isoform 2 of Eukaryotic translation initiation factor 3 subunit B OS=Homo sapiens GN=EIF3B	85	28	26	C	11.4586	10.0048	9.53532	9.84099	10.4884	9.60674	8.7319	10.2052	10.3804	9.74766	10.155	10.1474	10.4103	9.98744	9.39981	10.3828	9.44773	9.81922	9.52446	10.7259	0.279145	0.519175	1.02917		26	10.1286	9.8415
sp|Q13330-2|MTA1_HUMAN	MTA1	Isoform Short of Metastasis-associated protein MTA1 OS=Homo sapiens GN=MTA1	86	1	1	C	10.243	12.2636	12.039	8.77453	8.15196	11.4299	9.4251	10.6285	10.4314	6.61288	8.50138	8.63672	11.2414	9.09208	8.77673	9.65165	10.6991	10.3752	9.20043	13.8254	0.596717	0.777948	1.04212		1	9.66669	10.0739
sp|O94776|MTA2_HUMAN	MTA2	Metastasis-associated protein MTA2 OS=Homo sapiens GN=MTA2 PE=1 SV=1	86	13	10	C	12.2536	10.4765	10.9489	7.95593	10.1243	9.57648	8.61132	10.7456	10.8389	8.46843	11.2085	8.74663	11.113	8.96985	9.37832	11.1871	9.45513	9.1684	8.94806	11.825	0.703918	0.849372	1.02201		10	10.037	9.82088
sp|Q8IZ83|A16A1_HUMAN	ALDH16A1	Aldehyde dehydrogenase family 16 member A1 OS=Homo sapiens GN=ALDH16A1 PE=1 SV=2	87	6	5	C	10.4793	9.79181	9.65495	9.14364	11.5037	9.8995	10.4955	10.6032	8.92586	9.50256	8.63232	10.0316	11.497	9.86388	9.14566	10.1857	8.47048	10.383	11.306	10.4843	0.887193	0.946591	1.00586		5	9.93401	9.99221
sp|P46821|MAP1B_HUMAN	MAP1B	Microtubule-associated protein 1B OS=Homo sapiens GN=MAP1B PE=1 SV=2	88	312	342	C	11.1657	10.7729	10.2929	11.1688	9.25491	9.07917	7.33022	10.8009	11.2414	8.89305	10.7749	8.80979	10.0457	10.0697	9.84404	9.32557	12.1339	9.00368	9.21738	10.7753	0.3466	0.587713	1.05222		342	10.1922	9.68641
sp|Q08211|DHX9_HUMAN	DHX9	ATP-dependent RNA helicase A OS=Homo sapiens GN=DHX9 PE=1 SV=4	89	56	56	C	11.4128	8.23749	11.447	6.34767	10.458	11.3485	10.7289	10.9508	9.93843	9.1305	9.17429	7.46909	12.1222	6.90907	8.43953	10.4746	9.82141	12.1994	11.7473	11.6433	0.0326493	0.163817	1.19628		56	8.99311	10.7582
sp|P06454-2|PTMA_HUMAN	PTMA	Isoform 2 of Prothymosin alpha OS=Homo sapiens GN=PTMA	90	15	13	C	12.0699	6.70907	7.85937	10.009	9.46545	11.2106	6.56406	17.3686	9.51634	9.22767	8.25874	10.5528	7.75437	14.0469	12.0599	9.82479	9.02174	12.8309	8.92283	6.72701	0.930105	0.969792	1.01048		13	9.63616	9.73716
sp|O60271-2|JIP4_HUMAN	SPAG9	Isoform 2 of C-Jun-amino-terminal kinase-interacting protein 4 OS=Homo sapiens GN=SPAG9	90	16	17	C	10.8217	9.39471	11.1154	10.6813	10.4169	9.19608	8.91912	9.88295	10.1905	9.38137	9.7645	10.6616	9.82057	10.1377	10.091	10.1185	9.60047	9.43501	9.87082	10.4998	0.0218842	0.130023	1.05974		17	10.2777	9.6983
sp|Q9UPT6|JIP3_HUMAN	MAPK8IP3	C-Jun-amino-terminal kinase-interacting protein 3 OS=Homo sapiens GN=MAPK8IP3 PE=1 SV=3	90	4	2	C	11.5666	10.8111	11.6176	9.77746	9.12061	9.82587	8.69529	10.3256	10.2059	8.05412	11.1522	9.57034	10.2709	10.1909	9.34782	8.27039	10.7932	10.4533	7.58452	12.3663	0.192969	0.431196	1.07863		2	10.3069	9.55551
sp|Q9Y2A7-2|NCKP1_HUMAN	NCKAP1	Isoform 2 of Nck-associated protein 1 OS=Homo sapiens GN=NCKAP1	91	19	11	C	11.6887	10.5618	9.16006	9.41745	10.0507	9.36224	9.91083	11.3638	10.2974	8.18711	10.0181	10.333	12.233	10.5644	10.3042	8.97485	9.90698	9.88261	8.96614	8.81668	0.0450636	0.192409	1.09102		11	10.3967	9.52933
sp|Q2M2I8|AAK1_HUMAN	AAK1	AP2-associated protein kinase 1 OS=Homo sapiens GN=AAK1 PE=1 SV=3	92	15	10	C	12.2578	10.9861	11.7842	9.20531	9.82899	9.32965	7.9557	9.0657	11.2495	8.33703	11.255	10.1656	10.9855	10.3548	9.72374	9.25054	9.46799	9.82289	8.9226	10.0514	0.00563752	0.0626172	1.14075		10	10.6154	9.30566
sp|Q01995|TAGL_HUMAN	TAGLN	Transgelin OS=Homo sapiens GN=TAGLN PE=1 SV=4	93	53	69	C	7.22331	9.24014	9.57357	11.3084	14.7094	7.72105	11.1207	10.0713	8.66547	10.3667	10.1096	10.6604	9.44583	9.94845	17.5869	8.82459	8.4171	9.0537	9.78557	6.16786	0.0766195	0.257748	1.19631		69	10.659	8.9099
sp|Q9UI15|TAGL3_HUMAN	TAGLN3	Transgelin-3 OS=Homo sapiens GN=TAGLN3 PE=1 SV=2	93	18	17	C	10.7304	11.6557	11.9013	10.4497	9.69834	11.6268	8.07993	7.97192	9.88944	7.99652	11.3852	8.75876	10.4005	9.88737	10.0119	7.45606	9.94999	10.4957	12.0524	9.60216	0.097257	0.295743	1.11242		17	10.4472	9.39137
sp|P37802|TAGL2_HUMAN	TAGLN2	Transgelin-2 OS=Homo sapiens GN=TAGLN2 PE=1 SV=3	93	20	24	C	8.27892	8.19569	8.89158	10.6129	12.6429	9.59343	9.96268	12.6163	9.67845	9.52715	9.97953	10.2399	9.44125	10.2483	11.8929	10.2131	9.662	9.03082	9.73811	9.5541	0.952643	0.979996	1.00321		24	9.95083	9.91897
sp|P09496-2|CLCA_HUMAN	CLTA	Isoform Non-brain of Clathrin light chain A OS=Homo sapiens GN=CLTA	94	22	20	C	9.19201	10.8935	10.266	9.71005	10.3027	10.463	8.91765	9.47182	10.2237	10.5596	12.9163	8.3169	9.77356	8.94643	8.14314	10.6246	10.3272	9.27488	9.77426	11.9027	0.480363	0.698405	1.03686		20	9.7628	10.1226
sp|P09496-3|CLCA_HUMAN	CLTA	Isoform 3 of Clathrin light chain A OS=Homo sapiens GN=CLTA	94	2	3	C	9.97547	13.4881	10.7126	10.0128	8.70882	9.54273	8.21023	10.1057	11.4716	7.77189	12.9398	7.56425	11.1513	8.86175	8.18958	9.03388	12.2685	10.5581	8.7886	10.6443	0.741891	0.869772	1.02567		3	9.99561	9.74548
sp|P20962|PTMS_HUMAN	PTMS	Parathymosin OS=Homo sapiens GN=PTMS PE=1 SV=2	95	14	15	C	12.447	7.65275	9.60576	11.3759	9.06103	9.30712	6.21866	15.8501	10.8456	7.63599	9.57532	11.5265	8.30471	15.2605	11.2842	9.42609	10.689	10.8764	6.50617	6.55118	0.225559	0.4675	1.15418		15	10.4059	9.01584
sp|P11586|C1TC_HUMAN	MTHFD1	C-1-tetrahydrofolate synthase, cytoplasmic OS=Homo sapiens GN=MTHFD1 PE=1 SV=3	96	31	27	C	11.2784	9.54925	10.0946	8.54774	9.95559	9.78922	9.15741	11.3212	10.186	10.1206	8.97701	10.5977	9.68784	10.2923	9.1564	11.1468	9.44945	9.62716	10.5606	10.5048	0.277358	0.518278	1.0389		27	9.7837	10.1643
sp|Q1KMD3|HNRL2_HUMAN	HNRNPUL2	Heterogeneous nuclear ribonucleoprotein U-like protein 2 OS=Homo sapiens GN=HNRNPUL2 PE=1 SV=1	97	45	42	C	10.4291	7.97319	12.1534	7.69206	10.1779	11.5364	9.57311	11.5432	9.68029	9.24141	8.52081	8.17106	9.94052	8.89499	8.30349	10.2063	11.7394	11.353	10.4353	12.4352	0.0106833	0.088996	1.17409		42	9.13451	10.7247
sp|P12111-2|CO6A3_HUMAN	COL6A3	Isoform 2 of Collagen alpha-3(VI) chain OS=Homo sapiens GN=COL6A3	98	46	29	C	10.2886	6.11159	17.9936	9.68706	13.8401	10.252	11.6035	6.9532	5.12761	8.14282	7.94125	9.23929	11.994	7.3452	11.3587	12.9261	6.10718	8.39952	15.9429	8.74579	0.411304	0.646819	1.13307		29	10.1083	8.92114
sp|O43272-1|PROD_HUMAN	PRODH	Isoform 3 of Proline dehydrogenase 1, mitochondrial OS=Homo sapiens GN=PRODH	99	6	4	C	11.8468	8.41516	8.53102	12.3749	13.1844	9.01892	11.0001	7.1242	9.04265	9.46181	11.3313	6.3377	11.3591	7.08812	13.4365	11.717	9.07734	8.83482	11.2437	9.57433	0.564751	0.757779	1.0583		4	10.0754	9.52039
sp|P05023|AT1A1_HUMAN	ATP1A1	Sodium/potassium-transporting ATPase subunit alpha-1 OS=Homo sapiens GN=ATP1A1 PE=1 SV=1	100	111	122	C	10.4309	11.8597	9.5812	9.52378	9.59138	10.9445	10.3592	8.58739	8.92873	10.1932	10.4017	9.27086	11.5706	9.62562	8.33524	8.60682	9.93694	11.1766	11.0281	10.0476	0.944887	0.977504	1.00322		122	9.96881	9.93677
sp|P13637|AT1A3_HUMAN	ATP1A3	Sodium/potassium-transporting ATPase subunit alpha-3 OS=Homo sapiens GN=ATP1A3 PE=1 SV=3	100	75	80	C	11.7965	12.4851	8.79813	8.81908	8.81682	11.6221	10.0613	8.15975	9.24311	10.1981	10.4071	9.83342	12.525	9.68388	8.23343	7.8525	9.74747	12.3122	10.7222	8.68284	0.697307	0.845678	1.02697		80	10.0293	9.76593
sp|P50993|AT1A2_HUMAN	ATP1A2	Sodium/potassium-transporting ATPase subunit alpha-2 OS=Homo sapiens GN=ATP1A2 PE=1 SV=1	100	21	25	C	13.5278	9.8065	12.5388	10.765	12.1646	10.0208	11.3698	6.07484	6.21435	7.51758	9.81936	7.9133	9.86778	8.30329	11.8684	11.2049	7.51021	11.5578	11.7442	10.2109	0.158065	0.388237	1.15876		25	10.5109	9.07086
sp|Q9UHV9|PFD2_HUMAN	PFDN2	Prefoldin subunit 2 OS=Homo sapiens GN=PFDN2 PE=1 SV=1	101	4	10	C	9.86606	9.93367	11.0091	9.38156	9.25336	11.1599	8.9724	10.0902	10.1554	10.1784	10.5966	8.03994	9.12006	8.43925	9.21283	11.182	9.70797	8.69899	11.004	13.9984	0.0740992	0.252202	1.1038		10	9.44647	10.427
sp|P00390-2|GSHR_HUMAN	GSR	Isoform Cytoplasmic of Glutathione reductase, mitochondrial OS=Homo sapiens GN=GSR	102	21	23	C	8.66315	12.087	9.95174	10.584	8.50875	10.0547	9.53778	9.80838	10.5168	10.2877	10.0456	12.2713	8.68102	11.429	8.78234	10.2525	9.05879	9.10536	10.327	10.0472	0.803547	0.901131	1.01219		23	10.008	9.88742
sp|O15020-2|SPTN2_HUMAN	SPTBN2	Isoform 2 of Spectrin beta chain, brain 2 OS=Homo sapiens GN=SPTBN2	103	47	49	C	12.4867	10.7088	9.17884	10.1147	10.8579	9.05943	8.31017	10.1255	10.3277	8.8303	11.8922	8.66121	12.4588	9.03982	10.2867	9.41431	9.67788	9.122	9.32917	10.1178	0.0331151	0.165634	1.11423		49	10.4868	9.41173
sp|Q01082|SPTB2_HUMAN	SPTBN1	Spectrin beta chain, brain 1 OS=Homo sapiens GN=SPTBN1 PE=1 SV=2	103	261	262	C	12.2289	11.4986	10.2953	9.55744	12.2677	9.54373	8.97988	10.1094	8.72809	6.79096	11.7646	8.59441	12.6308	8.90472	10.9072	8.74925	9.34527	9.50618	9.65703	9.94055	0.00770417	0.0753776	1.18575		262	10.7729	9.08529
sp|P11277-2|SPTB1_HUMAN	SPTB	Isoform 2 of Spectrin beta chain, erythrocyte OS=Homo sapiens GN=SPTB	103	34	31	C	6.2719	10.2572	5.35346	9.59512	8.55211	9.32788	19.3595	8.55114	11.1072	11.6245	8.62729	12.51	8.80213	13.3418	9.63445	9.71166	8.85826	12.306	8.91123	7.29724	0.275293	0.516566	1.14804		31	8.99072	10.3218
sp|O43707|ACTN4_HUMAN	ACTN4	Alpha-actinin-4 OS=Homo sapiens GN=ACTN4 PE=1 SV=2	103	134	138	C	9.6631	9.60851	10.0391	9.53087	11.5799	9.73446	10.7691	9.98913	9.41116	9.6747	8.23526	11.0443	9.76528	9.99207	9.75124	10.121	10.2127	11.0596	10.358	9.46062	0.590906	0.774812	1.01838		138	9.88444	10.0661
sp|P12814|ACTN1_HUMAN	ACTN1	Alpha-actinin-1 OS=Homo sapiens GN=ACTN1 PE=1 SV=2	103	50	63	C	9.18815	10.7532	9.42416	10.2674	11.5522	8.64497	10.8618	8.71085	7.90593	12.6912	7.63738	14.3103	10.0194	11.342	10.1409	9.03821	8.85441	9.93263	11.0252	7.69959	0.21909	0.461114	1.09648		63	10.3355	9.42615
sp|P35609|ACTN2_HUMAN	ACTN2	Alpha-actinin-2 OS=Homo sapiens GN=ACTN2 PE=1 SV=1	103	3	1	C	8.75503	10.1125	11.6875	8.07149	10.8826	12.8007	10.5652	8.77869	9.19922	9.14698	9.94711	7.43944	10.9651	7.32396	8.77353	10.1094	7.67259	13.62	13.094	11.0548	0.160651	0.390165	1.12418		1	9.28046	10.4329
sp|Q86TM6-2|SYVN1_HUMAN	SYVN1	Isoform 2 of E3 ubiquitin-protein ligase synoviolin OS=Homo sapiens GN=SYVN1	104	4	3	C	12.6951	9.52108	8.5162	8.29761	10.135	9.94043	10.1383	10.6638	11.0703	9.02207	10.4658	9.54862	12.1169	9.74817	9.12694	12.1658	8.81183	9.02608	8.19007	10.7997	0.979633	0.991121	1.00151		3	9.93047	9.91552
sp|P33176|KINH_HUMAN	KIF5B	Kinesin-1 heavy chain OS=Homo sapiens GN=KIF5B PE=1 SV=1	105	38	34	C	11.3551	9.55884	9.93445	10.0416	9.26106	10.4192	9.19852	11.3257	9.88824	9.0173	9.25988	10.6989	9.01956	10.9559	9.32818	10.0511	9.13767	10.809	10.069	10.6708	0.736865	0.867991	1.01206		34	9.91238	10.0319
sp|Q12840|KIF5A_HUMAN	KIF5A	Kinesin heavy chain isoform 5A OS=Homo sapiens GN=KIF5A PE=1 SV=2	105	2	0	C	9.95697	13.9404	8.7572	8.82271	9.75729	10.771	10.4078	7.07966	10.3154	10.1916	0	0	0	0	0	0	0	0	0	0	0.704284	0.849598	1.04633		0	10.0911	9.64431
sp|O60282|KIF5C_HUMAN	KIF5C	Kinesin heavy chain isoform 5C OS=Homo sapiens GN=KIF5C PE=1 SV=1	105	24	21	C	11.8199	9.72692	9.937	9.32194	8.72373	11.0605	8.68906	11.3401	9.78453	9.59641	9.60795	9.41763	9.00396	9.94096	9.45688	9.58998	9.83052	11.1653	10.4185	11.5683	0.142473	0.364209	1.06197		21	9.66548	10.2644
sp|O60524-3|NEMF_HUMAN	NEMF	Isoform 3 of Nuclear export mediator factor NEMF OS=Homo sapiens GN=NEMF	106	1	1	C	9.84301	11.1227	9.38043	10.096	8.18248	10.842	10.0181	10.0069	10.8145	9.69382	9.90828	12.1318	9.88925	11.3006	8.21498	10.2391	7.71231	11.9164	11.1654	7.52182	0.951005	0.979558	1.0039		1	9.93434	9.89574
sp|Q9UHD8-2|SEPT9_HUMAN	42256	Isoform 2 of Septin-9 OS=Homo sapiens GN=SEPT9	107	28	35	C	11.9487	8.99162	10.7642	9.6101	10.8707	9.91025	9.76519	9.52661	9.53029	9.08235	9.88663	10.1818	8.9654	10.439	10.562	10.7602	9.72919	10.2133	9.72665	9.53582	0.201455	0.440601	1.0427		35	10.1859	9.76876
sp|P49327|FAS_HUMAN	FASN	Fatty acid synthase OS=Homo sapiens GN=FASN PE=1 SV=3	108	46	52	C	9.94563	10.9825	7.2253	9.63603	8.16175	10.3947	12.2944	8.43737	11.7818	11.1406	10.4571	9.16794	8.49841	9.72138	11.5252	9.80021	10.2432	10.0049	12.0349	8.54664	0.139773	0.360791	1.09944		52	9.44772	10.3872
sp|Q96RU3-2|FNBP1_HUMAN	FNBP1	Isoform 2 of Formin-binding protein 1 OS=Homo sapiens GN=FNBP1	109	2	1	C	9.44898	10.0704	8.72812	10.3167	10.0814	11.4615	9.73441	8.71174	10.5347	10.912	8.73236	12.2362	7.95447	10.3097	9.29277	9.38814	8.29622	10.0055	12.9842	10.8004	0.340748	0.581686	1.05671		1	9.65427	10.2017
sp|P53985|MOT1_HUMAN	SLC16A1	Monocarboxylate transporter 1 OS=Homo sapiens GN=SLC16A1 PE=1 SV=3	110	14	16	C	11.5238	10.5118	10.7237	11.0194	10.5044	9.88893	9.01454	9.12082	9.79808	7.89447	8.36835	9.53261	12.6967	9.92406	8.89588	9.79665	8.71882	11.5042	8.94049	11.6222	0.190354	0.428453	1.0767		16	10.3005	9.56672
sp|Q9Y5Q9|TF3C3_HUMAN	GTF3C3	General transcription factor 3C polypeptide 3 OS=Homo sapiens GN=GTF3C3 PE=1 SV=1	111	1	0	C	11.1092	9.77565	12.3442	6.50121	10.1617	8.58739	10.545	10.2268	9.12366	11.6252	0	0	0	0	0	0	0	0	0	0	0.86911	0.936101	1.02092		0	9.76001	9.96422
sp|P56192|SYMC_HUMAN	MARS	Methionyl-tRNA synthetase, cytoplasmic OS=Homo sapiens GN=MARS PE=1 SV=2	112	19	19	C	12.0901	9.64672	9.43984	11.4245	9.93106	9.37928	8.17131	10.9046	10.3223	8.69024	10.2902	10.7094	10.0757	11.3681	11.2757	9.84149	9.46775	10.3522	7.79157	8.8279	0.00865423	0.079678	1.13585		19	10.5923	9.32546
sp|Q9UDT6-2|CLIP2_HUMAN	CLIP2	Isoform 2 of CAP-Gly domain-containing linker protein 2 OS=Homo sapiens GN=CLIP2	113	10	13	C	9.95123	11.3132	9.26125	10.0573	9.79579	9.91123	10.8665	8.34012	10.2895	10.2139	10.8078	7.85836	8.62582	9.15321	9.55491	10.035	10.543	8.65482	12.6535	12.1136	0.200112	0.439214	1.07248		13	9.5903	10.2854
sp|P30622-1|CLIP1_HUMAN	CLIP1	Isoform 2 of CAP-Gly domain-containing linker protein 1 OS=Homo sapiens GN=CLIP1	113	11	5	C	9.44534	10.243	10.1925	9.22643	11.2496	10.0486	9.69336	9.58289	9.32554	10.9928	12.8232	9.43539	10.4455	8.82692	9.59414	10.0139	8.8343	8.25339	10.6165	11.1567	0.548089	0.747465	1.02845		5	10.0916	9.81247
sp|P52272-2|HNRPM_HUMAN	HNRNPM	Isoform 2 of Heterogeneous nuclear ribonucleoprotein M OS=Homo sapiens GN=HNRNPM	114	42	46	C	10.7399	6.27325	13.118	6.23237	10.0759	12.7871	10.7694	11.1236	8.00224	10.8784	8.63186	6.98576	10.7591	6.87616	7.94761	11.9078	10.3969	11.1458	10.7731	14.5759	0.0113404	0.0920559	1.30823	3	46	8.49958	11.1194
sp|Q12756-2|KIF1A_HUMAN	KIF1A	Isoform 2 of Kinesin-like protein KIF1A OS=Homo sapiens GN=KIF1A	115	13	8	C	11.465	11.0984	10.4051	8.71461	8.34563	9.57942	8.49409	10.038	11.2475	10.6123	10.5415	9.16876	9.56953	9.55165	9.10064	11.126	10.0349	9.38644	9.83389	11.6867	0.367463	0.606289	1.04253		8	9.7473	10.1619
sp|O60333-2|KIF1B_HUMAN	KIF1B	Isoform 2 of Kinesin-like protein KIF1B OS=Homo sapiens GN=KIF1B	115	5	5	C	10.0819	10.4273	10.9206	10.719	8.67199	9.78985	8.79274	10.2101	11.1483	9.23813	10.2931	9.4783	10.4089	9.09446	10.3094	10.5734	10.01	9.47579	9.15497	11.2016	0.806587	0.902628	1.00879		5	10.016	9.9287
sp|Q9H1H9-2|KI13A_HUMAN	KIF13A	Isoform 2 of Kinesin-like protein KIF13A OS=Homo sapiens GN=KIF13A	115	2	0	C	13.2177	7.91527	6.8387	7.17013	9.83459	13.4804	9.85221	11.8966	8.7413	11.0531	0	0	0	0	0	0	0	0	0	0	0.1588	0.38944	1.24787		0	8.72119	10.8829
sp|Q9NQT8|KI13B_HUMAN	KIF13B	Kinesin-like protein KIF13B OS=Homo sapiens GN=KIF13B PE=1 SV=1	115	1	0	C	10.3535	10.5575	8.63824	8.04464	10.573	10.6678	10.8575	11.1024	10.074	9.13145	0	0	0	0	0	0	0	0	0	0	0.283946	0.523405	1.08053		0	9.57096	10.3417
sp|Q7Z4V5-2|HDGR2_HUMAN	HDGFRP2	Isoform 2 of Hepatoma-derived growth factor-related protein 2 OS=Homo sapiens GN=HDGFRP2	116	10	8	C	11.5497	10.3471	11.0447	9.29054	10.6755	9.96922	8.31828	10.3562	10.8293	7.6195	9.97619	9.41022	11.5543	10.1953	9.10157	9.80954	9.05254	9.44862	8.86522	12.5865	0.206895	0.448026	1.07102		8	10.2797	9.59799
sp|P51858|HDGF_HUMAN	HDGF	Hepatoma-derived growth factor OS=Homo sapiens GN=HDGF PE=1 SV=1	116	55	61	C	8.71418	9.64039	10.7576	11.2526	9.12343	10.872	8.5383	11.8757	10.7889	8.43683	9.50406	9.76501	8.75438	10.9796	9.82876	9.3729	10.5689	9.83386	9.56701	11.8255	0.529349	0.73199	1.03119		61	9.79567	10.1012
sp|Q9Y3E1|HDGR3_HUMAN	HDGFRP3	Hepatoma-derived growth factor-related protein 3 OS=Homo sapiens GN=HDGFRP3 PE=1 SV=1	116	19	18	C	9.12005	9.81327	11.3953	10.6401	9.66405	11.4206	8.73713	10.8483	9.73975	8.6215	10.0809	8.00032	9.99552	8.66045	10.1745	9.0807	12.5259	10.2182	9.18556	12.0779	0.409336	0.64415	1.04637		18	9.70981	10.16
sp|O75475|PSIP1_HUMAN	PSIP1	PC4 and SFRS1-interacting protein OS=Homo sapiens GN=PSIP1 PE=1 SV=1	116	34	36	C	10.2329	10.7144	12.3649	9.16192	10.2614	9.6621	7.93308	11.0434	11.3307	7.29512	11.1012	8.81287	11.9073	9.91881	9.50266	9.10502	10.6583	9.84307	7.87406	11.2767	0.182541	0.418177	1.08957		36	10.3418	9.49158
sp|P19087|GNAT2_HUMAN	GNAT2	Guanine nucleotide-binding protein G(t) subunit alpha-2 OS=Homo sapiens GN=GNAT2 PE=1 SV=4	117	11	15	C	14.6642	10.2801	12.0846	8.68682	10.2415	8.14306	7.84474	10.9467	9.43688	7.67145	8.57804	11.2505	14.1562	11.1951	8.90983	8.6104	9.09517	9.4088	7.28563	11.5105	0.020035	0.124957	1.21586		15	10.8246	8.90284
sp|P11488|GNAT1_HUMAN	GNAT1	Guanine nucleotide-binding protein G(t) subunit alpha-1 OS=Homo sapiens GN=GNAT1 PE=1 SV=5	117	58	45	C	13.5068	9.57458	11.8066	9.70594	9.26514	6.74118	7.41616	10.1326	11.4038	10.4473	10.4826	9.57368	14.7249	10.5524	8.77744	11.3697	9.37262	8.8944	6.40544	9.84692	0.0686982	0.240874	1.17944		45	10.6513	9.03081
sp|Q14344|GNA13_HUMAN	GNA13	Guanine nucleotide-binding protein subunit alpha-13 OS=Homo sapiens GN=GNA13 PE=1 SV=2	117	11	11	C	10.3439	10.672	10.5433	9.19971	11.1253	11.0551	10.8283	7.85144	8.07875	10.3022	9.02967	10.068	9.91611	9.23951	9.67955	9.99144	8.84234	10.7531	11.3698	11.1104	0.963167	0.986068	1.00228		11	9.95968	9.93701
sp|P63092|GNAS2_HUMAN	GNAS	Guanine nucleotide-binding protein G(s) subunit alpha isoforms short OS=Homo sapiens GN=GNAS PE=1 SV=1	117	21	22	C	10.6249	9.79312	9.83354	8.2894	10.7157	10.6924	11.1511	8.97546	9.05994	10.8645	9.02016	10.8068	10.0399	9.61708	9.29151	10.298	9.37284	11.1103	11.1572	9.28622	0.336969	0.578257	1.03946		22	9.77298	10.1586
sp|P09471|GNAO_HUMAN	GNAO1	Guanine nucleotide-binding protein G(o) subunit alpha OS=Homo sapiens GN=GNAO1 PE=1 SV=4	117	40	43	C	10.6948	9.09398	11.5328	8.19783	9.93371	12.1381	9.79917	9.37764	9.17186	10.06	9.15378	7.22231	9.89028	8.03605	8.23765	9.65586	12.24	12.5832	11.3527	11.6282	0.0136243	0.101433	1.17719		43	9.11382	10.7287
sp|P04899-2|GNAI2_HUMAN	GNAI2	Isoform 2 of Guanine nucleotide-binding protein G(i) subunit alpha-2 OS=Homo sapiens GN=GNAI2	117	34	33	C	9.70996	9.20138	8.78382	8.44457	11.1855	10.4063	11.997	7.3805	8.58664	14.3044	9.85015	11.5029	11.1906	9.51903	8.6481	10.0968	8.8338	9.76688	11.0283	9.56349	0.670776	0.828258	1.03		33	9.74676	10.0391
sp|P29992|GNA11_HUMAN	GNA11	Guanine nucleotide-binding protein subunit alpha-11 OS=Homo sapiens GN=GNA11 PE=1 SV=2	117	20	23	C	9.79752	10.4231	10.1877	8.7608	10.191	9.63681	10.7584	8.01004	8.05156	14.1831	7.68698	14.6549	9.6683	11.5186	8.65251	9.1509	8.65252	10.1703	11.059	8.78589	0.699427	0.846756	1.03114		23	10.0082	9.70601
sp|P19086|GNAZ_HUMAN	GNAZ	Guanine nucleotide-binding protein G(z) subunit alpha OS=Homo sapiens GN=GNAZ PE=2 SV=3	117	19	17	C	11.4276	11.2458	9.59184	8.3861	9.3561	10.2593	9.2901	9.41402	10.3909	10.6384	10.2497	9.40755	10.6766	9.45375	8.71803	10.0608	9.87894	10.5812	10.4323	10.5411	0.364305	0.603241	1.03406		17	9.80425	10.1381
sp|P63096|GNAI1_HUMAN	GNAI1	Guanine nucleotide-binding protein G(i) subunit alpha-1 OS=Homo sapiens GN=GNAI1 PE=1 SV=2	117	8	5	C	9.63347	9.89423	10.7649	9.06313	9.58869	12.0387	13.2494	6.43869	7.80872	11.5201	9.00863	8.91024	10.0012	8.83034	8.0691	9.83668	8.83253	11.9858	14.0006	10.5248	0.226438	0.468306	1.10763		5	9.34892	10.3552
sp|P50148|GNAQ_HUMAN	GNAQ	Guanine nucleotide-binding protein G(q) subunit alpha OS=Homo sapiens GN=GNAQ PE=1 SV=4	117	12	12	C	10.6171	10.0479	11.0111	9.20427	12.1118	10.0507	11.2056	7.19474	7.68993	10.867	8.13688	12.739	9.7802	11.0552	8.91643	9.32801	9.28761	10.1559	11.1703	9.4305	0.270441	0.511776	1.07625		12	10.2726	9.54485
sp|P08754|GNAI3_HUMAN	GNAI3	Guanine nucleotide-binding protein G(k) subunit alpha OS=Homo sapiens GN=GNAI3 PE=1 SV=3	117	11	13	C	10.8236	9.24994	11.2297	9.14773	11.2425	10.0169	10.6026	8.53618	8.78334	10.3675	9.47646	10.552	11.4795	10.1894	9.36931	10.0949	9.46205	9.7808	9.32932	10.2663	0.15321	0.381025	1.05544		13	10.2396	9.70168
sp|P62258|1433E_HUMAN	YWHAE	14-3-3 protein epsilon OS=Homo sapiens GN=YWHAE PE=1 SV=1	118	89	97	C	10.0942	8.53325	10.6112	11.1653	9.85786	10.6845	9.31451	10.9901	10.3068	8.44242	9.56012	9.07708	9.07423	10.2355	10.2789	10.1806	10.7577	10.5488	10.259	10.028	0.40512	0.640822	1.03101		97	9.81947	10.124
sp|P61981|1433G_HUMAN	YWHAG	14-3-3 protein gamma OS=Homo sapiens GN=YWHAG PE=1 SV=2	118	23	21	C	10.5369	8.61806	9.79286	10.5871	9.48663	10.7107	8.29193	10.5315	9.94422	11.5002	10.2387	9.53583	8.79732	10.5736	10.3313	10.221	10.9342	11.292	10.0783	7.99758	0.573033	0.763215	1.02645		21	9.82483	10.0847
sp|Q04917|1433F_HUMAN	YWHAH	14-3-3 protein eta OS=Homo sapiens GN=YWHAH PE=1 SV=4	118	31	31	C	10.5221	9.94069	8.97011	11.1089	10.4475	11.0303	9.71562	9.48182	9.82178	8.96117	10.4435	10.629	10.2652	10.7603	10.3576	8.1185	10.719	11.0709	10.4373	7.19857	0.129178	0.345417	1.07886		31	10.3295	9.57448
sp|P27348|1433T_HUMAN	YWHAQ	14-3-3 protein theta OS=Homo sapiens GN=YWHAQ PE=1 SV=1	118	43	52	C	9.71099	9.82102	9.83698	10.6484	9.07594	11.4527	10.2487	10.3384	9.85122	9.01565	10.4164	10.0632	9.62301	10.2065	9.39226	9.2791	9.53419	11.3968	10.8504	9.23817	0.498565	0.711063	1.02194		52	9.86931	10.0858
sp|P31946-2|1433B_HUMAN	YWHAB	Isoform Short of 14-3-3 protein beta/alpha OS=Homo sapiens GN=YWHAB	118	27	31	C	9.91036	9.34931	10.6932	11.392	10.3534	10.4893	9.47744	10.1644	9.82005	8.35057	10.1755	9.52789	9.87579	9.97363	10.3248	8.99784	10.395	11.2733	10.3939	9.06233	0.330248	0.572855	1.03422		31	10.1427	9.80704
sp|P63104|1433Z_HUMAN	YWHAZ	14-3-3 protein zeta/delta OS=Homo sapiens GN=YWHAZ PE=1 SV=1	118	30	35	C	9.43647	8.65713	11.3532	12.0431	10.0268	10.5039	9.18652	10.5968	9.80043	8.39556	9.34091	9.46562	9.52704	9.67252	10.8497	9.21302	10.9584	10.8704	10.2602	9.84221	0.888158	0.947124	1.00601		35	9.99	9.93028
sp|P50416-2|CPT1A_HUMAN	CPT1A	Isoform 2 of Carnitine O-palmitoyltransferase 1, liver isoform OS=Homo sapiens GN=CPT1A	119	9	7	C	11.8322	10.7052	8.63092	9.83909	11.7995	7.74437	8.74002	9.29195	11.2521	10.1648	9.62386	9.00634	13.2297	8.3131	9.41692	11.8833	9.4448	7.01091	9.28901	12.782	0.496745	0.710048	1.0542		7	10.1313	9.61039
sp|O00273|DFFA_HUMAN	DFFA	DNA fragmentation factor subunit alpha OS=Homo sapiens GN=DFFA PE=1 SV=1	120	9	12	C	8.91396	10.244	9.96559	10.213	9.03256	10.5399	8.95667	10.3304	11.0251	10.7788	11.1166	9.673	8.98171	9.8679	9.66904	10.7625	9.30167	9.0511	10.1686	11.408	0.207629	0.44833	1.04645		12	9.74655	10.1993
UPSP:K22E_HUMAN_contaminant		KERATIN, TYPE II CYTOSKELETAL 2 EPIDERMAL (CYTOKERATIN 2E) (K2E)	121	31	27	C	6.1478	5.14766	7.71158	7.73455	6.12943	6.95973	35.2423	7.3524	9.82965	7.74489	8.99238	7.15806	6.28029	9.43746	11.4105	15.387	13.1965	8.02647	7.84305	12.2682	0.0455184	0.192796	1.45576	2	27	7.41675	10.797
UPSP:K2CA_HUMAN_contaminant		KERATIN, TYPE II CYTOSKELETAL 6A (CYTOKERATIN 6A) (CK 6A) (K6A KE	121	7	0	C	4.30346	4.525	6.22358	4.41103	3.58936	6.58008	54.7762	2.76272	7.3188	5.50977	0	0	0	0	0	0	0	0	0	0	0.265713	0.505725	1.83713		0	4.53531	8.33195
sp|P04264|K2C1_HUMAN	KRT1	Keratin, type II cytoskeletal 1 OS=Homo sapiens GN=KRT1 PE=1 SV=6	121	51	41	C	8.8778	4.57794	7.98974	7.25517	5.21921	6.21023	36.7475	6.01275	10.5912	6.51849	8.87298	7.87941	6.80941	6.51891	12.3423	13.578	14.19	8.45043	7.50342	13.8551	0.0900625	0.284392	1.423		41	7.36717	10.4835
sp|P41219-2|PERI_HUMAN	PRPH	Isoform 2 of Peripherin OS=Homo sapiens GN=PRPH	121	25	33	C	12.4029	10.5753	15.6724	8.2754	13.8931	9.35238	7.78045	7.09525	5.42053	9.53226	9.93667	13.7742	11.2959	8.28766	8.66341	9.94046	8.38043	7.30638	12.052	10.3629	0.0226532	0.132509	1.29177		33	11.0126	8.5252
sp|P17661|DESM_HUMAN	DES	Desmin OS=Homo sapiens GN=DES PE=1 SV=3	121	9	21	C	9.5078	23.239	11.448	17.5984	3.77992	7.00326	8.94302	10.3137	3.36671	4.80025	12.6402	19.9261	7.58005	9.06603	7.02409	5.27582	4.47562	12.1722	16.16	5.67994	0.0815425	0.268171	1.53846		21	10.742	6.98227
UPSP:K2C8_HUMAN_contaminant		KERATIN, TYPE II CYTOSKELETAL 8 (CYTOKERATIN 8) (K8) (CK 8)>PIR2:	121	58	59	C	8.99232	11.223	6.1488	13.0528	12.2555	9.43128	10.5884	8.5512	10.0415	9.71533	11.1169	7.56486	11.4846	9.41094	11.2734	11.0473	9.18762	8.218	11.0401	9.65621	0.699796	0.846756	1.03222		59	10.017	9.70441
sp|P12036-2|NFH_HUMAN	NEFH	Isoform 2 of Neurofilament heavy polypeptide OS=Homo sapiens GN=NEFH	121	27	27	C	15.4444	12.8173	11.4562	10.4458	13.5336	8.56745	8.32305	5.125	8.16667	6.1205	17.8803	6.38691	15.2845	5.80147	11.4321	6.41431	11.6721	8.30908	10.9208	5.89849	0.0138957	0.101866	1.48082	1	27	11.4013	7.69929
sp|P14136|GFAP_HUMAN	GFAP	Glial fibrillary acidic protein OS=Homo sapiens GN=GFAP PE=1 SV=1	121	125	127	C	11.7287	4.83058	11.4251	16.5187	13.9746	9.64415	10.7024	10.3082	6.10122	4.76629	9.95363	2.48757	6.84677	2.4885	15.6314	13.6116	7.21442	8.18564	14.5229	19.0575	0.468335	0.691616	1.21456		127	7.93159	9.63343
sp|P07197|NFM_HUMAN	NEFM	Neurofilament medium polypeptide OS=Homo sapiens GN=NEFM PE=1 SV=3	121	79	91	C	15.1413	11.7128	10.1179	13.6129	14.9789	8.62591	7.14027	4.34736	8.11966	6.20306	15.6155	6.37054	13.9102	6.80994	15.0894	5.92617	13.345	7.03528	11.3338	4.56412	0.00546745	0.0610126	1.63201	1	91	11.793	7.22603
sp|Q16352|AINX_HUMAN	INA	Alpha-internexin OS=Homo sapiens GN=INA PE=1 SV=2	121	35	41	C	15.4294	12.7841	10.5939	10.0652	12.6067	7.68963	7.10877	9.31061	8.81682	5.5948	16.9344	6.08514	15.6776	6.73945	11.5596	7.49401	10.9933	8.12549	8.65447	7.73657	0.0127349	0.0981324	1.4035	1	41	11.2808	8.03758
sp|P07196|NFL_HUMAN	NEFL	Neurofilament light polypeptide OS=Homo sapiens GN=NEFL PE=1 SV=3	121	59	60	C	14.9715	13.0374	10.3158	11.4213	13.3462	8.45372	7.94733	5.83277	8.67586	5.99812	16.9023	5.975	13.468	6.48518	12.7849	6.47703	12.9344	8.07598	10.7335	6.16371	0.0158633	0.108727	1.43842	1	60	11.322	7.87113
sp|P13647|K2C5_HUMAN	KRT5	Keratin, type II cytoskeletal 5 OS=Homo sapiens GN=KRT5 PE=1 SV=3	121	4	3	C	6.11417	4.20131	6.38155	5.8103	5.26999	6.59852	43.7648	5.57804	9.88233	6.39898	7.93456	7.47126	7.59688	6.62763	11.1607	14.8689	16.6588	7.71739	8.25786	11.7059	0.0383577	0.177682	1.60377	2	3	6.64241	10.6529
sp|P08670|VIME_HUMAN	VIM	Vimentin OS=Homo sapiens GN=VIM PE=1 SV=4	121	270	278	C	9.04057	11.6242	10.8723	8.6693	9.58304	11.4687	10.0512	11.3333	10.056	7.30128	12.23	7.61413	8.71509	7.10579	8.56572	10.2568	10.6826	11.0771	11.006	12.7468	0.101978	0.303513	1.13292		278	9.27057	10.5028
sp|Q9HC52|CBX8_HUMAN	CBX8	Chromobox protein homolog 8 OS=Homo sapiens GN=CBX8 PE=1 SV=3	122	3	2	C	9.52827	8.49817	10.7405	7.29232	11.1093	11.3656	8.78327	8.96245	11.1592	12.5608	12.5135	6.60913	10.5632	6.96367	6.38415	18.4104	8.19333	8.15283	8.82986	13.3799	0.112406	0.319769	1.20876		2	8.78451	10.6183
tr|C9J6K3|C9J6K3_HUMAN	CBX8	Uncharacterized protein OS=Homo sapiens GN=CBX8 PE=4 SV=1	122	0	1	C	0	0	0	0	0	0	0	0	0	0	9.48863	12.2194	9.51084	14.3682	14.6709	9.26265	7.28517	7.46115	9.38721	6.34584	0.00968542	0.0848364	1.50614		1	11.8377	7.85962
sp|P04406|G3P_HUMAN	GAPDH	Glyceraldehyde-3-phosphate dehydrogenase OS=Homo sapiens GN=GAPDH PE=1 SV=3	123	180	211	C	9.83518	9.38477	10.1722	11.3663	7.74006	11.7257	9.55912	10.8561	9.86228	9.49828	9.41531	8.76212	9.85781	10.1303	9.20289	9.71596	9.56938	10.8484	11.1992	11.2986	0.055945	0.21673	1.08794		211	9.54279	10.382
sp|O14556|G3PT_HUMAN	GAPDHS	Glyceraldehyde-3-phosphate dehydrogenase, testis-specific OS=Homo sapiens GN=GAPDHS PE=1 SV=2	123	5	8	C	9.923	10.71	11.198	9.45786	10.9875	9.99259	10.3883	8.67224	9.31104	9.35941	10.0081	10.1705	10.9717	9.69281	9.65834	9.95987	8.35998	10.4551	11.7114	9.0122	0.133417	0.352401	1.06017		8	10.2603	9.67794
tr|E7EPW1|E7EPW1_HUMAN	GAPDH	Uncharacterized protein OS=Homo sapiens GN=GAPDH PE=3 SV=1	123	1	0	C	9.18646	6.05836	4.54061	6.72313	7.54767	17.5806	9.34257	13.7135	15.2352	10.0719	0	0	0	0	0	0	0	0	0	0	0.00446691	0.0533454	1.93251		0	6.63133	12.8151
sp|P10636|TAU_HUMAN	MAPT	Microtubule-associated protein tau OS=Homo sapiens GN=MAPT PE=1 SV=5	124	14	13	C	10.3277	12.5261	10.8323	11.6658	8.41427	8.95273	7.30239	7.63371	10.4586	11.8864	12.9375	9.51389	9.24588	11.2956	10.9427	7.88894	11.1208	8.28483	10.8748	7.89505	0.0367308	0.173289	1.17456		13	10.6823	9.09472
tr|C9JDD6|C9JDD6_HUMAN		Microtubule-associated protein OS=Homo sapiens PE=4 SV=1	124	0	1	C	0	0	0	0	0	0	0	0	0	0	9.99208	2.36863	10.1615	2.7517	14.6501	7.23518	16.5711	12.9659	15.2313	8.07244	0.183976	0.419448	1.81534		1	6.27062	11.3833
sp|P10636-2|TAU_HUMAN	MAPT	Isoform Fetal-tau of Microtubule-associated protein tau OS=Homo sapiens GN=MAPT	124	41	34	C	11.0596	9.69076	13.9312	13.1155	9.17086	8.95802	6.37376	10.1977	10.6122	6.89041	12.7009	8.29339	9.90238	9.64243	11.7977	9.17575	10.4298	8.37544	7.45392	12.2283	0.0366981	0.173289	1.2122		34	10.7859	8.89782
sp|P10636-4|TAU_HUMAN	MAPT	Isoform Tau-B of Microtubule-associated protein tau OS=Homo sapiens GN=MAPT	124	3	3	C	11.314	9.10883	10.7743	12.2723	9.22251	10.027	7.71757	9.23022	11.2042	9.12909	11.5977	9.23191	8.94907	9.62117	9.9995	10.562	9.89614	10.8135	11.9557	7.37334	0.457256	0.680909	1.04756		3	10.1482	9.68744
sp|Q9UBI1|COMD3_HUMAN	COMMD3	COMM domain-containing protein 3 OS=Homo sapiens GN=COMMD3 PE=1 SV=1	125	2	0	C	9.70693	10.147	8.53527	8.95501	10.4337	10.3551	10.32	10.4312	10.3206	10.7952	0	0	0	0	0	0	0	0	0	0	0.0454313	0.192622	1.09595		0	9.52858	10.4429
sp|Q86XP3|DDX42_HUMAN	DDX42	ATP-dependent RNA helicase DDX42 OS=Homo sapiens GN=DDX42 PE=1 SV=1	126	8	2	C	11.5299	10.074	10.9266	9.01058	10.4177	9.94427	8.94707	11.2072	9.43532	8.50734	11.6536	8.76169	11.397	8.68602	7.21335	10.6397	9.61884	10.1781	10.0433	11.8083	0.828218	0.915802	1.01304		2	9.86015	9.98869
sp|Q13123|RED_HUMAN	IK	Protein Red OS=Homo sapiens GN=IK PE=1 SV=3	127	5	1	C	12.3503	8.6965	13.8897	6.98693	10.6983	10.5296	8.34155	10.1277	9.19991	9.17955	11.7285	8.56531	10.908	7.43492	8.24612	11.5188	8.42399	8.96482	9.73926	14.4702	0.820855	0.91159	1.02086		1	9.71532	9.918
sp|Q9UEW8|STK39_HUMAN	STK39	STE20/SPS1-related proline-alanine-rich protein kinase OS=Homo sapiens GN=STK39 PE=1 SV=3	128	7	4	C	11.5839	9.40013	10.4879	8.33756	10.8011	11.4933	9.13861	10.9629	8.49871	9.29583	11.3622	10.4557	11.0357	10.2043	8.99527	11.4381	8.66385	7.20258	8.50706	12.1352	0.34731	0.587713	1.06324		4	10.2155	9.60787
sp|O95747|OXSR1_HUMAN	OXSR1	Serine/threonine-protein kinase OSR1 OS=Homo sapiens GN=OXSR1 PE=1 SV=1	128	11	12	C	9.70118	10.8717	9.45319	9.38416	9.92835	10.0181	9.97306	10.1087	9.50857	11.053	9.44803	11.2306	9.10634	10.865	9.59397	10.456	9.04835	9.53276	10.4308	10.2881	0.754739	0.877208	1.0094		12	9.93365	10.027
sp|Q96CT7|CC124_HUMAN	CCDC124	Coiled-coil domain-containing protein 124 OS=Homo sapiens GN=CCDC124 PE=1 SV=1	129	4	4	C	7.83186	14.8494	9.30186	10.7324	8.67828	9.27211	8.30264	7.9252	13.0356	10.0707	12.8353	7.14844	9.89257	9.58614	10.0518	10.8373	9.78971	7.94861	9.15682	12.7534	0.901882	0.955543	1.01115		4	9.87436	9.76551
sp|Q9UHY7|ENOPH_HUMAN	ENOPH1	Enolase-phosphatase E1 OS=Homo sapiens GN=ENOPH1 PE=1 SV=1	130	11	11	C	7.44742	9.86833	9.01055	10.4031	8.1472	10.8481	9.23231	8.97644	10.7173	15.3493	11.7458	8.01179	8.04695	8.75696	10.0449	11.3575	9.21935	9.40303	11.3574	12.0564	0.0258879	0.143604	1.18222		11	9.06299	10.7144
sp|P19623|SPEE_HUMAN	SRM	Spermidine synthase OS=Homo sapiens GN=SRM PE=1 SV=1	131	3	5	C	9.76701	10.1907	9.45811	10.1619	9.5602	10.3559	10.0669	9.67019	10.269	10.5001	11.4938	9.65065	9.84367	9.38061	11.7524	10.2155	8.74099	8.78476	10.6232	9.51442	0.474707	0.694748	1.02478		5	10.0966	9.85242
sp|P26006-2|ITA3_HUMAN	ITGA3	Isoform Alpha-3A of Integrin alpha-3 OS=Homo sapiens GN=ITGA3	132	4	5	C	8.62504	8.83171	9.6894	9.57834	12.1378	11.3167	12.3671	8.87597	7.08023	11.4978	8.69648	10.661	8.08464	9.03886	8.5098	11.3202	8.94532	9.42585	12.1694	13.1485	0.133538	0.35245	1.12058		5	9.32045	10.4443
sp|Q9BZV1-2|UBXN6_HUMAN	UBXN6	Isoform 2 of UBX domain-containing protein 6 OS=Homo sapiens GN=UBXN6	133	4	4	C	10.3051	11.3272	11.1138	8.27795	9.40968	10.2446	9.48663	9.53567	9.19174	11.1075	9.5958	9.32182	9.9234	9.11671	12.2612	10.2705	9.7315	8.93456	11.1395	9.70501	0.834274	0.919214	1.00936		4	10.0026	9.90987
sp|P16401|H15_HUMAN	HIST1H1B	Histone H1.5 OS=Homo sapiens GN=HIST1H1B PE=1 SV=3	134	2	7	C	8.23482	6.06645	11.8532	4.83673	18.121	11.9706	11.0246	9.22318	5.80717	12.8622	6.38731	9.47365	12.8232	7.11999	8.69962	12.406	7.17558	8.85592	12.5301	14.5286	0.300384	0.541146	1.17993		7	8.70356	10.2696
sp|P16403|H12_HUMAN	HIST1H1C	Histone H1.2 OS=Homo sapiens GN=HIST1H1C PE=1 SV=2	134	7	6	C	13.2455	5.26404	23.8947	8.09282	8.80555	8.1482	10.8632	10.3694	5.69208	5.62456	15.4354	4.40683	14.5452	3.05941	14.637	8.69888	7.35449	6.29758	4.45989	21.1054	0.540667	0.740949	1.16787		6	9.37778	8.02979
sp|P10412|H14_HUMAN	HIST1H1E	Histone H1.4 OS=Homo sapiens GN=HIST1H1E PE=1 SV=2	134	34	38	C	10.9722	5.99109	18.752	7.53426	11.4942	11.1166	8.46804	10.3931	6.05406	9.22436	9.83822	7.71034	12.7797	5.37667	10.1736	9.76555	9.44024	9.87621	9.64697	15.3925	0.849822	0.927061	1.02697		38	9.44684	9.70164
sp|P16402|H13_HUMAN	HIST1H1D	Histone H1.3 OS=Homo sapiens GN=HIST1H1D PE=1 SV=2	134	3	2	C	10.4809	6.48523	15.5214	11.9901	12.4759	8.54207	10.0061	10.3008	5.75125	8.44614	4.95649	7.86893	11.0706	5.31065	9.60007	16.8835	8.10162	9.57603	9.62545	17.0066	0.549519	0.748136	1.10193		2	8.9967	9.91375
sp|Q02539|H11_HUMAN	HIST1H1A	Histone H1.1 OS=Homo sapiens GN=HIST1H1A PE=1 SV=3	134	2	0	C	10.6684	7.94565	17.0291	8.30032	14.352	7.06965	6.42709	9.34262	7.86172	11.0034	0	0	0	0	0	0	0	0	0	0	0.120974	0.331781	1.36176		0	11.1451	8.18437
sp|Q96D46|NMD3_HUMAN	NMD3	60S ribosomal export protein NMD3 OS=Homo sapiens GN=NMD3 PE=1 SV=1	135	0	1	C	0	0	0	0	0	0	0	0	0	0	12.0238	5.38438	6.95592	8.67129	25.6377	6.76152	18.8051	5.44605	4.77826	5.53592	0.381906	0.619816	1.40452		1	10.0023	7.12151
sp|Q9NSD9|SYFB_HUMAN	FARSB	Phenylalanyl-tRNA synthetase beta chain OS=Homo sapiens GN=FARSB PE=1 SV=3	136	25	27	C	11.6307	10.6536	9.68925	9.97664	9.68682	9.20638	8.15942	10.8804	10.9253	9.19143	9.91055	9.99475	11.2729	10.4315	10.2662	9.44455	10.9437	9.59545	8.49488	9.64554	0.0697922	0.242567	1.076		27	10.3329	9.60308
sp|Q3LXA3|DHAK_HUMAN	DAK	Bifunctional ATP-dependent dihydroxyacetone kinase/FAD-AMP lyase (cyclizing) OS=Homo sapiens GN=DAK PE=1 SV=2	137	13	17	C	10.3772	9.64549	9.07511	9.73983	8.56432	10.3818	9.53599	12.4091	10.6022	9.66889	9.20539	10.5847	9.3702	10.1533	10.3215	10.676	8.54001	10.2571	10.2449	10.6469	0.141988	0.363543	1.05888		17	9.68349	10.2536
sp|P30837|AL1B1_HUMAN	ALDH1B1	Aldehyde dehydrogenase X, mitochondrial OS=Homo sapiens GN=ALDH1B1 PE=1 SV=3	138	10	19	C	8.89616	10.9424	10.9908	9.77143	8.04093	6.22164	7.4365	7.53395	9.9852	20.181	8.74032	13.1114	10.5656	9.72575	9.51878	9.14593	11.1695	8.30326	10.9259	8.79351	0.658984	0.81943	1.0511		19	9.94073	9.45742
sp|P05091|ALDH2_HUMAN	ALDH2	Aldehyde dehydrogenase, mitochondrial OS=Homo sapiens GN=ALDH2 PE=1 SV=2	138	34	41	C	8.88578	4.15804	11.4911	12.8112	11.4604	11.3531	10.8255	7.8922	10.4382	10.6845	9.43636	4.42226	11.3045	4.11324	13.2044	9.33458	12.4417	13.2453	13.8021	8.69561	0.138433	0.358692	1.28738		41	8.32403	10.7162
sp|P00352|AL1A1_HUMAN	ALDH1A1	Retinal dehydrogenase 1 OS=Homo sapiens GN=ALDH1A1 PE=1 SV=2	138	54	72	C	5.1127	9.68403	7.49485	9.35434	8.25463	10.0751	12.7015	8.7586	11.0238	17.5405	6.63697	14.8419	6.65918	12.6408	9.01199	9.78024	11.1447	9.99311	11.7337	7.5574	0.0795494	0.265257	1.25608		72	8.57167	10.7667
sp|O94788-2|AL1A2_HUMAN	ALDH1A2	Isoform 2 of Retinal dehydrogenase 2 OS=Homo sapiens GN=ALDH1A2	138	6	14	C	9.38547	7.13179	8.39341	9.33071	11.831	10.2883	10.9757	9.34943	10.3201	12.9941	8.43936	11.8665	9.83732	11.9376	10.3647	9.68784	10.2103	10.7044	10.9197	6.03229	0.750931	0.874648	1.02707		14	9.72414	9.98737
sp|P47895|AL1A3_HUMAN	ALDH1A3	Aldehyde dehydrogenase family 1 member A3 OS=Homo sapiens GN=ALDH1A3 PE=1 SV=2	138	7	16	C	9.20627	8.50257	6.40272	10.4719	8.83561	11.7365	10.3193	10.3883	11.4647	12.6722	8.02029	12.1832	6.58677	11.281	8.35203	11.6767	9.29876	9.98351	12.8367	9.78098	0.00958874	0.0846117	1.24359		16	8.80851	10.9542
sp|Q86UP2|KTN1_HUMAN	KTN1	Kinectin OS=Homo sapiens GN=KTN1 PE=1 SV=1	139	105	116	C	10.5068	10.3715	9.94745	10.1628	10.7536	10.0094	8.66836	10.3069	10.3672	8.90593	10.2425	10.0864	9.63753	10.7643	9.28869	10.004	10.1358	10.2282	9.5977	10.015	0.159898	0.389625	1.03662		116	10.1663	9.80723
sp|P22102|PUR2_HUMAN	GART	Trifunctional purine biosynthetic protein adenosine-3 OS=Homo sapiens GN=GART PE=1 SV=1	140	9	9	C	10.2583	10.3186	10.339	8.87688	10.3486	9.44007	9.90942	11.235	8.82458	10.4495	7.87618	11.1727	9.78344	11.4032	10.8647	10.7742	8.0836	9.92666	9.42818	10.6872	0.619799	0.791781	1.0242		9	10.0701	9.83212
sp|Q13613-2|MTMR1_HUMAN	MTMR1	Isoform 1A of Myotubularin-related protein 1 OS=Homo sapiens GN=MTMR1	141	3	2	C	9.93491	14.1547	8.8938	7.98583	9.57969	9.25562	11.725	7.59448	9.66156	11.2144	9.88614	9.41647	12.3725	8.46587	8.217	10.3936	10.2126	8.98362	8.40976	13.6424	0.761376	0.881214	1.02454		2	9.73774	9.9767
sp|O95248-4|MTMR5_HUMAN	SBF1	Isoform 4 of Myotubularin-related protein 5 OS=Homo sapiens GN=SBF1	141	5	3	C	10.7538	12.034	9.15848	9.3385	9.18525	10.5841	9.37761	9.98894	10.7065	8.87275	9.4707	9.2597	9.6218	9.06799	9.27045	10.71	9.87155	8.57124	11.4709	12.6857	0.263759	0.503128	1.05587		3	9.67834	10.219
sp|Q9H4A6|GOLP3_HUMAN	GOLPH3	Golgi phosphoprotein 3 OS=Homo sapiens GN=GOLPH3 PE=1 SV=1	142	2	6	C	10.1616	10.9359	9.73509	9.86794	11.8255	9.23399	9.66585	10.5498	9.02471	8.99955	9.0092	10.8735	10.4154	10.0158	9.90771	10.0182	9.41171	10.6528	10.3461	9.34957	0.0988927	0.297678	1.05574		6	10.2485	9.70737
sp|Q92499|DDX1_HUMAN	DDX1	ATP-dependent RNA helicase DDX1 OS=Homo sapiens GN=DDX1 PE=1 SV=2	143	51	53	C	11.6715	9.83168	11.0437	9.71503	9.36359	9.95813	8.77027	10.1854	10.6578	8.80284	9.20002	9.65728	10.5986	10.1218	9.07945	9.86138	10.3914	11.2364	9.51669	10.337	0.882738	0.944588	1.0054		53	9.99762	9.94393
sp|Q8N1G4|LRC47_HUMAN	LRRC47	Leucine-rich repeat-containing protein 47 OS=Homo sapiens GN=LRRC47 PE=1 SV=1	144	23	25	C	10.8949	10.5063	9.61091	8.42713	9.43661	11.7532	9.88542	9.143	9.70082	10.6416	10.0935	9.71105	9.93411	10.4755	9.54336	9.90711	8.33954	11.3072	11.737	8.95165	0.597993	0.778322	1.0237		25	9.84067	10.0739
sp|P28838-2|AMPL_HUMAN	LAP3	Isoform 2 of Cytosol aminopeptidase OS=Homo sapiens GN=LAP3	145	51	51	C	8.86274	9.0394	10.0838	10.1731	9.77752	11.5093	11.0667	9.13073	10.7424	9.61426	10.0807	9.49083	8.46076	8.7472	8.54867	10.2663	10.0889	11.8352	12.9363	9.54516	0.00507614	0.0580043	1.14094		51	9.30462	10.616
sp|Q99459|CDC5L_HUMAN	CDC5L	Cell division cycle 5-like protein OS=Homo sapiens GN=CDC5L PE=1 SV=2	146	13	7	C	11.2978	9.70949	12.7515	7.91819	9.99988	10.1517	8.53998	9.98909	10.4071	9.23532	11.0101	7.93459	11.1775	8.67783	8.31595	10.4901	10.3138	10.0136	9.31938	12.7472	0.618821	0.791781	1.03218		7	9.75519	10.0691
sp|Q9BW92|SYTM_HUMAN	TARS2	Threonyl-tRNA synthetase, mitochondrial OS=Homo sapiens GN=TARS2 PE=1 SV=1	147	3	3	C	11.7308	11.6805	10.5964	8.62564	10.5224	7.78606	9.05672	9.55235	10.4508	9.99833	9.50894	11.2815	13.0414	10.764	9.25992	9.18642	8.40421	9.26847	8.50481	10.7804	0.0138863	0.101866	1.14811		3	10.6274	9.25641
sp|Q15785|TOM34_HUMAN	TOMM34	Mitochondrial import receptor subunit TOM34 OS=Homo sapiens GN=TOMM34 PE=1 SV=2	148	3	2	C	10.1226	9.95865	9.18992	8.38689	8.3714	10.2895	9.1278	11.3392	9.67919	13.5349	10.0511	8.47495	9.81679	9.10502	9.62733	12.6547	8.01746	7.05788	11.6399	13.5548	0.12288	0.334968	1.12702		2	9.28605	10.4656
sp|Q5T6V5|CI064_HUMAN	C9orf64	UPF0553 protein C9orf64 OS=Homo sapiens GN=C9orf64 PE=1 SV=1	149	10	15	C	9.85479	9.45243	8.22282	9.78004	9.07675	10.5688	10.1415	12.1121	10.3091	10.4817	9.32012	9.67881	10.0196	9.90253	12.0016	10.2746	8.82448	9.71806	10.1522	10.1081	0.17288	0.407003	1.05674		15	9.69072	10.2406
sp|Q8N7J2|F123A_HUMAN	FAM123A	Protein FAM123A OS=Homo sapiens GN=FAM123A PE=2 SV=3	150	9	9	C	10.4457	12.2322	11.2197	8.79704	8.95404	10.0698	8.54861	8.56246	10.4969	10.6734	10.9265	8.0765	10.0014	8.73786	8.5729	10.7038	10.0538	9.3116	10.4581	13.1575	0.482569	0.700001	1.04311		9	9.71198	10.1307
sp|Q9BQ69|MACD1_HUMAN	MACROD1	MACRO domain-containing protein 1 OS=Homo sapiens GN=MACROD1 PE=1 SV=2	151	5	7	C	9.84875	13.007	6.09875	9.04091	8.61911	10.8041	11.9725	8.06776	11.0569	11.4842	11.0492	9.49473	11.7082	11.2829	8.95566	8.94901	9.48396	11.0087	10.9095	7.15829	0.776674	0.889266	1.02496		7	9.72366	9.96638
sp|P27694|RFA1_HUMAN	RPA1	Replication protein A 70 kDa DNA-binding subunit OS=Homo sapiens GN=RPA1 PE=1 SV=2	152	25	18	C	10.6365	8.32277	11.0106	9.23032	10.1066	10.5414	9.08582	10.6454	10.0549	10.3657	9.73429	9.29499	10.3596	10.1273	9.53462	10.0585	10.006	10.9169	9.03086	10.937	0.326217	0.568014	1.03432		18	9.80707	10.1436
sp|O14976|GAK_HUMAN	GAK	Cyclin-G-associated kinase OS=Homo sapiens GN=GAK PE=1 SV=2	153	5	3	C	11.0142	11.848	9.51228	8.33338	9.69259	9.88087	9.27573	9.80012	10.4336	10.2092	9.31034	9.26327	10.4994	9.68011	9.86957	10.1211	9.70254	10.9727	9.44924	11.1317	0.547702	0.747331	1.02258		3	9.85875	10.0813
sp|Q99426|TBCB_HUMAN	TBCB	Tubulin-folding cofactor B OS=Homo sapiens GN=TBCB PE=1 SV=2	154	16	12	C	9.66622	9.32621	10.5315	12.0072	9.06384	9.68595	7.84222	9.23308	10.1971	12.4467	11.8555	8.63725	9.46254	9.64407	11.4277	10.707	8.97387	9.27006	9.4881	10.5339	0.545965	0.745636	1.03366		12	10.0989	9.77003
sp|O60313-2|OPA1_HUMAN	OPA1	Isoform 2 of Dynamin-like 120 kDa protein, mitochondrial OS=Homo sapiens GN=OPA1	155	28	25	C	10.8907	13.6478	9.69722	9.88738	10.2099	8.59713	7.95731	10.4465	10.0862	8.57982	11.1392	10.7353	12.7378	11.1705	8.70255	8.84406	9.56469	8.71797	8.57594	9.81204	0.0027109	0.0426318	1.1883		25	10.7978	9.08673
sp|O75369-2|FLNB_HUMAN	FLNB	Isoform 2 of Filamin-B OS=Homo sapiens GN=FLNB	156	113	150	C	8.73931	9.88009	9.40821	10.8668	13.7717	9.39637	11.6577	8.50563	8.08312	9.69109	8.91087	11.5578	9.87937	10.9413	13.2072	9.08654	8.96951	8.96409	10.7563	7.72704	0.0396877	0.180968	1.14965		150	10.598	9.21845
sp|P21333-2|FLNA_HUMAN	FLNA	Isoform 2 of Filamin-A OS=Homo sapiens GN=FLNA	156	181	206	C	10.4349	10.3944	10.4209	11.0572	12.8829	8.63896	10.2959	9.12026	7.45906	9.29551	9.62718	11.6964	10.7513	10.9949	13.0622	8.74568	8.68315	8.9104	10.1558	7.3729	0.00010916	0.00776338	1.25668		206	11.0843	8.82025
sp|Q14315-2|FLNC_HUMAN	FLNC	Isoform 2 of Filamin-C OS=Homo sapiens GN=FLNC	156	15	18	C	11.7114	15.0975	9.41195	11.3374	9.19184	8.28658	9.21591	9.91343	7.00312	8.83086	10.7309	17.6501	8.65091	12.493	9.98048	8.27658	5.90971	7.97385	10.7951	7.53934	0.00243651	0.0408545	1.37319	4	18	11.3485	8.26433
sp|Q9BZE9-2|ASPC1_HUMAN	ASPSCR1	Isoform 2 of Tether containing UBX domain for GLUT4 OS=Homo sapiens GN=ASPSCR1	157	2	1	C	10.489	10.2209	9.63614	11.3002	9.61978	9.75503	8.62544	11.2672	10.2304	8.85589	12.1183	11.8868	9.13198	13.0626	10.7312	8.46619	7.57434	11.3475	8.92973	6.75131	0.0152777	0.106586	1.18577		1	10.7551	9.07008
sp|Q9Y520-3|PRC2C_HUMAN	PRRC2C	Isoform 3 of Protein PRRC2C OS=Homo sapiens GN=PRRC2C	158	1	2	C	11.6574	11.7765	10.2894	7.05374	10.6526	9.19903	7.32733	9.08492	11.4223	11.5368	8.2012	10.9513	10.7554	10.1902	8.73097	10.252	9.40641	9.67214	10.7	11.1405	0.980871	0.991326	1.00166		2	9.90854	9.89211
sp|P60468|SC61B_HUMAN	SEC61B	Protein transport protein Sec61 subunit beta OS=Homo sapiens GN=SEC61B PE=1 SV=2	159	3	4	C	11.6273	12.5138	8.99401	8.84378	12.4416	7.24127	9.87228	9.79281	11.1662	7.507	9.71466	11.8638	13.1773	8.98069	8.4433	11.0227	7.80219	8.69149	8.64353	11.6603	0.103888	0.306706	1.14133		4	10.5187	9.21618
sp|Q9Y3D6|FIS1_HUMAN	FIS1	Mitochondrial fission 1 protein OS=Homo sapiens GN=FIS1 PE=1 SV=2	160	5	4	C	8.02016	12.0551	8.66144	11.6485	8.78166	9.39607	11.8628	9.00648	9.94153	10.6262	10.6996	8.88379	9.2346	8.9674	7.98525	10.8435	10.6465	8.74062	9.83146	14.1673	0.132375	0.350621	1.10719		4	9.39968	10.4072
sp|Q8N5M9|JAGN1_HUMAN	JAGN1	Protein jagunal homolog 1 OS=Homo sapiens GN=JAGN1 PE=1 SV=1	161	1	5	C	8.79603	11.6121	7.33238	8.44239	10.0741	11.4461	11.0162	11.6914	12.6555	6.93368	11.6719	8.0368	10.2625	8.63151	8.61045	12.0146	10.9552	9.39507	8.77663	11.6453	0.110731	0.317679	1.13627		5	9.24422	10.5039
sp|P98160|PGBM_HUMAN	HSPG2	Basement membrane-specific heparan sulfate proteoglycan core protein OS=Homo sapiens GN=HSPG2 PE=1 SV=4	162	17	20	C	9.3009	11.3236	10.4422	7.85729	10.9968	9.14233	11.1869	7.42132	7.76717	14.5614	9.18791	13.6466	10.1434	11.4198	9.10739	9.93382	8.67459	7.99046	10.6783	9.21773	0.350698	0.590695	1.08008		20	10.2313	9.47279
sp|Q9Y230|RUVB2_HUMAN	RUVBL2	RuvB-like 2 OS=Homo sapiens GN=RUVBL2 PE=1 SV=3	163	25	21	C	10.2332	10.5558	9.80002	8.58255	9.36891	11.1384	10.2818	9.90203	9.4495	10.6877	9.82221	8.62247	9.5636	8.82122	8.53199	11.1673	10.189	10.423	10.5711	12.2881	0.00184274	0.0348438	1.13019		21	9.365	10.5842
sp|Q9H0N5|PHS2_HUMAN	PCBD2	Pterin-4-alpha-carbinolamine dehydratase 2 OS=Homo sapiens GN=PCBD2 PE=1 SV=4	164	1	2	C	7.49309	12.2187	9.43106	10.2645	7.95139	10.2943	8.46237	7.59584	11.6814	14.6073	11.5389	8.51087	8.60109	9.95233	9.07397	9.66547	8.66024	9.55178	14.0624	10.3829	0.296516	0.537154	1.09383		2	9.39819	10.28
sp|P61457|PHS_HUMAN	PCBD1	Pterin-4-alpha-carbinolamine dehydratase OS=Homo sapiens GN=PCBD1 PE=1 SV=2	164	9	10	C	8.66003	8.57108	9.78171	10.3933	9.44667	10.891	9.22382	10.1383	10.7475	12.1466	10.4105	9.49653	8.84535	9.16438	9.49287	10.9945	9.45091	10.1084	10.8594	11.1771	0.00336613	0.0473146	1.12071		10	9.40644	10.5419
sp|P33316-3|DUT_HUMAN	DUT	Isoform 3 of Deoxyuridine 5'-triphosphate nucleotidohydrolase, mitochondrial OS=Homo sapiens GN=DUT	165	6	9	C	7.04714	10.9835	8.39351	9.99744	8.95186	11.7026	9.547	9.12995	11.2304	13.0166	10.3958	6.38113	8.64599	8.27678	9.56134	9.73774	11.3514	10.3884	13.9449	11.3165	0.00322439	0.0469405	1.2619		9	8.75276	11.0451
sp|P10745|RET3_HUMAN	RBP3	Retinol-binding protein 3 OS=Homo sapiens GN=RBP3 PE=1 SV=2	166	112	132	C	9.79268	13.3799	5.8658	12.4102	7.3643	8.48064	11.6189	6.89322	13.8674	10.3271	11.0441	13.7991	7.96603	14.8876	9.95451	9.69412	9.63133	9.47446	8.37625	5.17252	0.356581	0.596015	1.12984		132	10.2368	9.06043
sp|P78371|TCPB_HUMAN	CCT2	T-complex protein 1 subunit beta OS=Homo sapiens GN=CCT2 PE=1 SV=4	167	50	53	C	11.0165	10.017	10.2591	9.63637	8.80764	10.6184	9.46743	10.5064	10.0312	9.63998	8.95297	9.72689	9.29977	10.2138	9.06864	10.554	9.75986	11.9515	10.4725	10.0002	0.0659929	0.235901	1.06211		53	9.67789	10.279
sp|P36269|GGT5_HUMAN	GGT5	Gamma-glutamyltransferase 5 OS=Homo sapiens GN=GGT5 PE=1 SV=2	168	17	20	C	5.34163	9.74176	5.44339	12.7067	13.0639	8.92026	15.9847	7.12149	8.67583	13.0003	6.82007	11.4966	8.36642	12.1766	13.0508	9.61654	10.1628	11.6235	10.515	6.17168	0.708439	0.852812	1.05588		20	9.31182	9.83218
sp|P24821-2|TENA_HUMAN	TNC	Isoform 2 of Tenascin OS=Homo sapiens GN=TNC	169	6	2	C	9.383	12.4278	8.57715	7.33602	11.7392	8.78985	10.9862	9.14479	9.47503	12.1409	9.85483	5.18651	11.8792	7.58466	13.7924	10.0949	12.7108	8.43324	10.9355	9.52797	0.485788	0.702554	1.07668		2	9.4147	10.1366
sp|P35637-2|FUS_HUMAN	FUS	Isoform Short of RNA-binding protein FUS OS=Homo sapiens GN=FUS	170	11	14	C	10.1107	10.5607	13.4946	7.86988	8.4843	9.85873	8.25669	10.0396	11.8192	9.50553	11.0342	6.79098	11.542	7.31819	7.55878	10.9516	10.3978	10.226	8.94326	15.2372	0.215902	0.456463	1.12212		14	9.25343	10.3835
sp|Q92804-2|RBP56_HUMAN	TAF15	Isoform Short of TATA-binding protein-associated factor 2N OS=Homo sapiens GN=TAF15	170	7	7	C	10.5064	11.6288	13.7378	6.52758	10.6059	8.53724	8.20271	8.16271	10.3805	11.7104	12.3152	9.26603	11.0657	10.1971	7.50423	10.3541	9.88479	8.65332	7.9647	12.7947	0.516527	0.723072	1.05997		7	10.1165	9.54413
sp|Q96RK4-2|BBS4_HUMAN	BBS4	Isoform 2 of Bardet-Biedl syndrome 4 protein OS=Homo sapiens GN=BBS4	171	4	1	C	12.7601	10.3242	9.77025	8.91237	9.8141	9.84067	8.56291	11.2254	10.1708	8.61915	12.8934	8.47507	11.4121	9.13905	7.77118	12.601	7.41652	7.12533	7.85044	15.316	0.670762	0.828258	1.0415		1	9.99706	9.59868
sp|Q8NFP9|NBEA_HUMAN	NBEA	Neurobeachin OS=Homo sapiens GN=NBEA PE=1 SV=3	172	9	3	C	10.1703	12.6385	8.55941	8.70959	7.90058	9.27325	9.5097	8.73388	13.025	11.4798	11.3468	8.59433	9.78857	8.73514	9.20834	11.0314	11.3962	9.10881	8.98925	11.8012	0.186081	0.423234	1.0918		3	9.47193	10.3415
sp|P07741|APT_HUMAN	APRT	Adenine phosphoribosyltransferase OS=Homo sapiens GN=APRT PE=1 SV=2	173	11	9	C	8.67114	9.57324	8.69815	9.8839	9.59039	10.4691	10.6891	10.5118	10.499	11.4142	10.2343	10.6987	8.99085	10.6584	10.5896	11.8072	8.71212	8.72808	9.76358	9.81713	0.269226	0.510897	1.04781		9	9.72991	10.1951
sp|Q7Z6B0-2|CCD91_HUMAN	CCDC91	Isoform 2 of Coiled-coil domain-containing protein 91 OS=Homo sapiens GN=CCDC91	174	4	3	C	10.2004	9.54469	11.3799	10.8109	10.1692	9.85689	8.30816	10.2592	10.0012	9.46952	8.87872	8.89901	9.60456	8.77978	9.57801	10.8043	9.80737	8.94895	11.6599	13.0394	0.437803	0.667776	1.03968		3	9.75123	10.1382
sp|P35232|PHB_HUMAN	PHB	Prohibitin OS=Homo sapiens GN=PHB PE=1 SV=1	175	25	28	C	10.2653	14.5942	9.52657	11.7025	10.33	7.58075	8.14459	10.6681	10.3573	6.83069	12.9448	9.31873	11.0256	10.7811	9.74545	9.57715	10.6964	9.43385	7.47102	9.00594	0.00679875	0.0705796	1.23048		28	10.9199	8.87453
sp|Q8WXH0-2|SYNE2_HUMAN	SYNE2	Isoform 2 of Nesprin-2 OS=Homo sapiens GN=SYNE2	176	11	9	C	11.9528	11.832	9.39317	7.68888	9.26082	8.89032	8.7109	9.15461	12.4043	10.7122	10.4711	10.1341	10.3574	9.99724	8.83116	11.7134	10.0186	9.09071	8.74513	10.6411	0.974673	0.989627	1.00187		9	9.91466	9.93325
sp|Q8NF91-4|SYNE1_HUMAN	SYNE1	Isoform 4 of Nesprin-1 OS=Homo sapiens GN=SYNE1	176	6	4	C	11.2918	12.0388	9.38967	7.91775	8.90898	10.342	9.68536	9.84521	10.8392	9.74128	10.4966	11.7354	10.6745	10.1399	9.23509	9.88311	10.1406	8.66822	8.70474	10.3217	0.523523	0.727629	1.03154		4	10.1037	9.79479
sp|Q15075|EEA1_HUMAN	EEA1	Early endosome antigen 1 OS=Homo sapiens GN=EEA1 PE=1 SV=2	177	42	35	C	9.76349	9.65484	9.95012	9.2009	11.7303	11.2013	9.56994	10.1944	8.52727	10.2074	9.54741	10.3631	9.53358	9.88433	10.1269	9.71458	7.88434	10.5889	11.8831	10.4737	0.991902	0.995848	1.00045		35	9.95491	9.95941
sp|Q8IUD2-2|RB6I2_HUMAN	ERC1	Isoform 2 of ELKS/Rab6-interacting/CAST family member 1 OS=Homo sapiens GN=ERC1	178	5	2	C	10.6664	10.4585	10.0371	9.20527	11.2025	10.2539	9.72675	9.43316	9.80081	9.21566	10.8003	9.4949	10.4487	9.83852	11.9574	9.72809	9.42263	9.82238	9.51481	8.97225	0.00890186	0.0804884	1.08342		2	10.3825	9.58301
sp|Q9NQG6|SMC7L_HUMAN	SMCR7L	Smith-Magenis syndrome chromosomal region candidate gene 7 protein-like OS=Homo sapiens GN=SMCR7L PE=1 SV=1	179	1	0	C	10.0651	13.1643	11.0179	9.21278	9.28838	7.798	9.72638	8.33204	8.65987	12.7352	0	0	0	0	0	0	0	0	0	0	0.314257	0.556318	1.1238		0	10.4551	9.30338
sp|P19827|ITIH1_HUMAN	ITIH1	Inter-alpha-trypsin inhibitor heavy chain H1 OS=Homo sapiens GN=ITIH1 PE=1 SV=3	180	13	16	C	3.89609	8.48122	5.78078	12.7369	6.86222	9.40406	11.082	8.85289	12.1589	20.7449	8.26861	11.3183	4.2935	10.9375	15.4375	11.3975	16.115	6.37526	7.96796	7.88882	0.156152	0.385925	1.31208		16	8.04289	10.5529
sp|P30273|FCERG_HUMAN	FCER1G	High affinity immunoglobulin epsilon receptor subunit gamma OS=Homo sapiens GN=FCER1G PE=1 SV=1	181	1	1	C	11.8169	6.57268	10.6285	8.5424	16.6241	10.7382	15.2888	6.93941	5.14257	7.70638	7.04121	6.33053	14.0443	7.21452	9.99039	10.4604	6.54946	10.3542	14.9335	13.0815	0.916153	0.962529	1.01694		1	9.38299	9.5419
sp|Q92522|H1X_HUMAN	H1FX	Histone H1x OS=Homo sapiens GN=H1FX PE=1 SV=1	182	18	21	C	9.92169	11.5743	12.1038	8.57531	9.97442	10.4309	10.0712	9.50375	10.1504	7.69421	12.8737	7.14763	13.2934	8.23432	9.6192	10.264	10.0997	9.39215	7.72574	11.3502	0.48017	0.698405	1.05636		21	10.1424	9.60125
sp|Q9HA77|SYCM_HUMAN	CARS2	Probable cysteinyl-tRNA synthetase, mitochondrial OS=Homo sapiens GN=CARS2 PE=1 SV=1	183	1	0	C	7.42043	13.1506	8.01056	9.62076	8.42358	12.3249	12.4143	8.25506	10.3406	10.0392	0	0	0	0	0	0	0	0	0	0	0.280592	0.52034	1.15661		0	9.12743	10.5568
sp|Q9HC35|EMAL4_HUMAN	EML4	Echinoderm microtubule-associated protein-like 4 OS=Homo sapiens GN=EML4 PE=1 SV=3	184	5	5	C	10.3326	12.8292	11.1443	8.42515	10.3084	8.73859	9.10781	8.5832	9.29852	11.2322	10.0586	12.6219	10.0133	11.2795	8.9859	9.7206	8.54802	9.8997	8.90082	9.97159	0.0332007	0.165659	1.12242		5	10.5156	9.36862
sp|Q9H1K1|ISCU_HUMAN	ISCU	Iron-sulfur cluster assembly enzyme ISCU, mitochondrial OS=Homo sapiens GN=ISCU PE=1 SV=2	185	5	7	C	8.49396	13.3539	8.40468	10.4811	8.90264	10.9351	9.31132	8.72593	9.90545	11.486	10.6969	9.5113	9.3752	9.64001	8.38973	9.00324	9.95836	10.7045	11.9337	10.787	0.300617	0.541157	1.06171		7	9.63046	10.2247
tr|B3SXQ8|B3SXQ8_HUMAN	LCRMP	Collapsin response mediator protein 4 long variant OS=Homo sapiens GN=LCRMP PE=2 SV=1	186	97	103	C	11.5767	10.536	10.6687	10.5378	9.30905	9.22984	8.44069	10.3943	10.1322	9.17469	10.8144	10.3482	10.2735	11.3235	9.71908	9.7513	9.20322	8.71754	9.39956	10.4497	0.00346998	0.0476498	1.10814		103	10.4911	9.46732
sp|O14531|DPYL4_HUMAN	DPYSL4	Dihydropyrimidinase-related protein 4 OS=Homo sapiens GN=DPYSL4 PE=1 SV=2	186	59	61	C	13.1593	10.2624	9.89008	9.90269	8.86324	10.7297	9.22264	9.62443	10.2049	8.14054	11.139	8.0616	11.2522	9.3271	11.0036	8.2241	9.6044	10.8179	11.1517	9.41846	0.346559	0.587713	1.05524		61	10.1972	9.66341
sp|Q14194|DPYL1_HUMAN	CRMP1	Dihydropyrimidinase-related protein 1 OS=Homo sapiens GN=CRMP1 PE=1 SV=1	186	84	88	C	12.1416	10.4346	11.1509	10.6215	8.95221	10.867	9.10962	9.80908	9.88797	7.02546	11.2594	8.70712	10.4726	10.1219	10.8817	8.33189	10.0226	10.8885	10.0356	9.27874	0.0787557	0.263063	1.10277		88	10.427	9.45528
tr|A0EJG6|A0EJG6_HUMAN	CRMP1	Long form collapsin response mediator protein 1 OS=Homo sapiens GN=CRMP1 PE=2 SV=1	186	3	1	C	12.1499	11.5686	11.0361	10.7818	9.37976	7.73071	8.32438	8.83576	11.8225	8.37053	14.3844	8.23682	10.2031	11.6863	14.1532	6.69969	9.57116	9.1508	8.30257	7.61182	0.00148718	0.0317776	1.3113	1	1	11.2111	8.5496
sp|Q16555|DPYL2_HUMAN	DPYSL2	Dihydropyrimidinase-related protein 2 OS=Homo sapiens GN=DPYSL2 PE=1 SV=1	186	122	132	C	10.5947	10.3803	10.1003	10.6696	8.85307	11.2161	10.0235	8.30141	10.1735	9.68768	11.3675	8.2535	9.79841	9.32102	10.6159	8.96998	9.70121	9.84835	12.3451	9.77907	0.994996	0.997479	1.00029		132	9.95349	9.95056
sp|A6NKN8|PC4L1_HUMAN	PCP4L1	Purkinje cell protein 4-like protein 1 OS=Homo sapiens GN=PCP4L1 PE=2 SV=3	187	4	4	C	8.87816	17.2425	10.6806	11.5719	8.97796	9.77937	7.02294	8.5278	11.6596	5.65912	12.4783	13.2883	8.35896	13.814	8.1035	8.36402	8.77414	8.41975	7.47565	10.9234	0.0217653	0.129639	1.29743		4	11.0176	8.49185
sp|Q13428-2|TCOF_HUMAN	TCOF1	Isoform 2 of Treacle protein OS=Homo sapiens GN=TCOF1	188	20	20	C	10.7721	12.5409	10.5429	9.33593	9.86046	8.82178	7.87404	9.74096	10.8536	9.6573	11.4652	9.07241	10.7947	10.2133	9.00425	9.38244	9.87379	8.78024	8.74964	12.6641	0.177233	0.411959	1.07793		20	10.3076	9.56237
sp|Q9H115|SNAB_HUMAN	NAPB	Beta-soluble NSF attachment protein OS=Homo sapiens GN=NAPB PE=1 SV=2	189	18	19	C	10.8273	8.83575	9.85183	8.9382	9.22687	12.8168	9.20655	10.606	10.3076	9.3831	9.04161	7.5639	9.985	8.42743	8.6821	8.7729	11.435	13.4763	12.3718	10.2439	0.00785268	0.0760529	1.18237		19	9.09755	10.7567
sp|P54920|SNAA_HUMAN	NAPA	Alpha-soluble NSF attachment protein OS=Homo sapiens GN=NAPA PE=1 SV=3	189	28	37	C	10.2295	10.0683	9.86913	9.21279	9.61971	11.1094	10.4848	9.03337	9.9568	10.4162	10.1752	7.91742	10.7448	8.22325	8.80481	9.96675	10.2489	10.6514	11.3712	11.8963	0.0178797	0.117344	1.11021		37	9.44437	10.4852
sp|O75533|SF3B1_HUMAN	SF3B1	Splicing factor 3B subunit 1 OS=Homo sapiens GN=SF3B1 PE=1 SV=3	190	25	21	C	13.6676	10.3571	11.5572	7.40474	10.0214	9.14619	7.48413	11.5864	10.652	8.12329	12.109	7.97524	12.7673	8.9482	8.53495	10.7472	9.5575	8.96451	7.26367	13.1324	0.484669	0.701724	1.06609		21	10.1347	9.5064
sp|P58304|VSX2_HUMAN	VSX2	Visual system homeobox 2 OS=Homo sapiens GN=VSX2 PE=1 SV=1	191	1	0	C	10.1502	9.76815	13.3782	6.00154	10.0343	11.1358	9.90907	8.88532	10.9059	9.83153	0	0	0	0	0	0	0	0	0	0	0.696526	0.845161	1.05647		0	9.56064	10.1005
sp|P09417|DHPR_HUMAN	QDPR	Dihydropteridine reductase OS=Homo sapiens GN=QDPR PE=1 SV=2	192	22	25	C	7.81627	9.75708	8.35769	13.8945	6.43429	13.4507	9.65735	8.47845	9.82294	12.3308	12.1349	8.18787	6.4872	8.85239	12.9228	8.66061	9.90006	9.80087	14.9608	8.09253	0.291056	0.531168	1.1244		25	9.16945	10.3101
sp|Q8NFW8|NEUA_HUMAN	CMAS	N-acylneuraminate cytidylyltransferase OS=Homo sapiens GN=CMAS PE=1 SV=2	193	17	11	C	9.21433	9.37775	7.66806	7.20835	8.70123	8.40025	24.9547	9.10984	9.91591	5.44953	10.8726	9.04796	12.9404	10.7352	10.6739	9.21302	9.03222	9.9549	8.38846	9.14131	0.953283	0.98002	1.00785		11	9.51181	9.58643
sp|P11766|ADHX_HUMAN	ADH5	Alcohol dehydrogenase class-3 OS=Homo sapiens GN=ADH5 PE=1 SV=4	194	37	47	C	8.73905	8.13433	8.40021	10.1912	8.51525	12.5336	10.9903	11.2865	9.48012	11.7295	7.8878	10.0126	8.1203	10.492	11.1694	9.69626	9.08336	10.6555	13.0541	9.82871	0.00736469	0.0736704	1.18248		47	9.1001	10.7607
sp|P34897|GLYM_HUMAN	SHMT2	Serine hydroxymethyltransferase, mitochondrial OS=Homo sapiens GN=SHMT2 PE=1 SV=3	195	10	12	C	10.6269	10.2476	10.6912	6.9651	10.0723	10.7549	10.2546	11.4054	10.2398	8.74218	9.24107	7.46897	11.2283	7.61256	6.978	10.1396	10.6462	11.0702	12.193	13.4222	0.0159692	0.10886	1.20675		12	8.96741	10.8214
sp|P34896-2|GLYC_HUMAN	SHMT1	Isoform 2 of Serine hydroxymethyltransferase, cytosolic OS=Homo sapiens GN=SHMT1	195	12	14	C	9.70784	8.71279	8.24695	9.24183	8.41234	12.1525	10.5886	10.6544	10.4926	11.7901	9.74222	10.2078	8.35509	9.83928	9.21331	10.1335	9.08914	12.034	11.8055	9.58014	0.000640046	0.0206069	1.17935		14	9.14359	10.7835
sp|O15061|SYNEM_HUMAN	SYNM	Synemin OS=Homo sapiens GN=SYNM PE=1 SV=2	196	64	62	C	10.1973	12.5034	10.1595	7.63069	8.90361	10.5852	9.26631	9.94952	10.8495	9.95495	10.0856	8.91575	8.70579	7.14889	7.73056	11.8323	11.4406	9.33411	11.5552	13.2512	0.0176468	0.116464	1.18273		62	9.07953	10.7386
tr|C9JIE4|C9JIE4_HUMAN	SYNM	Uncharacterized protein OS=Homo sapiens GN=SYNM PE=3 SV=1	196	0	1	C	0	0	0	0	0	0	0	0	0	0	6.10557	9.34688	12.647	9.44277	3.22484	4.87279	7.69228	18.5151	24.8055	3.34722	0.679876	0.833876	1.21261		1	7.3858	8.95609
sp|O95319-2|CELF2_HUMAN	CELF2	Isoform 2 of CUGBP Elav-like family member 2 OS=Homo sapiens GN=CELF2	197	3	3	C	9.56602	9.73799	10.6879	8.09602	10.4153	10.9648	9.10461	10.0427	9.25683	12.1278	10.5625	8.92049	11.1874	8.26188	8.20887	10.5816	10.287	10.5326	9.46993	11.9878	0.0877088	0.27918	1.09334		3	9.50229	10.3892
sp|Q92879-2|CELF1_HUMAN	CELF1	Isoform 2 of CUGBP Elav-like family member 1 OS=Homo sapiens GN=CELF1	197	0	2	C	0	0	0	0	0	0	0	0	0	0	8.98819	7.69414	9.48482	9.01146	10.2869	11.5137	11.2596	10.1408	10.4894	11.1309	0.00815455	0.0769192	1.20346		2	9.05291	10.8948
sp|P52815|RM12_HUMAN	MRPL12	39S ribosomal protein L12, mitochondrial OS=Homo sapiens GN=MRPL12 PE=1 SV=2	198	4	3	C	9.70546	11.5743	10.0019	9.32104	10.266	9.09654	8.09759	8.66	10.9825	12.2947	10.5653	9.70092	9.99812	9.55742	7.91427	8.84867	10.4406	10.4807	10.9007	11.5932	0.666732	0.825618	1.02376		3	9.81934	10.0527
sp|Q9H0D6-2|XRN2_HUMAN	XRN2	Isoform 2 of 5'-3' exoribonuclease 2 OS=Homo sapiens GN=XRN2	199	2	2	C	10.6656	12.0362	10.2551	8.62241	9.11061	9.05664	9.64012	9.99489	11.9863	8.63214	10.6255	9.29338	10.2885	9.86291	8.89211	10.1809	10.2332	9.30414	10.0562	11.2633	0.87163	0.937967	1.00733		2	9.91854	9.99126
sp|Q9NRV9|HEBP1_HUMAN	HEBP1	Heme-binding protein 1 OS=Homo sapiens GN=HEBP1 PE=1 SV=1	200	14	18	C	5.4299	13.4993	6.58758	11.8313	7.66569	10.5653	12.2012	9.62767	10.6494	11.9427	10.4817	13.8436	5.58671	13.8044	8.90029	10.5047	8.67521	8.90146	9.74225	9.5596	0.421785	0.657515	1.10581		18	9.2038	10.1776
sp|Q6PUV4|CPLX2_HUMAN	CPLX2	Complexin-2 OS=Homo sapiens GN=CPLX2 PE=1 SV=2	201	3	2	C	9.33325	10.0255	11.0523	11.7412	9.47421	11.6275	7.16384	8.97457	10.5196	10.0881	12.5233	9.12899	10.4554	8.16484	8.13254	8.15389	11.7602	7.40781	11.4397	12.8334	0.902802	0.955543	1.00991		2	9.90947	9.81224
sp|O14810|CPLX1_HUMAN	CPLX1	Complexin-1 OS=Homo sapiens GN=CPLX1 PE=1 SV=1	201	3	3	C	10.9522	11.882	10.0837	13.3516	10.482	10.7102	7.57703	6.9122	10.2675	7.78153	9.9425	10.2737	10.6212	11.9847	9.94436	7.16944	8.3678	8.95979	12.7567	9.97992	0.00913491	0.0818192	1.22712		3	10.9033	8.88526
sp|Q14168-2|MPP2_HUMAN	MPP2	Isoform 2 of MAGUK p55 subfamily member 2 OS=Homo sapiens GN=MPP2	202	33	36	C	10.2512	12.3823	10.7873	8.14242	9.34105	10.1472	8.76835	10.0511	10.6195	9.50966	11.4897	7.97935	11.5473	8.72737	7.89667	10.0347	10.2542	9.79039	9.13893	13.1414	0.574536	0.763278	1.037		36	9.72909	10.089
sp|Q9NZW5|MPP6_HUMAN	MPP6	MAGUK p55 subfamily member 6 OS=Homo sapiens GN=MPP6 PE=1 SV=2	202	3	3	C	9.41887	8.36739	10.0557	10.1094	10.7946	11.2959	9.50575	9.75768	8.83228	11.8625	8.26337	9.95098	9.23857	9.75539	11.3447	10.455	8.63266	7.63052	11.6986	13.0302	0.464911	0.688624	1.04713		3	9.68634	10.1429
sp|O75643|U520_HUMAN	SNRNP200	U5 small nuclear ribonucleoprotein 200 kDa helicase OS=Homo sapiens GN=SNRNP200 PE=1 SV=2	203	45	46	C	13.7224	8.42234	11.0736	7.29963	10.1033	10.6979	9.00651	11.7156	9.92656	8.03217	9.71916	9.18756	11.2533	9.05756	8.57474	10.6111	9.5694	11.9948	9.0905	10.9419	0.576983	0.765615	1.04		46	9.69897	10.0869
sp|Q96GD0|PLPP_HUMAN	PDXP	Pyridoxal phosphate phosphatase OS=Homo sapiens GN=PDXP PE=1 SV=2	204	12	13	C	10.0434	12.6582	9.34282	9.47784	8.26581	11.2897	9.27915	10.4981	10.4548	8.69012	11.3259	9.11986	9.9515	9.69737	9.41416	9.88582	9.20176	10.1625	10.3851	10.856	0.702812	0.848573	1.01777		13	9.86532	10.0406
sp|Q4V9L6|TM119_HUMAN	TMEM119	Transmembrane protein 119 OS=Homo sapiens GN=TMEM119 PE=2 SV=1	205	1	3	C	9.72354	10.5354	12.2632	8.2159	18.0716	6.9115	8.86963	6.14662	5.94033	13.3224	8.8384	15.435	10.176	14.4595	11.7604	8.87882	7.67865	5.97751	9.19578	7.59984	0.00255126	0.0422109	1.48412	4	3	11.5978	7.81459
sp|P41227|NAA10_HUMAN	NAA10	N-alpha-acetyltransferase 10, NatA catalytic subunit OS=Homo sapiens GN=NAA10 PE=1 SV=1	206	0	4	C	0	0	0	0	0	0	0	0	0	0	9.26012	9.44455	8.40364	9.96334	9.58631	11.0287	9.86166	9.31561	10.5988	12.5373	0.0557063	0.216333	1.13911		4	9.31675	10.6128
sp|Q8NDH3-2|PEPL1_HUMAN	NPEPL1	Isoform 2 of Probable aminopeptidase NPEPL1 OS=Homo sapiens GN=NPEPL1	207	4	6	C	6.36568	11.5951	8.89388	11.0254	9.15565	10.7322	11.9046	7.25443	10.4426	12.6304	9.76159	11.708	8.41487	11.1892	9.88213	9.70799	9.44724	9.32653	11.7528	8.80971	0.5922	0.775015	1.04388		6	9.65605	10.0797
sp|P07814|SYEP_HUMAN	EPRS	Bifunctional aminoacyl-tRNA synthetase OS=Homo sapiens GN=EPRS PE=1 SV=5	208	38	43	C	12.0036	10.655	9.1145	10.2729	9.79043	9.88447	8.61361	11.306	10.4119	7.94753	10.5068	11.5518	10.3574	11.5696	9.64139	9.59132	8.98406	9.90589	8.44559	9.44614	0.0197448	0.12445	1.11727		43	10.5097	9.40663
sp|O14745|NHRF1_HUMAN	SLC9A3R1	Na(+)/H(+) exchange regulatory cofactor NHE-RF1 OS=Homo sapiens GN=SLC9A3R1 PE=1 SV=4	209	38	40	C	8.56597	9.9246	8.65341	13.2896	8.90061	9.71623	8.99763	9.53712	11.194	11.2209	12.3334	8.40599	7.63706	9.6115	11.2923	11.2864	9.81505	8.86731	9.51558	11.2354	0.559528	0.754731	1.03933		40	9.71355	10.0956
sp|P12821|ACE_HUMAN	ACE	Angiotensin-converting enzyme OS=Homo sapiens GN=ACE PE=1 SV=1	210	5	4	C	7.19928	13.1296	8.643	9.75407	11.425	9.68852	10.3191	10.1046	8.24186	11.4949	9.25811	13.2918	8.41056	12.1346	9.42656	10.0932	8.40464	7.90192	10.6209	10.4578	0.592038	0.775015	1.04225		4	10.0752	9.66681
sp|Q7Z6Z7-2|HUWE1_HUMAN	HUWE1	Isoform 2 of E3 ubiquitin-protein ligase HUWE1 OS=Homo sapiens GN=HUWE1	211	36	29	C	11.0397	10.7846	9.40521	9.05478	9.23841	9.9878	10.1118	9.99611	10.8951	9.48644	9.94004	10.604	9.58432	10.9449	9.9728	9.97624	9.45036	9.89504	9.29613	10.3362	0.72281	0.861198	1.00997		29	10.0324	9.93336
sp|Q9H3S7|PTN23_HUMAN	PTPN23	Tyrosine-protein phosphatase non-receptor type 23 OS=Homo sapiens GN=PTPN23 PE=1 SV=1	212	8	6	C	10.8945	11.413	9.01663	7.95861	10.3639	10.3963	9.96711	9.23103	9.99027	10.7687	9.30863	9.46085	9.93718	9.73162	9.81168	10.2978	8.6494	10.098	11.2183	11.4865	0.311526	0.553475	1.04436		6	9.74545	10.1778
sp|O00139-1|KIF2A_HUMAN	KIF2A	Isoform 1 of Kinesin-like protein KIF2A OS=Homo sapiens GN=KIF2A	213	16	8	C	12.347	11.164	10.8995	8.16719	9.29219	10.1419	9.07038	9.47607	10.0357	9.40611	10.4629	8.29116	10.2373	8.78259	8.75443	10.9289	9.82314	9.9107	10.2726	12.5363	0.492469	0.707237	1.03773		8	9.75277	10.1207
sp|P62851|RS25_HUMAN	RPS25	40S ribosomal protein S25 OS=Homo sapiens GN=RPS25 PE=1 SV=1	214	12	13	C	9.14011	12.0905	9.42463	8.69531	8.93868	10.4916	10.3825	8.55819	10.5145	11.7639	9.97228	8.84184	10.4857	9.06023	8.61828	10.3089	10.5302	9.65578	10.7632	11.7636	0.0428024	0.187285	1.10105		13	9.47701	10.4347
sp|Q8WZA9|IRGQ_HUMAN	IRGQ	Immunity-related GTPase family Q protein OS=Homo sapiens GN=IRGQ PE=1 SV=1	215	4	4	C	9.3937	10.3875	10.2016	11.0172	8.50675	10.019	9.33193	11.0557	10.119	9.96758	9.82297	10.3736	7.73385	10.9121	10.5592	11.0833	9.19123	8.11259	11.997	10.2142	0.665988	0.825126	1.02226		4	9.83549	10.0545
sp|P42765|THIM_HUMAN	ACAA2	3-ketoacyl-CoA thiolase, mitochondrial OS=Homo sapiens GN=ACAA2 PE=1 SV=2	216	22	23	C	9.8742	7.64421	9.14137	9.50972	12.8011	12.108	12.4319	9.53159	8.83334	8.1245	8.24396	7.78943	11.2927	7.63878	10.0161	9.81997	9.07381	13.8614	13.0638	9.20001	0.161041	0.390515	1.12612		23	9.26493	10.4334
sp|O95831-3|AIFM1_HUMAN	AIFM1	Isoform 3 of Apoptosis-inducing factor 1, mitochondrial OS=Homo sapiens GN=AIFM1	217	41	39	C	11.6014	10.4971	10.4423	12.3512	11.1591	7.89806	9.53712	8.85809	9.56968	8.08598	9.29506	10.7635	11.6391	10.9736	10.8404	9.74799	9.09533	9.46974	8.04771	10.1276	6.28862e-05	0.00587555	1.21257		39	10.9276	9.01189
sp|Q04637-3|IF4G1_HUMAN	EIF4G1	Isoform B of Eukaryotic translation initiation factor 4 gamma 1 OS=Homo sapiens GN=EIF4G1	218	12	11	C	11.7995	10.8802	8.71902	8.47161	10.6671	9.94022	9.30141	9.80488	10.4015	10.0145	9.48917	10.9458	10.5435	10.713	9.51359	10.582	8.47765	9.60093	10.4906	9.64375	0.438722	0.668536	1.03214		11	10.1221	9.80689
sp|O43432|IF4G3_HUMAN	EIF4G3	Eukaryotic translation initiation factor 4 gamma 3 OS=Homo sapiens GN=EIF4G3 PE=1 SV=2	218	2	5	C	10.1712	9.12641	8.43424	6.84082	9.21208	11.4585	15.3845	9.39085	9.99815	9.98332	8.03531	11.0627	10.5007	9.34766	6.23833	9.14998	8.98609	10.6401	15.627	10.4122	0.0209751	0.127638	1.24235		5	8.76806	10.893
sp|Q13362-2|2A5G_HUMAN	PPP2R5C	Isoform Gamma-1 of Serine/threonine-protein phosphatase 2A 56 kDa regulatory subunit gamma isoform OS=Homo sapiens GN=PPP2R5C	219	2	3	C	11.1059	12.8987	10.0885	8.59584	9.19856	9.85412	9.0003	10.1437	11.0003	8.11408	11.0235	11.4572	12.1785	10.7368	9.14006	9.38893	7.96878	9.44847	8.94332	9.71452	0.0267254	0.146994	1.13338		3	10.5603	9.31752
sp|Q14738-2|2A5D_HUMAN	PPP2R5D	Isoform Delta-2 of Serine/threonine-protein phosphatase 2A 56 kDa regulatory subunit delta isoform OS=Homo sapiens GN=PPP2R5D	219	2	2	C	8.68841	12.1953	9.12357	9.34911	8.49743	9.17464	10.1144	10.0352	11.8348	10.9872	11.228	10.8085	10.7459	9.77181	9.79315	9.83757	8.93264	11.2799	8.81977	8.78273	0.952556	0.979996	1.00304		2	9.95764	9.92742
sp|P41222|PTGDS_HUMAN	PTGDS	Prostaglandin-H2 D-isomerase OS=Homo sapiens GN=PTGDS PE=1 SV=1	220	10	16	C	5.30786	6.62835	6.09839	8.74407	6.1846	13.7871	12.0976	10.4848	11.8375	18.8297	7.39437	5.74256	5.85005	6.01984	6.56495	12.7327	10.9116	11.3032	18.8696	14.6111	3.87376e-08	0.000170701	2.07527	2	16	6.39227	13.2657
sp|Q9BUE6|ISCA1_HUMAN	ISCA1	Iron-sulfur cluster assembly 1 homolog, mitochondrial OS=Homo sapiens GN=ISCA1 PE=2 SV=1	221	1	3	C	8.04402	15.1902	8.92572	8.74545	7.51198	10.5469	12.1778	8.4399	10.2015	10.2165	10.3492	9.25289	10.3108	10.1108	7.24674	9.6668	9.0769	11.0776	12.3528	10.5554	0.202305	0.441783	1.10695		3	9.36402	10.3655
sp|O00231|PSD11_HUMAN	PSMD11	26S proteasome non-ATPase regulatory subunit 11 OS=Homo sapiens GN=PSMD11 PE=1 SV=3	222	18	20	C	12.0163	10.3045	9.43468	9.05802	9.30874	10.3262	8.21074	11.1916	10.3279	9.8214	10.7433	8.90009	10.6126	9.14772	9.32226	11.1531	9.02281	9.72846	9.82358	11.5461	0.622172	0.792529	1.02288		20	9.84155	10.0667
sp|Q9BS40|LXN_HUMAN	LXN	Latexin OS=Homo sapiens GN=LXN PE=1 SV=2	223	2	3	C	7.48128	6.89213	8.78409	12.0195	9.78706	10.6275	12.3461	9.83284	8.8162	13.4133	10.8412	9.10705	8.30791	8.44061	13.8436	10.9532	8.56756	10.9221	9.50155	9.51522	0.226992	0.469249	1.10719		3	9.35004	10.3523
sp|Q9BPU6|DPYL5_HUMAN	DPYSL5	Dihydropyrimidinase-related protein 5 OS=Homo sapiens GN=DPYSL5 PE=1 SV=1	224	40	59	C	12.0998	10.8158	10.2758	10.0994	8.93765	10.7936	9.73107	9.00094	9.93888	8.30705	11.0408	8.36643	11.0013	9.64273	10.3349	8.94766	9.31027	10.8486	11.1444	9.36296	0.27613	0.516998	1.05263		59	10.2086	9.69821
sp|P02792|FRIL_HUMAN	FTL	Ferritin light chain OS=Homo sapiens GN=FTL PE=1 SV=2	225	11	19	C	7.61748	9.08918	8.11553	9.62927	10.7643	7.79121	9.03887	7.73822	6.98948	23.2264	8.64097	12.7173	12.473	12.4931	6.22256	10.9622	7.5401	7.69454	8.98512	12.2712	0.999808	0.999867	1.00003		19	9.53411	9.53379
sp|Q16891-2|IMMT_HUMAN	IMMT	Isoform 2 of Mitochondrial inner membrane protein OS=Homo sapiens GN=IMMT	226	83	74	C	11.7041	13.574	8.94301	11.5674	10.6282	6.77035	6.88516	11.3801	10.9029	7.64484	11.7828	10.9637	13.9921	10.6258	9.55001	9.48853	9.68176	7.7229	6.68119	9.51126	0.00207428	0.0371283	1.3201	1	74	11.2349	8.51061
tr|B7WPJ1|B7WPJ1_HUMAN	IMMT	Uncharacterized protein OS=Homo sapiens GN=IMMT PE=4 SV=2	226	2	0	C	12.9837	12.65	9.38915	12.1908	11.2673	6.31894	5.48564	12.8771	11.4608	5.3765	0	0	0	0	0	0	0	0	0	0	0.0716027	0.247058	1.50422		0	11.6197	7.72469
sp|P35222|CTNB1_HUMAN	CTNNB1	Catenin beta-1 OS=Homo sapiens GN=CTNNB1 PE=1 SV=1	227	38	28	C	11.4338	10.1317	11.0305	7.91045	10.9974	10.3346	10.3376	9.92562	9.08814	8.81022	9.26627	8.46932	11.313	8.16356	8.30004	10.5757	9.38408	9.47541	11.0805	13.9721	0.341267	0.581749	1.06336		28	9.60561	10.2142
UPSP:K1CM_HUMAN_contaminant		KERATIN, TYPE I CYTOSKELETAL 13 (CYTOKERATIN 13) (K13) (CK 13)>PI	227	3	0	C	6.32683	5.0972	18.1787	5.95372	6.1819	6.15387	33.7835	4.83709	7.47129	6.01592	0	0	0	0	0	0	0	0	0	0	0.733303	0.866798	1.15939		0	7.35865	8.53153
sp|P02533|K1C14_HUMAN	KRT14	Keratin, type I cytoskeletal 14 OS=Homo sapiens GN=KRT14 PE=1 SV=4	227	1	0	C	4.5298	6.25431	5.84628	5.28287	4.65442	7.2611	42.9828	4.32223	9.3779	9.48834	0	0	0	0	0	0	0	0	0	0	0.119316	0.329971	1.96737		0	5.27199	10.3719
UPSP:K1CJ_HUMAN_contaminant		KERATIN, TYPE I CYTOSKELETAL 10 (CYTOKERATIN 10) (K10) (CK 10)	227	50	43	C	6.30904	4.73611	7.01295	6.08236	5.68812	6.29252	40.4645	6.36522	10.0336	7.01553	9.10413	7.68098	5.45356	9.83897	9.95427	18.1779	12.2884	7.65268	7.63932	12.2098	0.0512158	0.208406	1.52308		43	6.97047	10.6166
UPSP:K1CR_HUMAN_contaminant		KERATIN, TYPE I CYTOSKELETAL 18 (CYTOKERATIN 18) (K18) (CK 18)	227	32	29	C	8.50774	10.4827	4.79247	14.5922	11.7825	8.79505	10.4174	8.10039	10.9298	11.5998	12.0061	7.59235	10.0528	10.341	11.2026	11.9013	9.66524	7.42767	10.4385	9.37241	0.994075	0.997329	1.00082		29	9.75473	9.76274
sp|P35527|K1C9_HUMAN	KRT9	Keratin, type I cytoskeletal 9 OS=Homo sapiens GN=KRT9 PE=1 SV=3	227	33	29	C	7.19454	5.32389	7.90815	7.73102	5.15417	6.27343	39.9169	4.81957	8.93631	6.74198	8.04674	7.17563	7.41331	4.79606	15.0811	12.4978	16.2629	8.06328	6.68175	13.9814	0.141394	0.362812	1.40413		29	7.19865	10.1079
sp|Q96G03|PGM2_HUMAN	PGM2	Phosphoglucomutase-2 OS=Homo sapiens GN=PGM2 PE=1 SV=4	228	59	72	C	10.0775	7.96374	9.56185	9.60498	8.05279	12.5884	10.1339	11.3738	10.8805	9.76255	8.61854	8.7503	9.08638	8.94739	10.0436	9.8575	10.2432	12.8322	10.6465	10.9745	0.000204742	0.0106043	1.20367		72	9.04251	10.8842
sp|Q6PCE3|PGM2L_HUMAN	PGM2L1	Glucose 1,6-bisphosphate synthase OS=Homo sapiens GN=PGM2L1 PE=1 SV=3	228	10	11	C	10.2548	9.85489	9.94607	10.829	7.73432	11.3701	10.4991	11.3329	9.22277	8.95599	8.15436	12.492	8.76692	11.6455	10.4063	8.46318	8.28189	13.1738	10.2015	8.41439	0.967727	0.987476	1.00283		11	9.90733	9.87937
sp|P63010-2|AP2B1_HUMAN	AP2B1	Isoform 2 of AP-2 complex subunit beta OS=Homo sapiens GN=AP2B1	229	43	53	C	10.8367	11.0566	9.59435	8.95155	9.76819	10.583	9.52877	10.0845	9.87351	9.72282	10.5573	10.4841	10.6868	10.6605	9.3686	9.43733	9.32914	10.738	9.37063	9.36756	0.187009	0.424534	1.03898		53	10.1733	9.79168
sp|Q10567-2|AP1B1_HUMAN	AP1B1	Isoform B of AP-1 complex subunit beta-1 OS=Homo sapiens GN=AP1B1	229	15	20	C	10.6946	10.2706	9.2635	9.13628	10.1366	9.71454	10.2714	9.86453	10.8031	9.84473	9.38941	10.6887	10.0038	10.4112	9.49203	10.5436	9.69633	10.265	9.23003	10.2799	0.653522	0.814774	1.01094		20	9.93296	10.0416
sp|Q15746-2|MYLK_HUMAN	MYLK	Isoform 2 of Myosin light chain kinase, smooth muscle OS=Homo sapiens GN=MYLK	230	63	80	C	11.4709	14.5238	13.7535	10.0243	5.42967	5.66098	5.80277	10.5378	7.24987	15.5464	7.72746	20.6044	10.4412	15.8434	7.61374	6.22937	6.79472	8.47699	10.8522	5.41649	0.055641	0.216295	1.40695		80	10.96	7.78992
sp|P45984-2|MK09_HUMAN	MAPK9	Isoform Alpha-1 of Mitogen-activated protein kinase 9 OS=Homo sapiens GN=MAPK9	230	4	7	C	11.2137	15.1751	11.7578	9.27065	6.74093	7.41197	7.55268	9.55329	8.21455	13.1093	10.1788	16.2314	11.7894	12.3129	7.67812	8.2815	7.40728	8.12407	10.7472	7.24942	0.0415253	0.18488	1.26261		7	10.8698	8.60893
sp|Q16539-2|MK14_HUMAN	MAPK14	Isoform CSBP1 of Mitogen-activated protein kinase 14 OS=Homo sapiens GN=MAPK14	230	1	0	C	8.57067	8.9381	9.13126	9.21684	9.97183	9.3231	10.7431	14.2106	10.7235	9.17102	0	0	0	0	0	0	0	0	0	0	0.0954079	0.293061	1.16837		0	9.15439	10.6958
sp|Q13449|LSAMP_HUMAN	LSAMP	Limbic system-associated membrane protein OS=Homo sapiens GN=LSAMP PE=1 SV=2	231	15	17	C	9.40778	11.0213	10.4122	9.06781	10.6195	11.5772	9.71863	9.9053	8.9507	9.31954	11.3834	7.25391	9.23567	8.32122	9.02878	10.1803	10.4524	10.5244	10.769	12.8509	0.124937	0.339022	1.09235		17	9.4951	10.372
sp|P25787|PSA2_HUMAN	PSMA2	Proteasome subunit alpha type-2 OS=Homo sapiens GN=PSMA2 PE=1 SV=2	232	11	15	C	9.52254	9.95267	11.0894	10.532	10.338	9.61626	10.0039	9.61588	10.4148	8.91453	10.759	9.99791	9.95051	9.8945	8.97458	10.2521	9.31419	9.72795	9.60877	11.5205	0.487847	0.703569	1.02105		15	10.0844	9.8765
sp|P26012|ITB8_HUMAN	ITGB8	Integrin beta-8 OS=Homo sapiens GN=ITGB8 PE=1 SV=1	233	9	6	C	9.09556	8.10615	7.50565	14.7343	11.1912	8.80066	10.0934	8.61143	11.4197	10.442	10.7301	7.37994	8.55827	9.00931	11.5815	12.5826	10.6362	8.23058	10.4768	10.8147	0.49303	0.707404	1.05841		6	9.57136	10.1305
sp|P46063|RECQ1_HUMAN	RECQL	ATP-dependent DNA helicase Q1 OS=Homo sapiens GN=RECQL PE=1 SV=3	234	8	9	C	10.9148	10.3684	9.67703	8.24225	11.3197	9.92536	9.81917	10.1862	10.1811	9.3661	7.63727	12.2704	11.0022	10.5163	9.90437	9.40923	8.87454	10.4627	10.0587	9.86437	0.554901	0.752663	1.02948		9	10.0933	9.80425
sp|P08574|CY1_HUMAN	CYC1	Cytochrome c1, heme protein, mitochondrial OS=Homo sapiens GN=CYC1 PE=1 SV=3	235	11	13	C	11.9124	14.2758	8.13249	10.4396	10.1067	7.65983	7.08844	11.2183	10.7167	8.44975	12.1282	10.7921	13.6803	11.015	9.40033	8.28577	9.89312	8.20078	7.30914	9.29529	0.0044927	0.0535193	1.26794		13	11.0465	8.71215
sp|Q15042|RB3GP_HUMAN	RAB3GAP1	Rab3 GTPase-activating protein catalytic subunit OS=Homo sapiens GN=RAB3GAP1 PE=1 SV=3	236	5	3	C	11.0217	9.61125	9.79395	9.82262	10.941	9.40088	8.56272	10.7552	10.9018	9.18889	10.5564	9.97681	11.5189	9.50908	9.17441	10.2119	9.06395	9.60011	9.49193	10.8966	0.285905	0.52539	1.04002		3	10.1669	9.77576
sp|Q9Y4L1|HYOU1_HUMAN	HYOU1	Hypoxia up-regulated protein 1 OS=Homo sapiens GN=HYOU1 PE=1 SV=1	237	49	45	C	9.43829	11.216	10.0351	9.78294	10.5362	10.194	9.53036	9.28095	10.4335	9.55261	9.65205	9.27459	10.1355	9.80379	8.63924	10.0037	11.2874	10.3272	10.246	10.6305	0.308221	0.549072	1.03096		45	9.82887	10.1331
sp|O75489|NDUS3_HUMAN	NDUFS3	NADH dehydrogenase [ubiquinone] iron-sulfur protein 3, mitochondrial OS=Homo sapiens GN=NDUFS3 PE=1 SV=1	238	11	15	C	10.2175	13.676	8.00118	11.2059	8.95275	9.19589	8.24677	10.9695	10.961	8.57347	13.8188	10.4588	10.8606	10.8508	9.80742	9.6818	9.42316	8.46938	7.61632	9.01297	0.0320128	0.162513	1.16279		15	10.648	9.15733
sp|Q8NF37|PCAT1_HUMAN	LPCAT1	Lysophosphatidylcholine acyltransferase 1 OS=Homo sapiens GN=LPCAT1 PE=1 SV=2	239	4	4	C	12.1521	11.7617	10.3345	8.88178	9.51973	8.38355	8.00092	9.63278	12.8627	8.47027	11.9423	8.92504	13.9132	9.32301	8.0049	10.4983	9.70732	9.25108	7.34788	11.087	0.236896	0.480345	1.09841		4	10.329	9.40359
sp|P55084|ECHB_HUMAN	HADHB	Trifunctional enzyme subunit beta, mitochondrial OS=Homo sapiens GN=HADHB PE=1 SV=3	240	38	50	C	10.9655	10.585	9.17942	9.73004	10.7533	9.5071	10.2729	9.56371	8.53086	10.9122	8.41909	11.5005	10.4723	9.70127	8.6875	10.2051	9.12727	10.2437	11.7571	9.88615	0.978038	0.991121	1.00122		50	9.95162	9.96372
sp|Q9Y639|NPTN_HUMAN	NPTN	Neuroplastin OS=Homo sapiens GN=NPTN PE=1 SV=2	241	8	12	C	8.9782	12.68	9.13548	7.98612	9.53363	11.8955	11.6859	8.27224	9.35789	10.4751	9.45729	8.30957	9.68742	8.25203	7.4181	10.2306	10.7503	10.7524	12.5205	12.6217	0.0121443	0.0956491	1.19029		12	9.05116	10.7735
sp|P31146|COR1A_HUMAN	CORO1A	Coronin-1A OS=Homo sapiens GN=CORO1A PE=1 SV=4	242	11	9	C	8.24729	7.34479	8.09781	6.69057	13.4523	11.4465	16.4358	10.1594	8.16557	9.95996	6.54521	8.31354	9.21342	9.59732	8.5874	11.3493	9.15111	11.5849	14.7936	10.8642	0.00731176	0.0735032	1.3234	2	9	8.43541	11.1634
sp|Q9ULV4|COR1C_HUMAN	CORO1C	Coronin-1C OS=Homo sapiens GN=CORO1C PE=1 SV=1	242	11	14	C	10.6558	8.91776	10.0579	9.14433	12.3449	9.77076	11.1235	9.57382	8.25126	10.1599	8.47345	13.9999	10.5575	12.1813	10.0106	8.5874	7.97147	10.6398	10.194	7.38458	0.0780574	0.261748	1.13168		14	10.5121	9.28896
sp|Q92947|GCDH_HUMAN	GCDH	Glutaryl-CoA dehydrogenase, mitochondrial OS=Homo sapiens GN=GCDH PE=1 SV=1	243	4	5	C	10.5792	13.8349	9.99519	9.74119	10.1781	7.87806	8.34787	9.01226	10.6838	9.74947	10.9086	15.3836	11.8076	13.6465	8.66593	8.24571	8.90043	7.25314	7.10142	8.08714	0.000630151	0.0204263	1.33521	1	5	11.3014	8.46416
sp|Q15181|IPYR_HUMAN	PPA1	Inorganic pyrophosphatase OS=Homo sapiens GN=PPA1 PE=1 SV=2	244	49	48	C	8.45939	9.56098	8.6872	10.8406	7.40485	11.8852	8.63558	10.9302	10.4802	13.1159	11.0443	9.86832	8.25852	9.29761	9.16446	9.45475	9.51714	10.9235	11.161	11.3103	0.014126	0.102764	1.16031		48	9.19613	10.6704
sp|Q9H2U2-2|IPYR2_HUMAN	PPA2	Isoform 2 of Inorganic pyrophosphatase 2, mitochondrial OS=Homo sapiens GN=PPA2	244	24	35	C	9.18232	10.4275	11.1603	10.7452	9.96971	9.21483	8.64826	9.33823	9.72608	11.5876	10.5685	15.1365	10.0496	11.5235	8.68851	8.68885	8.66204	9.44869	8.93564	8.29817	0.0203444	0.125784	1.15339		35	10.6302	9.21653
sp|Q15233|NONO_HUMAN	NONO	Non-POU domain-containing octamer-binding protein OS=Homo sapiens GN=NONO PE=1 SV=4	245	35	34	C	11.958	9.8463	10.3849	7.88263	10.0112	10.4524	9.11861	11.5449	11.0877	7.71347	10.4786	8.3244	10.6677	9.50218	8.80579	10.6239	9.7731	11.6159	9.11085	11.0976	0.468351	0.691616	1.04327		34	9.71809	10.1386
sp|P23246|SFPQ_HUMAN	SFPQ	Splicing factor, proline- and glutamine-rich OS=Homo sapiens GN=SFPQ PE=1 SV=2	245	37	39	C	10.7884	10.1628	12.1296	8.48708	9.45146	10.3021	8.78333	11.0132	10.9395	7.94243	11.137	7.58931	11.9942	8.39803	8.47628	10.3638	10.2988	10.8578	8.56192	12.3229	0.64237	0.808641	1.03238		39	9.74181	10.0572
sp|Q8WXF1|PSPC1_HUMAN	PSPC1	Paraspeckle component 1 OS=Homo sapiens GN=PSPC1 PE=1 SV=1	245	16	13	C	11.1383	11.6807	11.0569	9.08534	9.14623	9.67636	7.49486	11.138	11.8155	7.76775	12.307	7.68561	10.6915	9.29231	9.68952	9.9609	10.6545	9.89271	8.19403	11.632	0.586369	0.772576	1.03908		13	10.0851	9.70583
sp|P55265-4|DSRAD_HUMAN	ADAR	Isoform 4 of Double-stranded RNA-specific adenosine deaminase OS=Homo sapiens GN=ADAR	246	26	19	C	12.2274	9.91371	11.6583	7.58852	10.3701	9.70609	9.08529	11.0062	10.4075	8.03689	10.5369	9.12627	12.2468	9.48919	8.62195	10.1974	9.21016	10.2883	8.65423	11.6289	0.621369	0.792529	1.03102		19	10.0693	9.76635
sp|P06737|PYGL_HUMAN	PYGL	Glycogen phosphorylase, liver form OS=Homo sapiens GN=PYGL PE=1 SV=4	247	120	134	C	11.644	9.19949	10.3095	8.51547	7.95414	11.0187	9.58585	13.6196	10.5396	7.61358	9.36477	9.99666	9.56649	9.74628	7.98996	9.94811	9.21946	12.6055	9.60393	11.9588	0.11609	0.325725	1.1138		134	9.36999	10.4363
sp|P11216|PYGB_HUMAN	PYGB	Glycogen phosphorylase, brain form OS=Homo sapiens GN=PYGB PE=1 SV=5	247	52	63	C	11.7883	9.6715	8.54615	9.70792	8.265	10.828	9.7915	12.6913	9.79377	8.91657	10.1069	11.0235	9.10236	10.8824	9.96111	9.73668	8.3069	11.0266	9.84089	10.0126	0.723824	0.86135	1.01852		63	9.84965	10.0321
sp|P11217|PYGM_HUMAN	PYGM	Glycogen phosphorylase, muscle form OS=Homo sapiens GN=PYGM PE=1 SV=6	247	26	23	C	10.4903	11.0446	8.07489	8.69702	8.16671	9.9178	9.66669	11.9754	11.5087	10.4579	9.61682	11.2103	8.39077	11.5788	9.02035	10.2855	9.9229	11.0067	9.99201	8.97589	0.140756	0.361564	1.0829		23	9.54515	10.3364
sp|Q7L2J0|MEPCE_HUMAN	MEPCE	7SK snRNA methylphosphate capping enzyme OS=Homo sapiens GN=MEPCE PE=1 SV=1	248	1	1	C	11.1123	11.6706	10.2449	10.5113	9.80243	10.246	8.58693	8.84645	11.1235	7.85563	11.6238	8.93545	10.1284	8.7524	8.77191	11.2725	11.0176	7.19237	7.77314	14.5325	0.544927	0.744432	1.04885		1	10.1009	9.63053
sp|P56181-2|NDUV3_HUMAN	NDUFV3	Isoform 2 of NADH dehydrogenase [ubiquinone] flavoprotein 3, mitochondrial OS=Homo sapiens GN=NDUFV3	249	6	6	C	11.6438	16.4444	10.648	11.5003	11.0546	6.46184	6.48967	6.47306	11.6212	7.66311	14.177	9.74823	13.5352	9.86682	10.73	8.83823	10.3169	7.28166	6.54371	8.96226	0.00020026	0.0104862	1.49164	1	6	11.7771	7.89538
sp|P56181|NDUV3_HUMAN	NDUFV3	NADH dehydrogenase [ubiquinone] flavoprotein 3, mitochondrial OS=Homo sapiens GN=NDUFV3 PE=1 SV=2	249	2	4	C	9.95082	13.9346	10.0818	14.3886	10.5149	8.49818	6.80283	7.51952	10.8511	7.45758	13.1338	6.87055	11.6025	8.48786	9.80072	8.37103	11.9205	8.50025	9.35908	11.9537	0.091472	0.286188	1.18626		4	10.6299	8.9609
sp|O00499-3|BIN1_HUMAN	BIN1	Isoform IIC1 of Myc box-dependent-interacting protein 1 OS=Homo sapiens GN=BIN1	250	8	2	C	10.5104	9.93637	12.5033	9.75095	8.55509	10.1659	8.20108	8.82581	10.4965	11.0546	9.41254	9.26398	9.03263	9.85686	9.22924	10.3419	9.37878	8.42666	12.6719	12.3855	0.565193	0.757779	1.03446		2	9.75521	10.0914
sp|P49418|AMPH_HUMAN	AMPH	Amphiphysin OS=Homo sapiens GN=AMPH PE=1 SV=1	250	33	35	C	10.7595	11.067	11.9887	9.23768	8.16225	9.79744	8.20819	9.73551	11.0254	10.0183	11.1313	8.71758	9.21281	9.70958	8.66171	9.9233	10.1721	10.5698	9.39116	12.5107	0.590897	0.774812	1.02966		35	9.79063	10.081
sp|O00499-10|BIN1_HUMAN	BIN1	Isoform BIN1-13 of Myc box-dependent-interacting protein 1 OS=Homo sapiens GN=BIN1	250	31	31	C	10.2061	10.1128	10.8486	10.8538	9.12179	10.4621	10.5308	8.58447	9.72686	9.5527	10.7461	10.4054	8.59678	11.3518	9.55309	9.06495	8.77065	9.52332	12.3328	9.65516	0.39371	0.631279	1.03847		31	10.1457	9.7699
tr|E7EMY9|E7EMY9_HUMAN	AMPH	Uncharacterized protein OS=Homo sapiens GN=AMPH PE=4 SV=2	250	4	1	C	10.0501	10.337	9.9919	8.05701	8.20344	9.01685	8.9123	9.37587	12.4045	13.651	8.92599	13.8856	15.0919	8.94039	8.22971	5.80879	7.69401	11.8172	5.61564	13.9908	0.647748	0.811601	1.05957		1	9.9428	9.38382
sp|Q9HCB6|SPON1_HUMAN	SPON1	Spondin-1 OS=Homo sapiens GN=SPON1 PE=1 SV=2	251	8	6	C	7.84504	10.2361	7.92681	7.79546	7.29856	12.9642	9.59804	11.0502	10.4764	14.8093	7.98158	8.72873	7.78438	8.20925	7.83063	10.8885	10.0719	11.2505	15.1333	12.1212	5.33235e-06	0.00114014	1.43963	2	6	8.13068	11.7052
sp|O95817|BAG3_HUMAN	BAG3	BAG family molecular chaperone regulator 3 OS=Homo sapiens GN=BAG3 PE=1 SV=3	252	11	10	C	9.4283	8.64326	10.0954	11.3407	10.4198	11.9198	8.38051	10.4144	10.8859	8.47198	10.5105	7.94812	7.83197	7.57764	10.3059	10.5679	9.56989	9.13355	12.7968	13.7577	0.119212	0.329971	1.12127		10	9.32419	10.4549
sp|A0M8Q6|LAC7_HUMAN	IGLC7	Ig lambda-7 chain C region OS=Homo sapiens GN=IGLC7 PE=1 SV=2	253	24	22	C	5.84242	6.11296	10.9945	5.42333	15.4179	11.7679	15.2895	6.57229	8.55777	14.0214	5.87797	9.27446	11.3228	9.11387	7.84396	10.3194	12.4382	11.7255	13.7236	8.36024	0.057432	0.21998	1.32684		22	8.24332	10.9375
sp|P0CG05|LAC2_HUMAN	IGLC2	Ig lambda-2 chain C regions OS=Homo sapiens GN=IGLC2 PE=1 SV=1	253	12	9	C	4.06644	6.78706	8.82696	5.47791	11.646	14.1275	18.592	6.6124	8.14312	15.7206	5.10476	8.6515	8.08679	9.35253	7.54809	10.6	14.6557	11.8746	14.9487	9.17735	0.00297111	0.044998	1.64329	2	9	7.23287	11.8857
sp|B9A064|IGLL5_HUMAN	IGLL5	Immunoglobulin lambda-like polypeptide 5 OS=Homo sapiens GN=IGLL5 PE=2 SV=2	253	12	15	C	5.6788	5.1278	10.7021	6.28088	15.3566	12.7787	15.9495	6.1038	7.95575	14.066	7.10033	8.87187	11.4049	7.96653	8.6839	10.2993	13.2311	11.5791	13.6537	7.20926	0.0873391	0.278839	1.30634		15	8.26864	10.8017
sp|Q9BRP8-2|WIBG_HUMAN	WIBG	Isoform 2 of Partner of Y14 and mago OS=Homo sapiens GN=WIBG	254	7	6	C	9.20677	11.1113	9.68242	9.82121	11.0754	9.68182	8.21808	8.68102	11.9581	10.5639	10.4396	9.97448	9.32989	9.60475	8.66388	10.6154	11.1709	8.46922	9.82347	11.9084	0.748587	0.87322	1.01642		6	9.86286	10.0248
sp|Q7Z2K8|GRIN1_HUMAN	GPRIN1	G protein-regulated inducer of neurite outgrowth 1 OS=Homo sapiens GN=GPRIN1 PE=1 SV=2	255	13	7	C	12.4764	11.1728	16.1092	7.58719	10.4844	7.66745	5.98768	9.04199	10.2814	9.1915	10.0957	7.53517	10.6579	7.50478	7.74557	10.6823	11.9361	7.25726	7.76989	18.8154	0.725723	0.861932	1.04723		7	9.82934	9.38608
sp|O94856-12|NFASC_HUMAN	NFASC	Isoform 12 of Neurofascin OS=Homo sapiens GN=NFASC	256	15	21	C	11.1604	9.00145	12.3613	10.9677	11.6786	9.31533	9.32044	9.17323	9.27202	7.74951	10.6261	7.74299	10.7746	8.46401	10.3157	10.5088	10.3197	9.95977	9.76794	11.5204	0.33486	0.577074	1.05876		21	10.2102	9.6435
sp|Q96HC4|PDLI5_HUMAN	PDLIM5	PDZ and LIM domain protein 5 OS=Homo sapiens GN=PDLIM5 PE=1 SV=5	257	17	13	C	8.9034	9.6347	9.32706	8.54017	11.7694	10.7302	9.96519	9.72173	10.7057	10.7024	8.77943	9.71177	10.1768	9.34903	10.2567	10.2313	9.8069	9.09332	11.6649	10.9299	0.0658185	0.235719	1.0755		13	9.60619	10.3315
sp|P37837|TALDO_HUMAN	TALDO1	Transaldolase OS=Homo sapiens GN=TALDO1 PE=1 SV=2	258	44	68	C	9.20465	8.99807	12.4675	12.1696	9.14197	9.3479	8.69443	10.2914	11.1379	8.54652	11.1974	10.6409	10.1138	10.4587	9.71687	9.78015	9.8967	10.2898	7.94028	9.96542	0.11614	0.325725	1.08409		68	10.3473	9.54464
sp|P06132|DCUP_HUMAN	UROD	Uroporphyrinogen decarboxylase OS=Homo sapiens GN=UROD PE=1 SV=2	259	2	3	C	7.90076	10.7026	8.07272	6.85288	7.97295	9.93597	11.1126	6.80238	12.0872	18.56	11.0195	8.68098	8.87292	7.97548	7.22893	11.398	10.2823	9.54182	11.4972	13.5029	0.00882895	0.0804397	1.31973	2	3	8.43587	11.1331
sp|P04075|ALDOA_HUMAN	ALDOA	Fructose-bisphosphate aldolase A OS=Homo sapiens GN=ALDOA PE=1 SV=2	260	76	88	C	8.81427	10.2354	9.99276	10.5547	7.6802	9.69957	9.67243	9.05868	10.47	13.822	10.9503	10.9456	9.04701	10.1667	9.54679	9.45017	10.0366	10.0338	10.8169	9.00614	0.463193	0.687117	1.04016		88	9.74093	10.1321
sp|P09972|ALDOC_HUMAN	ALDOC	Fructose-bisphosphate aldolase C OS=Homo sapiens GN=ALDOC PE=1 SV=2	260	75	78	C	10.0004	9.81438	11.9611	11.3772	8.63491	9.4063	9.07271	8.73312	11.7292	9.27079	12.381	8.2429	10.4596	9.47783	9.72913	9.66992	10.7215	10.1201	9.32075	9.87722	0.46741	0.69125	1.03787		78	10.1276	9.75811
sp|Q9UL15-2|BAG5_HUMAN	BAG5	Isoform 2 of BAG family molecular chaperone regulator 5 OS=Homo sapiens GN=BAG5	261	2	2	C	11.0184	9.99827	11.2136	9.00326	10.3165	10.0957	8.55409	9.44386	9.09723	11.2591	8.92956	10.4507	8.81267	10.6204	9.90798	10.3808	10.0855	10.7377	10.7192	9.35548	0.892872	0.950309	1.00531		2	9.99293	9.94018
sp|P62910|RL32_HUMAN	RPL32	60S ribosomal protein L32 OS=Homo sapiens GN=RPL32 PE=1 SV=2	262	5	11	C	9.15123	14.3892	8.60439	8.22923	9.16499	9.55723	10.553	9.01112	12.4069	8.93272	11.4725	9.60533	11.008	9.84362	8.16886	9.74578	10.2878	8.52891	9.4849	11.8542	0.826508	0.915035	1.01511		11	9.81956	9.96798
sp|P19367-3|HXK1_HUMAN	HK1	Isoform 3 of Hexokinase-1 OS=Homo sapiens GN=HK1	263	104	112	C	11.3989	11.9288	9.67861	9.94482	9.57673	8.91872	8.63046	10.7674	10.1826	8.97296	10.7544	9.9947	12.3441	9.97608	9.04039	9.285	9.80434	10.1511	9.34511	9.30478	0.0334491	0.165891	1.09441		112	10.4137	9.51535
sp|Q2TB90|HKDC1_HUMAN	HKDC1	Putative hexokinase HKDC1 OS=Homo sapiens GN=HKDC1 PE=2 SV=3	263	13	9	C	11.4646	11.7162	8.25471	7.15171	7.62478	11.205	9.07704	13.3383	12.1204	8.0473	12.0619	8.27276	10.0695	8.09531	7.71353	10.3625	10.3992	10.9913	9.09751	12.9365	0.0674952	0.238233	1.17134		9	9.07621	10.6313
sp|P52789|HXK2_HUMAN	HK2	Hexokinase-2 OS=Homo sapiens GN=HK2 PE=1 SV=2	263	23	21	C	11.6282	8.14602	8.82732	7.07658	8.53076	10.3411	8.80798	15.6731	12.1786	8.79024	8.39585	7.39603	11.3944	8.26836	7.32879	12.6113	9.67409	12.666	8.73018	13.535	0.00763721	0.0750644	1.29133		21	8.58085	11.0807
sp|Q9UKU7|ACAD8_HUMAN	ACAD8	Isobutyryl-CoA dehydrogenase, mitochondrial OS=Homo sapiens GN=ACAD8 PE=1 SV=1	264	6	5	C	9.15897	9.67634	8.83724	10.6296	10.08	10.3344	9.91219	9.86689	9.93087	11.5735	9.46013	9.4125	9.23562	9.51556	12.2426	9.66754	8.84873	11.0261	10.7909	9.80032	0.352411	0.591906	1.03724		5	9.78414	10.1485
sp|P09622|DLDH_HUMAN	DLD	Dihydrolipoyl dehydrogenase, mitochondrial OS=Homo sapiens GN=DLD PE=1 SV=2	265	42	41	C	10.1505	10.7777	11.4875	11.4726	9.97253	9.68137	8.73207	9.60798	9.31853	8.79919	9.79272	12.2661	10.1805	10.827	8.0118	9.08402	9.41052	10.7955	9.70795	9.92395	0.036956	0.173836	1.09923		41	10.4312	9.48948
sp|Q969V3-2|NCLN_HUMAN	NCLN	Isoform 2 of Nicalin OS=Homo sapiens GN=NCLN	266	9	9	C	11.0902	11.8107	9.08351	8.82889	9.99211	9.89085	8.21469	10.0399	11.4964	9.55287	11.5166	9.67854	12.2439	9.83101	8.49153	10.7671	9.99538	8.92705	8.74209	9.80679	0.359145	0.599204	1.04946		9	10.1805	9.70063
sp|P05455|LA_HUMAN	SSB	Lupus La protein OS=Homo sapiens GN=SSB PE=1 SV=2	267	50	52	C	10.7602	8.93633	10.4305	10.4043	9.87005	10.6507	8.96629	10.3311	10.2019	9.44856	8.97311	9.3266	9.88466	9.92243	10.5501	9.58064	9.93824	10.9308	10.3957	10.4977	0.511322	0.720204	1.01933		52	9.88626	10.0774
sp|Q96B54|ZN428_HUMAN	ZNF428	Zinc finger protein 428 OS=Homo sapiens GN=ZNF428 PE=1 SV=2	268	3	1	C	8.81687	12.6279	8.71227	9.40097	8.07108	11.4992	10.5191	10.332	8.73548	11.285	14.1529	7.54813	8.63149	9.28605	7.72792	12.1201	9.15345	11.3645	8.97214	11.0433	0.140362	0.361333	1.12194		1	9.30582	10.4406
sp|Q92614-2|MY18A_HUMAN	MYO18A	Isoform 2 of Myosin-XVIIIa OS=Homo sapiens GN=MYO18A	269	4	3	C	10.8965	17.2776	9.39436	9.24493	9.95146	8.83415	7.74254	8.61471	9.39563	8.64806	11.9996	8.36452	13.7489	8.10249	10.2416	9.69867	8.62775	7.84786	8.877	12.4915	0.0643735	0.232942	1.18247		3	10.6421	8.9999
sp|P35914|HMGCL_HUMAN	HMGCL	Hydroxymethylglutaryl-CoA lyase, mitochondrial OS=Homo sapiens GN=HMGCL PE=1 SV=2	270	6	9	C	8.23811	10.7845	8.28885	9.14202	11.5923	11.9052	12.485	7.72959	9.69836	10.136	9.41975	10.4186	10.3162	10.8021	8.1661	9.92132	9.34784	10.2457	12.0951	9.26727	0.385925	0.623382	1.05609		9	9.64545	10.1865
sp|O75112|LDB3_HUMAN	LDB3	LIM domain-binding protein 3 OS=Homo sapiens GN=LDB3 PE=1 SV=2	271	4	10	C	11.0489	14.3617	13.0863	9.33417	6.03384	4.99697	5.70777	9.79102	7.4319	18.2075	9.59791	19.0081	12.5282	13.0124	9.52302	7.03857	7.1934	7.13603	8.1877	6.77461	0.0202507	0.125784	1.45911	4	10	11.2724	7.72551
sp|P46459|NSF_HUMAN	NSF	Vesicle-fusing ATPase OS=Homo sapiens GN=NSF PE=1 SV=3	272	83	104	C	12.7592	12.3015	11.4279	7.76633	9.45326	8.67072	8.16992	10.1214	11.2174	8.11241	11.5094	9.51304	12.4259	10.2961	8.22667	9.65856	11.0264	8.7519	7.142	11.4501	0.154792	0.38336	1.11802		104	10.4259	9.32531
sp|Q969G3-2|SMCE1_HUMAN	SMARCE1	Isoform 2 of SWI/SNF-related matrix-associated actin-dependent regulator of chromatin subfamily E member 1 OS=Homo sapiens GN=SMARCE1	272	9	4	C	9.49299	12.4193	10.5034	7.2531	8.45744	9.96879	11.4458	8.25335	10.1827	12.0231	10.2709	8.27005	10.4187	8.10165	7.63457	12.1213	9.54923	9.7859	9.28657	14.5612	0.069485	0.241676	1.1556		4	9.15984	10.5851
sp|Q8IVM0-2|CCD50_HUMAN	CCDC50	Isoform 2 of Coiled-coil domain-containing protein 50 OS=Homo sapiens GN=CCDC50	273	2	2	C	8.13199	11.6166	9.50121	8.44248	8.83398	11.1439	11.1794	10.7886	11.4164	8.94529	9.63639	10.377	9.82948	10.1191	8.92343	9.91689	8.57378	7.62227	10.9759	14.0258	0.210078	0.450764	1.08709		2	9.49264	10.3194
sp|P01023|A2MG_HUMAN	A2M	Alpha-2-macroglobulin OS=Homo sapiens GN=A2M PE=1 SV=3	274	79	100	C	6.42588	7.41599	7.04129	7.44063	9.43904	9.38693	11.0523	17.4438	11.504	12.8501	4.8916	9.83461	6.24023	9.17838	7.29146	16.4025	16.8213	8.97219	9.67082	10.6969	0.000152341	0.00930647	1.64455	2	100	7.37103	12.1221
sp|Q9BTW9-4|TBCD_HUMAN	TBCD	Isoform 4 of Tubulin-specific chaperone D OS=Homo sapiens GN=TBCD	275	6	2	C	10.3871	10.8936	8.30085	8.15553	8.48882	10.5825	10.1183	11.6577	10.8778	10.5379	10.0369	9.83642	10.6274	9.82663	7.91181	12.4663	8.1449	9.26203	11.2593	10.6284	0.0531762	0.21199	1.11745		2	9.38562	10.488
sp|Q9UKY7-2|CDV3_HUMAN	CDV3	Isoform 2 of Protein CDV3 homolog OS=Homo sapiens GN=CDV3	276	6	4	C	8.47365	11.7467	11.1323	10.7132	10.6759	9.08042	8.42418	6.57382	11.213	11.9669	13.0721	8.30045	9.70114	9.41985	12.7639	10.5208	8.88272	7.76271	8.16975	11.4066	0.128163	0.34363	1.13398		4	10.4838	9.24513
sp|O75367-3|H2AY_HUMAN	H2AFY	Isoform 3 of Core histone macro-H2A.1 OS=Homo sapiens GN=H2AFY	277	27	31	C	10.862	4.09821	14.869	5.10391	12.0502	14.2176	10.3621	11.1732	7.07289	10.1909	8.59605	7.01088	12.4851	5.93488	8.99989	10.7236	9.79077	13.6061	10.325	12.5278	0.0947617	0.292493	1.29632		31	8.3441	10.8166
sp|Q9P0M6|H2AW_HUMAN	H2AFY2	Core histone macro-H2A.2 OS=Homo sapiens GN=H2AFY2 PE=1 SV=3	277	8	9	C	12.0229	6.04017	12.7124	5.9706	12.0221	14.9971	9.48878	10.5384	6.27528	9.9323	7.41172	8.97888	11.252	7.0681	9.32199	9.82406	8.68537	13.7649	12.6945	10.9985	0.217935	0.459497	1.16708		9	8.94225	10.4363
sp|O00154-4|BACH_HUMAN	ACOT7	Isoform 4 of Cytosolic acyl coenzyme A thioester hydrolase OS=Homo sapiens GN=ACOT7	278	13	21	C	11.1527	10.3159	8.95156	10.2497	8.8005	11.4381	9.33759	9.59858	10.4419	9.71342	10.4459	8.78828	9.8792	10.0512	11.2313	8.57556	9.67894	11.2471	11.9944	8.10811	0.988002	0.995224	1.00075		21	9.94998	9.94255
sp|Q96HY6-2|DDRGK_HUMAN	DDRGK1	Isoform 2 of DDRGK domain-containing protein 1 OS=Homo sapiens GN=DDRGK1	279	7	5	C	11.4096	12.9946	10.1446	8.97015	10.7762	7.7718	7.90486	10.6818	11.4261	7.92028	12.2241	9.87551	11.2719	9.32823	8.79428	11.4572	9.54967	8.19801	7.96778	11.3333	0.0938861	0.290838	1.12931		5	10.4962	9.2943
sp|P31323|KAP3_HUMAN	PRKAR2B	cAMP-dependent protein kinase type II-beta regulatory subunit OS=Homo sapiens GN=PRKAR2B PE=1 SV=3	280	16	15	C	11.5169	11.0264	11.7375	8.76992	9.38351	10.4972	9.25534	9.44056	8.49203	9.88059	9.99942	9.95883	9.96198	10.3843	8.74114	10.1675	8.54434	10.6856	10.5043	11.0525	0.520455	0.726199	1.02906		15	10.0999	9.81472
sp|P13861|KAP2_HUMAN	PRKAR2A	cAMP-dependent protein kinase type II-alpha regulatory subunit OS=Homo sapiens GN=PRKAR2A PE=1 SV=2	280	43	45	C	10.0483	10.4494	10.8175	10.2423	9.06958	9.0177	10.9332	8.63406	10.1393	10.6486	10.7989	10.2538	10.2376	10.4455	9.53158	10.2622	9.44317	9.62112	9.0929	10.3132	0.207652	0.44833	1.04012		45	10.1762	9.78372
sp|Q9HBL0|TENS1_HUMAN	TNS1	Tensin-1 OS=Homo sapiens GN=TNS1 PE=1 SV=2	281	9	14	C	10.35	13.0049	10.2921	9.33647	10.225	8.12279	9.28619	8.62415	8.60999	12.1484	11.045	12.9656	11.7795	10.5696	11.0784	9.1126	8.01161	6.93094	9.55352	8.95319	0.0011803	0.027705	1.24392		14	11.0078	8.84927
sp|Q63HR2-2|TENC1_HUMAN	TENC1	Isoform 2 of Tensin-like C1 domain-containing phosphatase OS=Homo sapiens GN=TENC1	281	4	5	C	10.9614	9.19989	11.7127	10.2416	13.9769	8.58093	10.7721	9.10817	7.82006	7.62628	9.16079	12.2198	9.67196	11.1619	11.6468	9.89735	8.66193	9.71159	10.0078	7.86006	0.00262059	0.0422474	1.21887		5	10.9057	8.94742
sp|Q68CZ2-2|TENS3_HUMAN	TNS3	Isoform 2 of Tensin-3 OS=Homo sapiens GN=TNS3	281	1	2	C	11.4305	12.3842	8.95251	8.80308	11.5438	9.37434	9.08673	9.16274	8.80327	10.4589	8.77731	10.2223	9.82289	10.0636	11.4024	9.81596	9.49367	8.72267	11.0853	10.5939	0.192207	0.430185	1.06621		2	10.2678	9.63013
sp|Q14BN4-2|SLMAP_HUMAN	SLMAP	Isoform 2 of Sarcolemmal membrane-associated protein OS=Homo sapiens GN=SLMAP	282	37	38	C	11.403	12.4122	12.3231	8.9491	7.68822	9.17784	8.63522	10.3089	10.2371	8.86529	10.6029	14.0006	9.62919	10.2701	7.65822	8.25121	9.44998	11.2419	10.0449	8.85083	0.247844	0.490031	1.08849		38	10.304	9.46632
sp|O60716-2|CTND1_HUMAN	CTNND1	Isoform 1AB of Catenin delta-1 OS=Homo sapiens GN=CTNND1	283	10	12	C	11.5896	11.1327	11.4219	7.11423	12.9797	9.11542	10.2676	8.98166	8.19747	9.19979	9.757	9.4011	12.5818	8.32596	8.41809	11.2055	8.68462	8.50167	10.2944	12.8298	0.553837	0.751647	1.0474		12	10.0964	9.63955
sp|Q13907-2|IDI1_HUMAN	IDI1	Isoform 2 of Isopentenyl-diphosphate Delta-isomerase 1 OS=Homo sapiens GN=IDI1	284	2	7	C	8.52096	8.05078	8.84085	12.7694	9.90424	11.69	10.1789	12.2067	11.4326	6.40561	9.79026	10.5164	7.98061	10.6613	9.66827	10.2528	9.13735	12.4053	9.63922	9.94852	0.440207	0.669447	1.06199		7	9.57782	10.1716
sp|P09525|ANXA4_HUMAN	ANXA4	Annexin A4 OS=Homo sapiens GN=ANXA4 PE=1 SV=4	285	29	28	C	9.88738	10.2194	8.34133	11.1785	12.1712	8.23146	9.03786	11.9899	10.0262	8.91682	10.2469	11.6756	10.714	11.6893	11.4335	11.2713	8.71815	7.75306	7.17896	9.31929	0.0190035	0.121598	1.17064		28	10.6986	9.13907
sp|P08758|ANXA5_HUMAN	ANXA5	Annexin A5 OS=Homo sapiens GN=ANXA5 PE=1 SV=2	285	56	66	C	9.71418	13.5345	8.24306	11.0711	11.3995	8.57154	10.1891	9.495	8.01018	9.77175	11.1168	11.931	9.75712	11.7764	12.7717	9.18609	9.17174	8.48289	7.97276	7.83351	0.000712434	0.0213469	1.24832		66	11.0287	8.83486
sp|P10643|CO7_HUMAN	C7	Complement component C7 OS=Homo sapiens GN=C7 PE=1 SV=2	286	9	15	C	4.20323	3.62924	5.27919	5.72643	8.82069	14.248	19.1643	16.3341	8.86251	13.7323	5.68493	4.6342	6.62099	4.86859	8.37888	18.0622	10.228	11.4507	14.176	15.8955	4.72669e-07	0.000225394	2.48388	2	15	5.57387	13.8448
sp|P26640|SYVC_HUMAN	VARS	Valyl-tRNA synthetase OS=Homo sapiens GN=VARS PE=1 SV=4	287	38	46	C	11.3267	10.5146	9.57366	9.29927	10.5213	9.04878	9.25159	9.1574	10.6055	10.7013	10.1821	10.1362	11.4886	10.4253	9.95674	9.752	9.57628	9.2724	9.40666	9.80375	0.0253092	0.141547	1.07049		46	10.3221	9.64241
sp|Q12959-2|DLG1_HUMAN	DLG1	Isoform 2 of Disks large homolog 1 OS=Homo sapiens GN=DLG1	288	16	14	C	9.90606	11.0983	10.7907	8.1185	10.2161	11.0481	9.33713	9.57124	10.0236	9.8902	10.5343	8.47731	9.75546	8.56094	8.07472	10.4597	9.54985	10.2519	10.7586	13.5772	0.0965299	0.294661	1.09468		14	9.49014	10.3886
sp|P78352-2|DLG4_HUMAN	DLG4	Isoform 2 of Disks large homolog 4 OS=Homo sapiens GN=DLG4	288	32	33	C	11.0539	11.3938	9.72924	9.06379	8.83928	11.0224	8.59976	11.1319	11.1023	8.06356	12.2347	8.90708	10.2971	9.84309	8.06165	10.0891	10.1763	10.8743	9.24846	10.2682	0.80582	0.902628	1.0137		33	9.8664	10.0016
sp|Q15700-3|DLG2_HUMAN	DLG2	Isoform 3 of Disks large homolog 2 OS=Homo sapiens GN=DLG2	288	7	9	C	10.6483	12.1986	11.111	8.69283	8.96434	10.7405	7.70317	10.4146	11.1017	8.42494	12.8339	8.6918	9.13685	8.97696	8.65401	9.66253	9.98169	10.0665	9.45757	12.5382	0.950105	0.97918	1.00412		9	9.8847	9.9254
sp|Q9Y3B8-2|ORN_HUMAN	REXO2	Isoform 2 of Oligoribonuclease, mitochondrial OS=Homo sapiens GN=REXO2	289	2	2	C	6.93229	9.87759	8.06503	9.66568	10.6996	11.7065	9.99543	8.79833	10.6481	13.6116	8.71096	11.0711	8.65322	10.3788	9.95266	9.22486	10.3627	9.50744	12.0961	10.0422	0.068551	0.240534	1.12837		2	9.31591	10.5118
sp|P23588|IF4B_HUMAN	EIF4B	Eukaryotic translation initiation factor 4B OS=Homo sapiens GN=EIF4B PE=1 SV=2	290	18	21	C	9.31689	10.5355	11.1469	9.73995	9.49826	10.0165	8.47797	8.62877	11.4031	11.2362	10.483	8.44846	9.84321	8.38331	9.08291	10.9938	10.1395	8.66221	9.50744	14.4562	0.315171	0.557325	1.0637		21	9.61019	10.2224
sp|Q9Y5B9|SP16H_HUMAN	SUPT16H	FACT complex subunit SPT16 OS=Homo sapiens GN=SUPT16H PE=1 SV=1	291	6	4	C	9.87903	9.36176	12.1331	6.81563	10.9076	11.7707	10.3772	9.129	8.52629	11.0997	8.00034	8.46962	10.3367	8.28054	8.17819	10.3409	9.66025	11.0231	11.1539	14.5565	0.0427478	0.187285	1.16906		4	9.11454	10.6554
sp|Q08378-2|GOGA3_HUMAN	GOLGA3	Isoform 2 of Golgin subfamily A member 3 OS=Homo sapiens GN=GOLGA3	292	11	9	C	10.9117	9.65405	9.74625	9.78337	9.37109	10.1395	10.7837	10.1612	10.3796	9.06956	10.7384	9.64899	9.84736	9.86665	9.68966	10.0304	9.85251	9.92689	9.4818	10.9173	0.539438	0.740294	1.01467		9	9.91502	10.0605
sp|Q96N66|MBOA7_HUMAN	MBOAT7	Lysophospholipid acyltransferase 7 OS=Homo sapiens GN=MBOAT7 PE=1 SV=2	293	10	8	C	9.695	11.7473	6.68126	6.08124	7.99541	9.10949	22.1006	8.78269	10.0046	7.80246	11.3926	9.29307	13.3301	8.92492	7.83068	10.3288	10.1129	8.97201	8.89246	10.9224	0.318774	0.559881	1.1316		8	9.04107	10.2308
sp|O14521|DHSD_HUMAN	SDHD	Succinate dehydrogenase [ubiquinone] cytochrome b small subunit, mitochondrial OS=Homo sapiens GN=SDHD PE=1 SV=1	294	1	1	C	10.1592	17.1712	5.7363	7.68154	6.52187	10.2805	11.785	9.99332	11.6677	9.00341	9.96361	8.69761	12.9438	6.90454	11.5825	9.94833	7.02289	10.3658	12.8955	9.67538	0.442918	0.671493	1.09837		1	9.23194	10.1401
sp|Q27J81-2|INF2_HUMAN	INF2	Isoform 2 of Inverted formin-2 OS=Homo sapiens GN=INF2	295	24	22	C	10.7834	10.9298	10.6749	8.96765	8.84949	9.43383	8.50377	10.2382	11.5919	10.0271	10.1449	9.55578	8.68755	9.82272	9.19434	11.3537	9.98007	10.0305	10.3473	10.8831	0.241944	0.484648	1.04871		22	9.72857	10.2024
sp|Q9UHL4|DPP2_HUMAN	DPP7	Dipeptidyl peptidase 2 OS=Homo sapiens GN=DPP7 PE=1 SV=3	296	7	6	C	12.4708	6.65929	13.7508	4.79976	14.6551	12.7602	13.9692	8.12102	5.84454	6.96931	6.01463	5.73743	15.3525	5.4494	6.29052	11.5773	7.20494	12.323	16.9789	13.0713	0.247817	0.490031	1.24875		6	8.24897	10.3009
sp|Q9UBV2|SE1L1_HUMAN	SEL1L	Protein sel-1 homolog 1 OS=Homo sapiens GN=SEL1L PE=1 SV=3	297	8	6	C	10.1117	10.9636	9.31085	9.38669	9.89225	9.02393	8.90217	9.00554	9.63741	13.7659	9.74855	9.07672	12.1775	8.27889	9.49742	11.4043	9.65987	9.26693	9.39934	11.4906	0.644345	0.809465	1.02683		6	9.79395	10.0568
sp|P16870-2|CBPE_HUMAN	CPE	Isoform 2 of Carboxypeptidase E OS=Homo sapiens GN=CPE	298	10	16	C	8.62245	9.35263	10.8981	9.54361	9.36269	11.5021	10.5193	10.8272	10.5639	8.80803	9.34027	7.51097	8.9453	7.86355	7.8628	10.4506	11.9871	12.2703	12.1643	11.6049	0.000253305	0.0117184	1.24124		16	8.87948	11.0215
sp|Q9UI08-2|EVL_HUMAN	EVL	Isoform 1 of Ena/VASP-like protein OS=Homo sapiens GN=EVL	299	7	6	C	11.6211	10.1239	10.9664	8.25522	9.68738	8.60697	8.04848	10.6753	11.3637	10.6515	9.21249	11.1979	9.889	10.55	8.30052	10.2957	9.70001	8.65249	9.7681	12.4338	0.97371	0.989316	1.0019		6	9.91886	9.9377
sp|Q8N8S7-2|ENAH_HUMAN	ENAH	Isoform 2 of Protein enabled homolog OS=Homo sapiens GN=ENAH	299	7	3	C	9.63726	9.64084	10.093	9.32878	9.01376	10.9727	11.9511	8.79226	10.3218	10.2486	8.15043	12.2005	8.97882	10.499	10.44	9.89647	8.88966	9.29272	11.8585	9.79388	0.416205	0.651516	1.04143		3	9.74416	10.1478
sp|O15484|CAN5_HUMAN	CAPN5	Calpain-5 OS=Homo sapiens GN=CAPN5 PE=1 SV=2	300	5	4	C	10.2619	10.1893	9.51612	8.01989	10.5679	10.0695	9.92703	9.08791	9.87112	12.4894	9.64878	9.18701	10.4507	8.43509	10.8554	11.3011	10.4984	8.49102	10.1031	11.0293	0.244284	0.487162	1.05801		4	9.67056	10.2315
sp|Q92538|GBF1_HUMAN	GBF1	Golgi-specific brefeldin A-resistance guanine nucleotide exchange factor 1 OS=Homo sapiens GN=GBF1 PE=1 SV=2	301	12	10	C	11.9968	11.1293	9.64932	9.97401	9.53511	8.58284	8.3433	10.9599	10.6055	9.22381	9.96363	11.427	10.2155	11.0829	8.7426	11.274	8.4651	8.73624	9.07606	11.017	0.136007	0.355394	1.07992		10	10.3279	9.5636
sp|Q66K74|MAP1S_HUMAN	MAP1S	Microtubule-associated protein 1S OS=Homo sapiens GN=MAP1S PE=1 SV=2	302	8	10	C	10.684	13.2821	9.30962	9.48747	9.01854	8.83403	8.25007	9.81034	10.6725	10.6514	10.2715	10.9513	9.46903	11.4739	9.63755	10.4481	9.09992	9.32134	8.50239	10.825	0.17547	0.409458	1.07221		10	10.2904	9.59731
sp|Q14028|CNGB1_HUMAN	CNGB1	Cyclic nucleotide-gated cation channel beta-1 OS=Homo sapiens GN=CNGB1 PE=1 SV=2	303	2	2	C	14.5501	6.88825	10.8008	12.8345	9.3312	5.96524	5.54444	13.9298	10.9684	9.18731	9.11451	10.5648	10.2525	13.3265	10.9023	11.8178	9.76942	7.91154	5.04347	11.2973	0.133949	0.352467	1.22639		2	10.64	8.67587
sp|Q14028-3|CNGB1_HUMAN	CNGB1	Isoform GARP2 of Cyclic nucleotide-gated cation channel beta-1 OS=Homo sapiens GN=CNGB1	303	12	14	C	13.6865	9.48316	14.6793	12.7243	9.11742	5.00487	5.27263	8.85626	11.63	9.54556	10.5088	11.3233	10.0381	12.3619	10.4365	12.4023	8.70319	7.48705	5.90211	10.8368	0.0114635	0.0922696	1.38192	1	14	11.3039	8.17985
sp|Q9Y3F4|STRAP_HUMAN	STRAP	Serine-threonine kinase receptor-associated protein OS=Homo sapiens GN=STRAP PE=1 SV=1	304	22	20	C	10.2532	9.94448	10.7037	10.3037	10.2159	10.2295	8.82248	10.2937	9.84179	9.39148	10.3825	10.441	10.2525	10.1744	9.5864	9.1908	9.46579	9.45273	10.0203	11.0336	0.0533355	0.21199	1.0478		20	10.2218	9.75549
sp|Q8N1F8-2|S11IP_HUMAN	STK11IP	Isoform 2 of Serine/threonine-protein kinase 11-interacting protein OS=Homo sapiens GN=STK11IP	305	0	1	C	0	0	0	0	0	0	0	0	0	0	9.50374	10.1535	11.5603	9.2049	8.61299	8.14023	10.272	9.60598	9.11767	13.8287	0.797279	0.898798	1.02747		1	9.75732	10.0254
sp|Q6P1J9|CDC73_HUMAN	CDC73	Parafibromin OS=Homo sapiens GN=CDC73 PE=1 SV=1	306	3	0	C	11.2638	9.68721	10.83	7.30672	10.1681	10.8822	8.27504	10.2206	10.393	10.9734	0	0	0	0	0	0	0	0	0	0	0.708518	0.852812	1.03637		0	9.74305	10.0974
sp|Q02952|AKA12_HUMAN	AKAP12	A-kinase anchor protein 12 OS=Homo sapiens GN=AKAP12 PE=1 SV=4	307	254	261	C	11.7039	9.78158	12.6834	8.99739	12.2501	9.54559	7.36487	10.1747	8.8646	8.63377	9.57887	12.1769	11.0008	11.6331	9.4821	8.72073	10.0686	8.92476	9.23933	9.17472	0.00157594	0.0325635	1.20072		261	10.852	9.03795
sp|P01042-2|KNG1_HUMAN	KNG1	Isoform LMW of Kininogen-1 OS=Homo sapiens GN=KNG1	308	29	39	C	2.5657	5.58053	4.69892	14.2076	6.14277	10.9482	11.2805	7.11385	13.393	24.0689	9.51179	8.42982	4.7095	7.91627	16.2913	10.5336	17.2354	7.97786	9.59848	7.79588	0.0403948	0.182274	1.59616	2	39	7.00857	11.1868
sp|O15294-3|OGT1_HUMAN	OGT	Isoform 1 of UDP-N-acetylglucosamine--peptide N-acetylglucosaminyltransferase 110 kDa subunit OS=Homo sapiens GN=OGT	309	4	2	C	9.78825	12.4914	9.06563	7.5007	8.75689	11.0909	11.145	9.03281	10.192	10.9364	10.5547	8.85483	10.2564	8.16858	7.66407	10.6189	10.6997	9.33507	10.7854	13.0622	0.0246504	0.1395	1.15585		2	9.20533	10.64
sp|Q9HCC0-2|MCCB_HUMAN	MCCC2	Isoform 2 of Methylcrotonoyl-CoA carboxylase beta chain, mitochondrial OS=Homo sapiens GN=MCCC2	310	10	9	C	9.74265	10.6166	8.21869	9.92836	11.0597	10.1015	10.176	9.37644	10.1171	10.663	10.5046	8.88954	10.6234	8.76906	9.17493	10.9732	10.3875	9.47538	10.5651	10.6373	0.152596	0.38044	1.05412		9	9.70994	10.2355
sp|Q9NYL9|TMOD3_HUMAN	TMOD3	Tropomodulin-3 OS=Homo sapiens GN=TMOD3 PE=1 SV=1	311	8	8	C	9.48341	8.7973	10.2492	9.53704	13.121	10.7068	9.10881	11.0749	8.763	9.15851	8.69676	9.0896	8.74862	9.45529	10.3048	11.5742	9.92336	10.019	10.8217	11.3666	0.301221	0.541629	1.05461		8	9.67819	10.2067
sp|Q9NZR1|TMOD2_HUMAN	TMOD2	Tropomodulin-2 OS=Homo sapiens GN=TMOD2 PE=1 SV=1	311	15	15	C	10.2547	9.93432	10.8349	10.8479	11.9346	10.4301	8.65371	9.83397	9.66304	7.61269	12.3263	7.59076	9.6573	8.20164	9.73122	9.20116	11.185	9.40047	10.7386	11.9675	0.710651	0.854083	1.02415		15	10.0302	9.79366
sp|P28289|TMOD1_HUMAN	TMOD1	Tropomodulin-1 OS=Homo sapiens GN=TMOD1 PE=1 SV=1	311	7	12	C	8.47095	8.16528	10.7739	11.5223	12.4922	10.425	10.3256	9.17985	8.24611	10.3989	9.68345	8.91365	9.86298	8.78316	13.9397	9.80553	8.97762	9.09655	10.9505	9.98682	0.521218	0.726624	1.04184		12	10.1122	9.70607
sp|Q96GQ5|CP058_HUMAN	C16orf58	UPF0420 protein C16orf58 OS=Homo sapiens GN=C16orf58 PE=1 SV=2	312	5	4	C	10.3843	14.9964	8.79024	8.08245	9.81233	8.75312	9.03023	9.57643	10.844	9.73052	11.5615	9.7903	12.5449	8.94652	8.23788	9.93155	9.19027	8.51103	9.65292	11.6331	0.488752	0.703582	1.05011		4	10.1284	9.64511
sp|P50454|SERPH_HUMAN	SERPINH1	Serpin H1 OS=Homo sapiens GN=SERPINH1 PE=1 SV=2	313	20	18	C	10.1048	9.45037	8.85298	9.76192	13.4834	9.5308	10.8149	8.89346	8.27756	10.8297	8.01045	10.6321	10.6756	10.1182	9.24709	11.6687	9.09691	8.86508	10.5159	11.17	0.943446	0.97694	1.00414		18	9.9453	9.9043
sp|Q14683|SMC1A_HUMAN	SMC1A	Structural maintenance of chromosomes protein 1A OS=Homo sapiens GN=SMC1A PE=1 SV=2	314	26	15	C	11.9054	8.5716	11.7116	7.48038	9.87789	11.0072	9.06873	11.701	9.99076	8.6855	9.64584	8.50184	11.2769	8.25541	7.52688	10.3597	10.3702	11.525	9.55089	12.9874	0.115742	0.325648	1.11861		15	9.34417	10.4524
sp|Q9BX79-3|STRA6_HUMAN	STRA6	Isoform 3 of Stimulated by retinoic acid gene 6 protein homolog OS=Homo sapiens GN=STRA6	315	3	6	C	9.43587	8.87947	3.87749	8.15679	15.1736	5.80404	17.0328	6.60679	11.5116	13.5215	9.53658	8.03148	17.1112	8.37794	10.9222	11.2806	11.545	7.46867	9.5222	6.20412	0.912045	0.95957	1.01937		6	9.2966	9.47666
sp|Q96GG9|DCNL1_HUMAN	DCUN1D1	DCN1-like protein 1 OS=Homo sapiens GN=DCUN1D1 PE=1 SV=1	316	2	2	C	9.32356	9.16821	10.0922	9.07648	9.62274	9.92466	11.3246	8.61399	11.4231	11.4304	8.23396	9.9563	8.93392	11.6373	11.7732	8.75774	10.5756	11.2065	10.2603	8.66515	0.413585	0.649407	1.04432		2	9.72426	10.1552
sp|P13667|PDIA4_HUMAN	PDIA4	Protein disulfide-isomerase A4 OS=Homo sapiens GN=PDIA4 PE=1 SV=2	317	74	75	C	8.96785	10.1657	9.59436	9.82445	11.9209	10.1261	10.1277	9.62887	10.3125	9.33162	10.0833	9.8789	9.5735	10.4804	9.07551	10.1217	10.8701	10.5698	10.2892	9.05764	0.743541	0.871045	1.01035		75	9.92679	10.0295
sp|P80303-2|NUCB2_HUMAN	NUCB2	Isoform 2 of Nucleobindin-2 OS=Homo sapiens GN=NUCB2	318	21	17	C	8.52766	10.3897	10.5687	9.63485	10.3521	10.3995	8.69166	10.1398	11.1652	10.1308	9.28648	9.25297	9.3502	9.5103	8.1406	10.7252	11.1804	9.39507	10.3905	12.7683	0.0322315	0.162896	1.10308		17	9.47138	10.4477
sp|P51608-2|MECP2_HUMAN	MECP2	Isoform B of Methyl-CpG-binding protein 2 OS=Homo sapiens GN=MECP2	319	50	42	C	11.2194	6.26479	14.0075	7.83194	11.6389	11.7587	8.69176	11.794	9.66596	7.12703	10.4613	7.81605	12.5167	8.44033	8.82382	9.56311	10.1227	11.4523	8.64714	12.1565	0.723732	0.86135	1.0353		42	9.62742	9.96724
sp|Q14204|DYHC1_HUMAN	DYNC1H1	Cytoplasmic dynein 1 heavy chain 1 OS=Homo sapiens GN=DYNC1H1 PE=1 SV=5	320	232	244	C	12.3752	11.6841	8.98831	9.55394	9.64759	9.30648	8.58068	11.2345	10.8	7.82919	11.2437	10.8864	11.3421	11.3475	10.1002	9.28347	9.34939	9.19734	7.98229	9.26764	0.00805836	0.0766429	1.15582		244	10.6663	9.22838
sp|P35612|ADDB_HUMAN	ADD2	Beta-adducin OS=Homo sapiens GN=ADD2 PE=1 SV=3	321	20	19	C	11.4161	11.1614	9.91474	10.0446	10.7696	9.65629	8.32209	9.25226	10.6278	8.83523	10.9817	7.88235	11.5288	9.21244	10.5201	8.11961	12.2005	10.7653	10.4616	8.32755	0.224009	0.465645	1.07378		19	10.2829	9.57636
sp|P35611-2|ADDA_HUMAN	ADD1	Isoform 2 of Alpha-adducin OS=Homo sapiens GN=ADD1	321	45	46	C	11.1984	9.34745	11.255	9.20161	11.429	10.5176	10.2432	7.60212	10.0079	9.19779	11.3493	8.049	12.4263	8.4803	10.3659	8.79369	10.5441	10.4878	11.2585	8.24513	0.339881	0.58152	1.06152		46	10.2144	9.62245
sp|P02649|APOE_HUMAN	APOE	Apolipoprotein E OS=Homo sapiens GN=APOE PE=1 SV=1	322	51	52	C	4.56892	5.8008	5.60396	6.71882	7.03279	13.5021	13.5361	21.972	8.51927	12.7453	5.97107	5.25894	4.76438	5.14394	6.61039	20.4632	9.65884	10.7753	15.2784	16.0756	1.70861e-07	0.000170701	2.40181	2	52	5.69206	13.6713
sp|P02786|TFR1_HUMAN	TFRC	Transferrin receptor protein 1 OS=Homo sapiens GN=TFRC PE=1 SV=2	323	11	8	C	10.7557	10.4735	9.5769	9.67291	11.8289	9.54697	9.8197	8.31476	9.85429	10.1563	9.38625	9.19405	12.4185	9.50689	9.41604	9.86394	10.9356	9.55973	9.78772	9.93126	0.309308	0.550767	1.04237		8	10.1705	9.75708
sp|P19440|GGT1_HUMAN	GGT1	Gamma-glutamyltranspeptidase 1 OS=Homo sapiens GN=GGT1 PE=1 SV=2	324	3	6	C	7.51132	13.7272	8.26236	9.71782	9.98826	9.80249	10.8286	8.88306	8.93979	12.3391	10.2056	11.5891	8.09693	10.0979	8.58588	12.0942	8.91374	8.29614	9.68858	12.432	0.521187	0.726624	1.0502		6	9.63094	10.1144
sp|P61927|RL37_HUMAN	RPL37	60S ribosomal protein L37 OS=Homo sapiens GN=RPL37 PE=1 SV=2	325	3	4	C	12.2168	10.7807	9.54784	8.20102	8.96932	9.09235	9.25062	10.0561	11.8325	10.0527	11.093	10.0455	9.28603	9.29949	9.78844	10.5401	10.6785	9.34361	8.54612	11.379	0.737987	0.868625	1.01677		4	9.86316	10.0285
sp|O75746|CMC1_HUMAN	SLC25A12	Calcium-binding mitochondrial carrier protein Aralar1 OS=Homo sapiens GN=SLC25A12 PE=1 SV=2	326	21	35	C	11.3605	14.8815	8.69356	11.0975	9.58302	7.65269	7.35426	10.3259	10.3655	8.68558	12.1374	10.8164	13.4144	10.208	9.67282	9.16913	9.10029	8.58608	7.61816	9.27738	0.00189194	0.0352152	1.26215		35	11.0516	8.75613
sp|Q9UJS0|CMC2_HUMAN	SLC25A13	Calcium-binding mitochondrial carrier protein Aralar2 OS=Homo sapiens GN=SLC25A13 PE=1 SV=2	326	17	16	C	12.3491	12.6897	8.54266	11.9897	11.364	6.92944	7.42009	10.1572	10.535	8.02314	11.4204	11.1538	15.3462	11.2573	10.5515	8.72818	9.0971	8.31692	6.55281	7.57588	9.91919e-05	0.00758018	1.40164	1	16	11.5528	8.24235
sp|O60812|HNRCL_HUMAN	HNRNPCL1	Heterogeneous nuclear ribonucleoprotein C-like 1 OS=Homo sapiens GN=HNRNPCL1 PE=1 SV=1	327	15	22	C	9.54222	8.39781	11.9802	7.17278	11.5133	11.4449	10.4128	12.5684	7.59311	9.37444	9.48731	7.21853	11.1921	7.51821	8.3774	10.854	10.4176	11.5654	10.1886	13.1808	0.0586704	0.221175	1.17206		22	9.08426	10.6473
sp|P07910-2|HNRPC_HUMAN	HNRNPC	Isoform C1 of Heterogeneous nuclear ribonucleoproteins C1/C2 OS=Homo sapiens GN=HNRNPC	327	26	20	C	10.1016	7.72236	12.9489	7.68472	11.4755	10.4981	9.90228	11.9497	8.03592	9.68098	8.97225	7.59501	10.9404	7.68062	8.50093	10.8477	10.2302	11.5779	9.7538	13.9012	0.0961537	0.293816	1.14529		20	9.19835	10.5347
sp|Q9UKM9|RALY_HUMAN	RALY	RNA-binding protein Raly OS=Homo sapiens GN=RALY PE=1 SV=1	327	23	37	C	10.8061	7.40357	13.0558	6.84004	11.1651	11.3199	9.93104	12.1029	8.37828	8.99728	9.98615	7.71224	11.0699	7.81652	8.87702	11.0096	10.1953	11.3195	9.28328	12.7306	0.15947	0.389625	1.12556		37	9.27649	10.4413
sp|P48539|PCP4_HUMAN	PCP4	Purkinje cell protein 4 OS=Homo sapiens GN=PCP4 PE=2 SV=3	328	9	12	C	10.3726	16.9348	15.0968	9.96839	9.98911	7.52359	6.37349	6.02441	8.8372	8.87957	11.4232	14.509	10.0188	9.47856	7.21273	9.99736	7.19306	8.57404	9.79958	11.7936	0.0122761	0.0965272	1.33922	1	12	11.1604	8.33348
sp|P13804|ETFA_HUMAN	ETFA	Electron transfer flavoprotein subunit alpha, mitochondrial OS=Homo sapiens GN=ETFA PE=1 SV=1	329	23	28	C	9.75461	11.0509	9.88241	9.49299	9.55024	10.1157	9.54804	8.5642	10.4069	11.634	9.63136	10.6013	10.4775	10.0914	8.61122	9.32268	10.3348	10.4281	11.1382	9.36344	0.671902	0.828378	1.01572		28	9.89284	10.0483
sp|Q13155|AIMP2_HUMAN	AIMP2	Aminoacyl tRNA synthase complex-interacting multifunctional protein 2 OS=Homo sapiens GN=AIMP2 PE=1 SV=2	330	8	6	C	10.9295	12.8656	9.0863	8.9611	8.92647	9.37173	9.49294	8.45454	10.0461	11.8657	11.2737	8.243	10.2999	9.21469	7.87916	11.0206	9.35581	7.90661	10.0708	14.7357	0.574294	0.763278	1.04326		6	9.66363	10.0816
sp|P31153|METK2_HUMAN	MAT2A	S-adenosylmethionine synthase isoform type-2 OS=Homo sapiens GN=MAT2A PE=1 SV=1	331	12	18	C	10.6944	9.38217	10.2018	10.3058	9.5832	9.77706	8.94758	11.0697	10.4169	9.62137	9.57501	10.6318	10.159	10.7099	10.0626	9.6499	9.33092	9.75603	9.83136	10.2934	0.285423	0.524707	1.02705		18	10.12	9.85353
sp|P10809|CH60_HUMAN	HSPD1	60 kDa heat shock protein, mitochondrial OS=Homo sapiens GN=HSPD1 PE=1 SV=2	332	66	84	C	9.15222	9.86229	10.6853	11.1659	9.6051	11.1789	9.65087	9.62394	9.10161	9.9739	8.20446	9.62969	8.86716	11.0415	9.05769	9.10775	11.7081	12.3852	11.7088	8.28964	0.345383	0.587713	1.05244		84	9.68318	10.191
sp|Q15814|TBCC_HUMAN	TBCC	Tubulin-specific chaperone C OS=Homo sapiens GN=TBCC PE=1 SV=2	333	5	3	C	10.1975	10.2984	10.8354	9.08307	9.47262	9.91856	8.62574	9.08255	11.429	11.0571	11.1965	9.17729	10.2648	8.81325	9.05278	11.8009	9.6665	8.20963	9.81184	12.0065	0.588721	0.77365	1.02776		3	9.80816	10.0804
sp|Q9UH65|SWP70_HUMAN	SWAP70	Switch-associated protein 70 OS=Homo sapiens GN=SWAP70 PE=1 SV=1	333	5	5	C	6.82211	9.24498	7.67402	7.64397	9.73587	8.20224	10.7052	6.67194	8.92187	24.3779	9.19258	10.7262	9.67178	10.2523	10.4136	10.0679	8.53114	8.52381	12.4517	10.1689	0.347176	0.587713	1.12408		5	9.04556	10.1679
sp|O94906|PRP6_HUMAN	PRPF6	Pre-mRNA-processing factor 6 OS=Homo sapiens GN=PRPF6 PE=1 SV=1	334	8	15	C	12.1926	10.74	11.624	7.3612	10.5699	9.06003	9.07777	9.71475	10.4371	9.22262	11.1217	8.50402	13.035	8.6569	8.53423	11.1337	8.70821	10.1469	8.75555	11.4038	0.601189	0.781195	1.03626		15	10.0761	9.72346
sp|A1L0T0|ILVBL_HUMAN	ILVBL	Acetolactate synthase-like protein OS=Homo sapiens GN=ILVBL PE=1 SV=2	335	15	16	C	10.0517	11.1624	6.749	9.29374	10.8408	9.93932	10.2817	9.07205	10.0206	12.5887	10.2456	11.0627	11.7492	11.2452	10.71	10.3173	8.97731	8.46765	8.2766	8.94844	0.368645	0.60709	1.06061		16	10.2039	9.62072
sp|Q01844|EWS_HUMAN	EWSR1	RNA-binding protein EWS OS=Homo sapiens GN=EWSR1 PE=1 SV=1	336	5	5	C	10.4741	10.9152	12.1991	7.24883	8.58278	10.4797	8.97698	9.29289	11.672	10.1585	11.436	5.92788	9.90443	6.78549	7.65227	10.9491	10.432	10.1155	9.59191	17.2054	0.0693445	0.241364	1.20647		5	8.87309	10.7051
sp|P12110|CO6A2_HUMAN	COL6A2	Collagen alpha-2(VI) chain OS=Homo sapiens GN=COL6A2 PE=1 SV=4	337	9	4	C	9.26219	5.58574	16.064	10.9068	13.6949	12.6075	14.6608	6.70618	3.49771	7.01429	8.47246	8.54157	12.3478	7.00212	11.282	11.1952	5.34898	8.72816	18.8912	8.19051	0.507132	0.718461	1.13549		4	9.86883	8.69126
sp|O75911|DHRS3_HUMAN	DHRS3	Short-chain dehydrogenase/reductase 3 OS=Homo sapiens GN=DHRS3 PE=1 SV=2	338	7	7	C	9.03654	8.39202	5.16591	10.1129	12.4077	7.2609	16.7788	10.3385	11.2256	9.2812	10.0339	8.32206	12.2145	8.10439	10.203	15.0076	9.66165	7.26134	9.33504	9.85649	0.34911	0.58927	1.11857		7	9.15716	10.2429
sp|P02549-2|SPTA1_HUMAN	SPTA1	Isoform 2 of Spectrin alpha chain, erythrocyte OS=Homo sapiens GN=SPTA1	339	36	47	C	3.83736	8.82839	3.17114	9.07664	7.39408	9.3708	24.8475	7.40528	11.6381	14.4307	7.2202	13.8436	7.7487	14.6167	9.21565	10.8743	7.29267	13.3695	9.127	6.69166	0.120914	0.331781	1.37933		47	7.7203	10.6489
sp|Q8WXG6-7|MADD_HUMAN	MADD	Isoform 7 of MAP kinase-activating death domain protein OS=Homo sapiens GN=MADD	340	9	8	C	12.2138	10.9449	11.298	7.6221	9.43415	9.77885	8.69921	8.78288	12.2036	9.02251	12.6792	6.26485	8.86613	6.79851	7.77139	13.8384	9.43143	9.44655	9.90486	14.9987	0.206308	0.447658	1.14066		8	9.13375	10.4185
sp|Q86V81|THOC4_HUMAN	THOC4	THO complex subunit 4 OS=Homo sapiens GN=THOC4 PE=1 SV=3	341	13	13	C	8.67301	7.21677	12.8068	10.8841	7.82463	11.773	8.59735	12.5831	10.9369	8.70437	12.8099	5.63992	8.98246	6.1761	8.96049	11.6205	10.4171	11.8358	9.56933	13.9884	0.0398845	0.181172	1.25228		13	8.68854	10.8805
sp|Q9BUT1|BDH2_HUMAN	BDH2	3-hydroxybutyrate dehydrogenase type 2 OS=Homo sapiens GN=BDH2 PE=1 SV=2	342	13	20	C	6.53162	9.86124	7.27207	10.6095	8.33731	9.55022	10.185	9.33773	13.2593	15.056	9.29184	10.9046	7.98239	10.514	9.77597	10.7342	10.6293	9.18359	11.3438	9.64033	0.027702	0.148841	1.19687		20	8.98898	10.7587
sp|P13716-2|HEM2_HUMAN	ALAD	Isoform 2 of Delta-aminolevulinic acid dehydratase OS=Homo sapiens GN=ALAD	343	9	17	C	7.75812	7.92159	7.21214	10.5926	9.80363	11.1364	15.6959	10.2352	9.84651	9.79797	8.29309	10.2542	8.89417	10.482	10.9821	10.7279	8.38998	10.8096	11.9004	9.26637	0.0466323	0.195773	1.16539		17	9.12615	10.6356
sp|Q13435|SF3B2_HUMAN	SF3B2	Splicing factor 3B subunit 2 OS=Homo sapiens GN=SF3B2 PE=1 SV=2	344	25	26	C	12.1271	10.2461	12.8304	7.46214	9.89156	9.92321	7.64781	10.436	10.0835	9.35211	10.5157	7.74138	10.4343	8.64661	8.75047	11.2385	10.0863	9.50557	9.41914	13.662	0.672717	0.828706	1.03193		26	9.72452	10.035
sp|Q96KN1|FA84B_HUMAN	FAM84B	Protein FAM84B OS=Homo sapiens GN=FAM84B PE=1 SV=1	345	2	2	C	9.4446	9.08353	10.575	10.2162	13.0592	11.1479	8.42762	9.20461	9.44904	9.39236	9.64229	9.7409	10.0402	10.1321	8.62475	10.5977	10.163	9.36728	10.0611	11.6307	0.839305	0.921283	1.00965		2	9.99745	9.90185
sp|P00325|ADH1B_HUMAN	ADH1B	Alcohol dehydrogenase 1B OS=Homo sapiens GN=ADH1B PE=1 SV=2	346	12	17	C	5.47777	4.08918	6.26949	7.87022	16.5328	16.3482	16.5685	6.76442	8.09639	11.983	6.53866	5.75754	8.9971	4.78006	22.3108	8.59105	8.38861	10.0519	17.0358	7.5485	0.132056	0.350119	1.38021		17	7.62006	10.5173
sp|O43301|HS12A_HUMAN	HSPA12A	Heat shock 70 kDa protein 12A OS=Homo sapiens GN=HSPA12A PE=1 SV=2	347	41	48	C	12.2368	12.4274	10.9731	8.21091	11.3658	9.3778	8.14772	7.85077	10.0877	9.32206	11.1493	7.84959	12.9281	8.68216	9.80126	8.03168	12.4746	9.37237	10.235	9.47598	0.152296	0.380342	1.11305		48	10.4134	9.35567
sp|Q96MM6|HS12B_HUMAN	HSPA12B	Heat shock 70 kDa protein 12B OS=Homo sapiens GN=HSPA12B PE=1 SV=2	347	1	1	C	12.8393	11.1636	13.7672	8.17213	20.4253	8.97747	7.73506	7.9916	4.83603	4.09229	7.41823	7.65741	10.899	7.87835	10.7974	11.2756	9.31566	5.88804	10.8494	18.021	0.149956	0.377066	1.29301		1	10.5663	8.17187
sp|P39060-1|COIA1_HUMAN	COL18A1	Isoform 2 of Collagen alpha-1(XVIII) chain OS=Homo sapiens GN=COL18A1	348	17	16	C	8.95025	9.57103	9.23331	8.90908	9.29051	10.6354	10.3266	9.84562	8.04008	15.1982	7.98363	11.2269	8.55702	8.93258	9.84317	11.6104	9.4458	8.49746	12.4233	11.4798	0.0498722	0.204613	1.14806		16	9.21493	10.5793
sp|P06733|ENOA_HUMAN	ENO1	Alpha-enolase OS=Homo sapiens GN=ENO1 PE=1 SV=2	349	148	173	C	8.39241	9.57812	10.6828	11.519	7.52536	10.9674	8.86246	10.6811	11.461	10.3302	11.152	10.5386	8.1849	10.196	7.44775	10.4752	10.2322	11.0398	9.71933	11.0143	0.0816022	0.268171	1.11094		173	9.40892	10.4527
sp|P09104|ENOG_HUMAN	ENO2	Gamma-enolase OS=Homo sapiens GN=ENO2 PE=1 SV=3	349	72	67	C	8.67384	9.44956	10.902	12.1181	8.93064	9.13752	8.47325	8.9647	11.6055	11.7449	11.0094	10.1838	10.2637	9.81183	8.7782	10.1534	10.1566	9.46872	8.30284	11.8716	0.926487	0.968572	1.00514		67	9.95767	9.90676
sp|P13929-2|ENOB_HUMAN	ENO3	Isoform 2 of Beta-enolase OS=Homo sapiens GN=ENO3	349	6	12	C	9.37303	20.3677	11.7011	9.96411	6.88246	6.69792	5.74179	13.2454	6.8641	9.16238	9.34548	19.8471	8.73075	16.7422	5.77159	8.60003	7.1716	6.25427	8.6246	8.91233	0.0531578	0.21199	1.38103		12	10.9136	7.90254
tr|D3DTL2|D3DTL2_HUMAN	ENO3	Enolase OS=Homo sapiens GN=ENO3 PE=3 SV=1	349	1	2	C	2.97132	43.9211	3.58202	4.88947	2.4831	3.83694	3.954	12.6273	8.5088	13.226	6.59994	26.1505	7.35952	21.0531	2.53778	8.67731	6.53176	5.14769	5.718	10.2245	0.989826	0.995467	1.00464		2	7.22046	7.18711
sp|P00558|PGK1_HUMAN	PGK1	Phosphoglycerate kinase 1 OS=Homo sapiens GN=PGK1 PE=1 SV=3	350	115	118	C	9.81647	8.97484	11.8416	10.4144	8.83455	10.5882	9.27813	10.8787	9.10682	10.2663	9.38826	11.2166	10.6191	10.2153	9.08806	9.19565	8.6119	11.0107	10.632	10.0224	0.866561	0.935449	1.0071		118	9.99647	9.92596
sp|P07205|PGK2_HUMAN	PGK2	Phosphoglycerate kinase 2 OS=Homo sapiens GN=PGK2 PE=1 SV=3	350	1	2	C	9.45147	10.97	9.28199	9.29011	8.79773	12.5869	9.42231	11.5328	10.3418	8.32501	8.11527	9.99347	8.97161	10.646	10.074	10.1494	8.97637	11.3262	11.9592	9.78837	0.116388	0.325826	1.08768		2	9.52361	10.3586
sp|P22033|MUTA_HUMAN	MUT	Methylmalonyl-CoA mutase, mitochondrial OS=Homo sapiens GN=MUT PE=1 SV=4	351	13	19	C	10.0027	11.3068	9.28225	9.93	9.984	12.0873	10.0066	8.88856	9.30582	9.20591	9.97228	9.80225	10.1384	9.22222	8.71534	9.00761	8.87682	11.2865	12.2262	10.7523	0.555071	0.752678	1.028		19	9.81426	10.089
sp|Q9BQS8|FYCO1_HUMAN	FYCO1	FYVE and coiled-coil domain-containing protein 1 OS=Homo sapiens GN=FYCO1 PE=1 SV=3	352	10	9	C	11.2805	10.6943	9.89666	8.36154	9.91084	9.14813	9.37462	9.77675	11.3452	10.2114	10.3068	9.13983	11.0954	9.20225	8.9423	12.0718	9.96021	7.90962	9.02044	12.3513	0.72876	0.864452	1.0192		9	9.83992	10.0289
sp|Q9NP81|SYSM_HUMAN	SARS2	Seryl-tRNA synthetase, mitochondrial OS=Homo sapiens GN=SARS2 PE=1 SV=1	353	8	7	C	8.76737	13.1543	9.34145	9.46078	9.38917	10.6402	10.0983	7.44948	11.1775	10.5214	9.95429	8.58032	10.6581	8.70897	8.77657	9.54475	11.7659	9.27306	12.4611	10.2769	0.312553	0.554474	1.06546		7	9.6015	10.23
sp|Q14978-2|NOLC1_HUMAN	NOLC1	Isoform Beta of Nucleolar and coiled-body phosphoprotein 1 OS=Homo sapiens GN=NOLC1	354	7	12	C	12.9616	10.2194	12.0426	8.60229	10.7049	8.84865	6.59813	12.1847	9.91801	7.91968	11.0456	9.33203	12.6237	9.48751	8.58163	9.70858	8.71017	8.87116	7.36679	14.2728	0.162031	0.392211	1.13446		12	10.4522	9.21339
sp|P01024|CO3_HUMAN	C3	Complement C3 OS=Homo sapiens GN=C3 PE=1 SV=2	355	151	169	C	3.93938	4.3603	5.775	14.0093	7.55323	11.6625	15.3619	7.90311	11.749	17.6862	9.59353	6.24115	5.87988	6.01325	19.0475	9.27852	16.5008	10.109	10.824	6.51246	0.0328419	0.164555	1.54166	2	169	7.28887	11.237
sp|P24752|THIL_HUMAN	ACAT1	Acetyl-CoA acetyltransferase, mitochondrial OS=Homo sapiens GN=ACAT1 PE=1 SV=1	356	47	44	C	9.46643	10.6577	9.6499	11.233	10.6538	10.6916	10.6716	8.06755	9.03395	9.87456	8.70765	10.9344	10.4232	11.0705	9.4697	8.53549	10.3335	11.6226	11.2814	7.62175	0.346581	0.587713	1.05292		44	10.1943	9.6819
sp|P11172|UMPS_HUMAN	UMPS	Uridine 5'-monophosphate synthase OS=Homo sapiens GN=UMPS PE=1 SV=1	357	5	8	C	10.8166	9.70534	9.3335	8.59898	8.48038	10.3513	9.48402	12.8536	9.86864	10.5077	8.71385	9.06545	8.82272	9.20989	9.34008	12.6398	8.26193	9.50647	11.2291	13.2106	0.0114956	0.0923715	1.16227		8	9.18717	10.678
sp|P51659|DHB4_HUMAN	HSD17B4	Peroxisomal multifunctional enzyme type 2 OS=Homo sapiens GN=HSD17B4 PE=1 SV=3	358	40	33	C	10.4492	11.1877	8.17215	9.71224	11.6437	9.11357	10.7923	9.52197	11.0204	8.38673	10.5577	7.89165	12.67	8.51595	9.86805	10.4087	10.9148	9.5756	8.98853	10.609	0.911742	0.95957	1.00653		33	9.9576	9.89296
sp|P11310-2|ACADM_HUMAN	ACADM	Isoform 2 of Medium-chain specific acyl-CoA dehydrogenase, mitochondrial OS=Homo sapiens GN=ACADM	359	21	21	C	11.1322	9.32501	10.9748	10.0403	12.1359	8.12552	8.20167	9.35318	10.2036	10.5079	8.80298	9.50956	13.1581	8.95655	9.84154	10.0295	10.6541	8.69292	9.65011	10.7046	0.183621	0.418839	1.07711		21	10.303	9.56543
sp|P13521|SCG2_HUMAN	SCG2	Secretogranin-2 OS=Homo sapiens GN=SCG2 PE=1 SV=2	360	6	6	C	6.82057	7.32512	9.89091	9.85452	8.75651	12.7345	11.3873	8.95986	10.4471	13.8237	9.53864	6.25721	8.00368	5.99359	8.89538	11.8962	12.0201	13.008	12.4419	11.9453	3.47557e-05	0.0037996	1.472	2	6	8.00912	11.7894
sp|O75955|FLOT1_HUMAN	FLOT1	Flotillin-1 OS=Homo sapiens GN=FLOT1 PE=1 SV=3	361	13	18	C	9.14805	10.041	8.18843	8.46099	10.9448	8.95074	10.0329	8.19149	12.486	13.5556	9.45362	9.98736	9.94159	9.19968	9.12273	12.0359	11.1089	8.03306	9.79995	11.3172	0.130272	0.347173	1.10455		18	9.41746	10.402
sp|O15498|YKT6_HUMAN	YKT6	Synaptobrevin homolog YKT6 OS=Homo sapiens GN=YKT6 PE=1 SV=1	362	7	8	C	10.6831	10.0156	8.79509	10.4995	10.0067	10.2127	9.67001	10.9913	9.86726	9.25863	10.5003	10.3635	10.077	10.4967	10.2334	10.2481	9.1144	8.49104	9.84906	10.6266	0.260271	0.500991	1.03531		8	10.1536	9.80727
sp|P02545-2|LMNA_HUMAN	LMNA	Isoform C of Prelamin-A/C OS=Homo sapiens GN=LMNA	363	47	53	C	11.2277	7.56175	13.888	7.55676	10.6727	11.5266	10.6114	13.1943	6.46055	7.30019	8.34651	9.53639	9.20619	6.34919	8.72195	12.623	6.42016	10.3544	12.9469	15.4953	0.340634	0.581686	1.12751		53	9.09173	10.251
sp|Q03252|LMNB2_HUMAN	LMNB2	Lamin-B2 OS=Homo sapiens GN=LMNB2 PE=1 SV=3	363	82	79	C	10.6185	10.6022	7.95754	8.24311	12.0906	12.2528	9.61401	13.5951	9.58418	5.44191	14.0993	6.44466	13.6276	6.91342	9.61925	8.98264	8.53638	11.1212	9.81574	10.8397	0.979539	0.991121	1.00304		79	9.69712	9.72657
sp|P20700|LMNB1_HUMAN	LMNB1	Lamin-B1 OS=Homo sapiens GN=LMNB1 PE=1 SV=2	363	55	59	C	11.8775	11.4365	8.40252	7.66137	13.6347	9.76607	8.32411	13.5463	9.81675	5.53422	12.5969	6.71771	16.5375	7.53627	9.76466	9.44438	9.09442	8.8814	7.96945	11.4573	0.377288	0.615676	1.11412		59	10.2074	9.16187
sp|P51649|SSDH_HUMAN	ALDH5A1	Succinate-semialdehyde dehydrogenase, mitochondrial OS=Homo sapiens GN=ALDH5A1 PE=1 SV=2	364	25	29	C	10.0734	11.7896	11.6365	8.85724	9.64816	11.3622	9.67684	8.8791	9.618	8.45893	9.73526	9.91682	10.0717	9.95549	8.46063	8.93115	10.787	11.0365	10.4106	10.6948	0.951609	0.979558	1.00283		29	9.96673	9.9386
sp|P05141|ADT2_HUMAN	SLC25A5	ADP/ATP translocase 2 OS=Homo sapiens GN=SLC25A5 PE=1 SV=7	365	26	32	C	12.3037	14.7146	8.24122	10.709	9.98206	6.92528	7.49994	9.93482	10.3369	9.35248	11.9351	13.0048	16.0053	11.8564	9.28505	8.05074	8.5016	7.96047	6.3371	7.0634	0.000379731	0.0150315	1.43038	1	32	11.5869	8.10056
sp|P12235|ADT1_HUMAN	SLC25A4	ADP/ATP translocase 1 OS=Homo sapiens GN=SLC25A4 PE=1 SV=4	365	16	15	C	11.9823	15.5309	7.18667	9.16731	9.63943	7.62897	8.46765	9.75749	10.7381	9.90107	10.601	12.7719	14.4371	11.8879	10.2003	8.10369	9.02079	8.90435	7.25954	6.81338	0.00765609	0.0750644	1.29222		15	11.085	8.57823
sp|P12236|ADT3_HUMAN	SLC25A6	ADP/ATP translocase 3 OS=Homo sapiens GN=SLC25A6 PE=1 SV=4	365	4	3	C	10.4272	11.8483	8.25001	11.0517	10.034	7.40475	9.04886	11.7162	11.9111	8.30788	12.6133	11.5519	16.7895	10.4536	9.03578	7.8701	8.36492	7.95297	5.80807	9.55985	0.0151575	0.105903	1.27736		3	11.0076	8.61745
sp|P11498|PYC_HUMAN	PC	Pyruvate carboxylase, mitochondrial OS=Homo sapiens GN=PC PE=1 SV=2	366	21	12	C	9.80051	10.3219	8.32305	10.4405	11.4059	10.1103	10.9497	8.22614	10.1004	10.3216	9.96453	7.25063	10.8503	7.99988	10.552	10.576	10.7243	9.82443	11.6472	10.6107	0.236141	0.479426	1.07018		12	9.59806	10.2717
sp|P49821-2|NDUV1_HUMAN	NDUFV1	Isoform 2 of NADH dehydrogenase [ubiquinone] flavoprotein 1, mitochondrial OS=Homo sapiens GN=NDUFV1	367	16	17	C	9.74828	14.6203	8.98285	11.9628	9.42227	8.01334	7.8853	10.0499	10.8392	8.47574	12.0666	12.5832	12.2958	10.856	8.82938	8.51226	9.67638	8.5083	7.8514	8.82075	0.00265986	0.0422474	1.24738		17	10.9952	8.81459
sp|Q14839-2|CHD4_HUMAN	CHD4	Isoform 2 of Chromodomain-helicase-DNA-binding protein 4 OS=Homo sapiens GN=CHD4	368	9	12	C	12.3259	10.7122	11.6328	7.52023	10.336	9.36896	8.02131	10.5307	9.93011	9.62191	9.93201	9.07664	12.2674	9.62321	9.59996	9.92309	9.53962	10.3046	8.40199	11.3314	0.349804	0.589607	1.05677		12	10.2006	9.65269
sp|P04083|ANXA1_HUMAN	ANXA1	Annexin A1 OS=Homo sapiens GN=ANXA1 PE=1 SV=2	369	35	39	C	11.0563	9.24674	10.9301	10.2148	15.9771	8.50957	9.85089	9.84644	5.40961	8.95843	8.68632	12.9555	11.916	10.5184	13.1258	10.2226	7.29716	6.66883	8.99834	9.61112	0.00291216	0.0446787	1.34669	4	39	11.2939	8.38641
sp|P78527|PRKDC_HUMAN	PRKDC	DNA-dependent protein kinase catalytic subunit OS=Homo sapiens GN=PRKDC PE=1 SV=3	370	102	98	C	12.7307	11.353	10.0515	8.75974	9.93155	8.60792	8.15107	11.0274	11.1794	8.20776	11.2533	9.65654	12.9952	10.023	9.82499	10.2386	9.44808	9.02038	7.52155	10.0184	0.035752	0.1712	1.14177		98	10.5801	9.26647
sp|P08237|K6PF_HUMAN	PFKM	6-phosphofructokinase, muscle type OS=Homo sapiens GN=PFKM PE=1 SV=2	371	60	77	C	10.6858	11.7585	9.60922	9.51714	7.32455	10.0444	8.74846	11.8865	11.3597	9.06571	10.1634	10.0498	8.86969	10.2985	8.75825	10.6605	9.8272	11.0396	10.2123	10.1207	0.234437	0.477594	1.06457		77	9.63259	10.2546
sp|Q01813|K6PP_HUMAN	PFKP	6-phosphofructokinase type C OS=Homo sapiens GN=PFKP PE=1 SV=2	371	46	37	C	12.0001	10.4952	10.0051	7.83606	8.50345	7.0275	6.46254	14.8982	11.9853	10.7866	10.6577	10.6587	12.4188	10.705	8.36149	11.6891	10.1254	7.1326	6.30321	11.9479	0.562087	0.75628	1.06666		37	10.0587	9.43011
sp|P17858-2|K6PL_HUMAN	PFKL	Isoform 2 of 6-phosphofructokinase, liver type OS=Homo sapiens GN=PFKL	371	33	31	C	10.7633	10.9526	8.79773	8.32184	8.36023	10.5735	9.42391	12.1163	10.8819	9.80872	9.91757	10.0441	9.87424	9.80233	8.3658	10.7722	9.29243	10.7494	10.3163	10.8656	0.0291881	0.153851	1.10322		31	9.47311	10.4509
sp|Q14019|COTL1_HUMAN	COTL1	Coactosin-like protein OS=Homo sapiens GN=COTL1 PE=1 SV=3	372	23	28	C	9.67703	7.4872	8.42525	11.8925	9.51408	11.9086	11.1848	9.52132	9.4982	10.8911	10.0114	8.13995	9.06064	8.76517	13.1733	9.97388	9.61068	9.96295	11.9082	9.39383	0.177819	0.412604	1.09058		28	9.48422	10.3433
sp|P22695|QCR2_HUMAN	UQCRC2	Cytochrome b-c1 complex subunit 2, mitochondrial OS=Homo sapiens GN=UQCRC2 PE=1 SV=3	373	33	42	C	10.7744	14.99	9.32074	11.8372	9.86989	7.32684	7.11087	9.45918	10.1775	9.1334	11.7731	11.245	12.5116	10.7176	10.1018	8.88227	9.90587	8.17087	7.76389	8.92795	0.000269952	0.0122507	1.30028	1	42	11.2173	8.62677
sp|P54136|SYRC_HUMAN	RARS	Arginyl-tRNA synthetase, cytoplasmic OS=Homo sapiens GN=RARS PE=1 SV=2	374	37	28	C	10.8207	12.0729	9.20025	9.83803	9.51153	9.08379	8.81005	10.0028	11.0523	9.6077	10.3339	10.5953	10.5756	10.4807	9.15717	10.0132	8.98476	9.24961	9.47486	11.1349	0.182217	0.418038	1.05292		28	10.2255	9.71158
sp|P52758|UK114_HUMAN	HRSP12	Ribonuclease UK114 OS=Homo sapiens GN=HRSP12 PE=1 SV=1	375	3	7	C	8.78904	9.75634	9.93202	12.6093	7.80133	11.2791	8.88142	10.1861	10.5833	10.1821	11.3304	8.74873	8.10196	8.80211	8.5208	11.1528	8.50806	9.86421	12.219	12.7519	0.0814609	0.268171	1.12257		7	9.33893	10.4836
sp|Q9Y6Y8-2|S23IP_HUMAN	SEC23IP	Isoform 2 of SEC23-interacting protein OS=Homo sapiens GN=SEC23IP	376	0	1	C	0	0	0	0	0	0	0	0	0	0	7.4162	8.34321	12.332	7.58194	9.00513	11.5278	8.11452	8.98194	15.2937	11.4035	0.187851	0.425544	1.22977		1	8.77736	10.7941
sp|P17980|PRS6A_HUMAN	PSMC3	26S protease regulatory subunit 6A OS=Homo sapiens GN=PSMC3 PE=1 SV=3	377	30	32	C	10.7438	10.5264	10.554	9.73716	9.38385	9.5623	9.31694	10.2296	10.5056	9.44034	10.4103	9.44009	9.59119	9.73142	8.9616	10.5683	9.33302	9.99141	9.9501	12.0225	0.588061	0.77321	1.01743		32	9.89132	10.0637
sp|P62873|GBB1_HUMAN	GNB1	Guanine nucleotide-binding protein G(I)/G(S)/G(T) subunit beta-1 OS=Homo sapiens GN=GNB1 PE=1 SV=3	378	33	35	C	10.6276	9.77787	10.2479	10.3587	8.68765	8.44114	9.22402	6.48919	9.58751	16.5585	12.1683	9.78555	12.0949	9.27966	7.50572	10.45	9.75295	9.693	8.77368	10.4963	0.754867	0.877208	1.02794		35	9.96062	9.68984
sp|P62879|GBB2_HUMAN	GNB2	Guanine nucleotide-binding protein G(I)/G(S)/G(T) subunit beta-2 OS=Homo sapiens GN=GNB2 PE=1 SV=3	378	10	12	C	10.2067	8.74038	8.25856	8.59166	11.3947	11.7138	12.1234	8.10378	7.67133	13.1957	9.54291	11.3538	9.51693	11.4065	8.14613	8.90551	8.58554	12.8235	12.6243	7.09491	0.658489	0.819146	1.04001		12	9.63723	10.0228
sp|P16520|GBB3_HUMAN	GNB3	Guanine nucleotide-binding protein G(I)/G(S)/G(T) subunit beta-3 OS=Homo sapiens GN=GNB3 PE=1 SV=1	378	19	18	C	12.8933	9.43881	11.5845	10.3881	9.49612	8.79932	8.38785	10.5571	9.95851	8.49636	9.96824	10.1577	11.5926	10.4384	9.77938	9.5094	10.5723	10.6656	8.12361	9.19277	0.0216359	0.129516	1.12181		18	10.5239	9.38118
sp|Q96QK1|VPS35_HUMAN	VPS35	Vacuolar protein sorting-associated protein 35 OS=Homo sapiens GN=VPS35 PE=1 SV=2	379	22	25	C	10.7676	11.2002	8.5291	8.32018	10.5094	9.45062	9.81151	11.0147	10.9054	9.49124	10.2416	9.4534	12.101	9.78994	9.69645	10.382	9.37586	9.66526	8.92047	10.374	0.848005	0.925927	1.00836		25	10.0003	9.91739
sp|Q99536|VAT1_HUMAN	VAT1	Synaptic vesicle membrane protein VAT-1 homolog OS=Homo sapiens GN=VAT1 PE=1 SV=2	380	38	40	C	7.54643	12.2414	10.0357	10.0165	13.5334	8.2676	12.6862	7.84992	7.40519	10.4178	8.4349	17.5176	8.91715	14.6903	8.89463	9.05185	7.10302	7.79323	9.06585	8.53148	0.0476234	0.198535	1.24279		40	10.8023	8.69204
sp|Q9HCJ6|VAT1L_HUMAN	VAT1L	Synaptic vesicle membrane protein VAT-1 homolog-like OS=Homo sapiens GN=VAT1L PE=1 SV=2	381	43	51	C	10.9836	10.1752	11.3802	8.63092	7.22124	10.789	9.11012	10.633	11.2628	9.8139	9.10857	9.95338	8.5184	9.824	8.23387	10.8103	10.4032	11.1543	10.1032	11.8908	0.0224804	0.13192	1.13396		51	9.32133	10.57
sp|O14964|HGS_HUMAN	HGS	Hepatocyte growth factor-regulated tyrosine kinase substrate OS=Homo sapiens GN=HGS PE=1 SV=1	382	14	7	C	11.5343	8.85381	10.1681	8.93721	9.73126	10.6175	9.48987	11.3303	9.99023	9.34751	9.40242	11.5624	10.0725	11.1617	9.34245	10.074	8.22623	10.5042	9.99647	9.65771	0.740636	0.869458	1.01416		7	10.0308	9.89073
sp|O94819|KBTBB_HUMAN	KBTBD11	Kelch repeat and BTB domain-containing protein 11 OS=Homo sapiens GN=KBTBD11 PE=1 SV=1	383	8	9	C	9.86677	11.5496	8.61566	9.09386	8.82354	9.67163	9.96061	8.34986	11.1186	12.9498	10.6027	7.49404	9.58317	8.10398	10.3608	11.84	10.8686	7.98852	11.1583	12	0.0914529	0.286188	1.12212		9	9.33717	10.4774
sp|P61247|RS3A_HUMAN	RPS3A	40S ribosomal protein S3a OS=Homo sapiens GN=RPS3A PE=1 SV=2	384	26	32	C	10.9332	11.936	10.2601	9.13517	10.0228	9.59631	9.38117	8.53556	10.4474	9.75227	9.96385	10.1977	10.8749	10.3661	8.84705	9.45569	10.0842	9.00086	9.26094	11.9487	0.215116	0.455973	1.05267		32	10.2193	9.70801
sp|P42025|ACTY_HUMAN	ACTR1B	Beta-centractin OS=Homo sapiens GN=ACTR1B PE=1 SV=1	385	27	28	C	10.6437	10.0779	10.9781	10.9357	9.71563	10.2924	8.87941	9.53962	9.53708	9.40042	9.7135	9.51765	9.38438	9.76245	10.0539	10.1119	10.2087	10.4181	10.0173	10.8121	0.549351	0.748136	1.01584		28	10.0635	9.9066
sp|P61163|ACTZ_HUMAN	ACTR1A	Alpha-centractin OS=Homo sapiens GN=ACTR1A PE=1 SV=1	385	20	18	C	11.1455	10.3965	10.944	10.6452	10.4216	9.70378	9.44266	9.48965	9.68938	8.12175	10.1469	9.99026	9.91421	10.6141	10.1367	9.85434	10.0224	10.0056	9.24199	10.0735	0.00145522	0.031572	1.09224		18	10.4285	9.54777
sp|Q9H8Y8|GORS2_HUMAN	GORASP2	Golgi reassembly-stacking protein 2 OS=Homo sapiens GN=GORASP2 PE=1 SV=3	386	8	7	C	9.39201	9.9482	10.1169	10.4658	9.05717	9.90941	9.25046	9.8317	10.5081	11.5203	11.2221	9.76261	9.94707	9.66495	9.33802	10.4219	9.97052	9.10011	9.19441	11.3783	0.544276	0.743941	1.02048		7	9.8744	10.0766
sp|O14926|FSCN2_HUMAN	FSCN2	Fascin-2 OS=Homo sapiens GN=FSCN2 PE=1 SV=1	387	6	2	C	10.781	11.4784	10.0514	9.95078	8.47549	9.0997	8.4414	9.26488	12.2784	10.1786	9.0298	8.63136	8.97863	8.03004	8.96179	18.7955	8.8378	10.6591	8.38234	9.69367	0.309708	0.551273	1.0925		2	9.38182	10.2496
sp|O94905|ERLN2_HUMAN	ERLIN2	Erlin-2 OS=Homo sapiens GN=ERLIN2 PE=1 SV=1	388	17	22	C	11.2529	12.7233	8.73536	9.63171	11.0147	8.71389	8.86195	10.05	10.9058	8.11044	11.4131	10.4578	12.199	9.94638	8.83539	9.58877	10.7232	8.58053	7.45723	10.7987	0.0453411	0.192622	1.13285		22	10.5436	9.30713
sp|O75477|ERLN1_HUMAN	ERLIN1	Erlin-1 OS=Homo sapiens GN=ERLIN1 PE=1 SV=1	388	9	10	C	11.4552	13.0861	8.65759	10.0522	11.037	8.62252	9.04285	10.2312	10.6797	7.13567	10.9889	11.1993	12.4802	10.2435	9.90955	9.35608	10.5677	8.28214	7.16972	9.80295	0.00608272	0.0657237	1.20427		10	10.8422	9.00313
sp|Q13409-2|DC1I2_HUMAN	DYNC1I2	Isoform 2B of Cytoplasmic dynein 1 intermediate chain 2 OS=Homo sapiens GN=DYNC1I2	389	27	32	C	10.8084	10.5333	11.2285	11.0619	10.7066	9.91458	8.96087	9.17328	9.10389	8.50865	9.28369	12.0639	10.1208	10.758	10.1102	9.07466	9.57794	10.4028	9.20976	9.39819	0.000186647	0.0102227	1.14216		32	10.644	9.31919
sp|Q9NY47-2|CA2D2_HUMAN	CACNA2D2	Isoform 2 of Voltage-dependent calcium channel subunit alpha-2/delta-2 OS=Homo sapiens GN=CACNA2D2	390	11	10	C	10.2909	11.6189	10.3715	7.6856	10.8008	10.1536	9.55833	10.5722	9.32043	9.62768	9.53954	10.2309	9.89483	10.1141	9.21539	9.25971	11.1316	9.84083	10.132	10.6411	0.836792	0.92022	1.00835		10	9.92404	10.0069
sp|P54289-4|CA2D1_HUMAN	CACNA2D1	Isoform 4 of Voltage-dependent calcium channel subunit alpha-2/delta-1 OS=Homo sapiens GN=CACNA2D1	390	10	12	C	10.0341	11.4513	10.4142	8.78345	10.8386	9.45092	9.89964	9.36877	9.08234	10.6768	10.2776	11.1605	10.4869	10.1511	8.90495	9.36901	9.80831	9.16674	9.29949	11.3755	0.185601	0.422545	1.05042		12	10.2164	9.72601
sp|O14936-2|CSKP_HUMAN	CASK	Isoform 2 of Peripheral plasma membrane protein CASK OS=Homo sapiens GN=CASK	391	9	9	C	10.3682	9.39662	10.3988	9.75972	10.4945	10.6006	9.747	10.0042	9.71849	9.51193	9.17182	9.68301	9.73792	9.54876	9.97913	10.1245	10.9357	9.80809	10.2967	10.7144	0.174013	0.407559	1.0296		9	9.84471	10.1361
sp|Q13424|SNTA1_HUMAN	SNTA1	Alpha-1-syntrophin OS=Homo sapiens GN=SNTA1 PE=1 SV=1	392	5	4	C	11.1542	7.28326	10.3643	11.5969	11.6805	11.2587	11.0058	8.79112	8.03291	8.83224	9.29197	8.95423	8.70678	8.4287	12.3626	10.8874	8.39414	8.65523	12.9441	11.3749	0.953632	0.980167	1.00446		4	9.85138	9.89532
sp|Q13425|SNTB2_HUMAN	SNTB2	Beta-2-syntrophin OS=Homo sapiens GN=SNTB2 PE=1 SV=1	392	8	8	C	8.15634	10.964	8.08254	8.16434	9.55286	10.9823	14.3984	9.77966	9.84358	10.0759	9.78109	10.104	10.2774	9.45638	9.29652	10.2696	8.73897	9.89676	11.0556	11.1237	0.0373207	0.175033	1.12778		8	9.33657	10.5296
sp|Q13884|SNTB1_HUMAN	SNTB1	Beta-1-syntrophin OS=Homo sapiens GN=SNTB1 PE=1 SV=3	392	7	9	C	9.67138	8.78464	9.11364	10.1763	12.2839	9.76362	10.7365	9.12463	9.38475	10.9606	9.17706	7.76946	10.4424	8.88541	10.6011	11.981	8.9422	9.78434	11.6144	10.8027	0.225926	0.467857	1.06664		9	9.62001	10.2611
sp|Q567U6|CCD93_HUMAN	CCDC93	Coiled-coil domain-containing protein 93 OS=Homo sapiens GN=CCDC93 PE=1 SV=2	393	6	1	C	9.60954	10.707	9.22447	9.37052	10.2279	10.1492	9.83311	9.37755	10.712	10.7886	10.3467	11.2154	10.2301	11.1464	9.87941	9.80772	8.10417	10.4508	9.77562	9.04368	0.259696	0.500601	1.04118		1	10.1747	9.77229
sp|P63027|VAMP2_HUMAN	VAMP2	Vesicle-associated membrane protein 2 OS=Homo sapiens GN=VAMP2 PE=1 SV=3	394	14	11	C	11.6202	12.6761	12.8503	7.68362	10.225	8.11624	8.62526	8.67886	12.1847	7.33978	12.3956	9.29227	12.9772	8.30021	7.76877	10.5196	11.5417	8.16405	6.81519	12.2254	0.240603	0.483967	1.12314		11	10.3666	9.22997
sp|Q15836|VAMP3_HUMAN	VAMP3	Vesicle-associated membrane protein 3 OS=Homo sapiens GN=VAMP3 PE=1 SV=3	394	1	2	C	9.13272	13.3519	9.941	6.84596	14.2417	9.21274	11.8086	7.3612	9.431	8.67323	12.4944	10.2546	10.861	9.25361	9.19526	11.0555	8.59997	6.84315	8.90503	12.5374	0.254909	0.498114	1.11391		2	10.3418	9.28421
sp|O95433|AHSA1_HUMAN	AHSA1	Activator of 90 kDa heat shock protein ATPase homolog 1 OS=Homo sapiens GN=AHSA1 PE=1 SV=1	395	11	15	C	9.88891	9.99414	9.09126	9.76498	8.74145	10.7724	10.1417	9.75288	10.7256	11.1267	9.47149	10.8582	9.12756	10.9448	10.0445	9.2696	9.55355	10.2019	10.9188	9.60947	0.188774	0.426306	1.04296		15	9.76886	10.1886
sp|P42704|LPPRC_HUMAN	LRPPRC	Leucine-rich PPR motif-containing protein, mitochondrial OS=Homo sapiens GN=LRPPRC PE=1 SV=3	396	65	63	C	10.0598	12.5737	9.37664	9.70582	9.63962	10.218	10.7635	8.77098	9.53162	9.36035	10.5498	10.3371	11.4824	10.2071	8.96	8.74139	9.57492	10.7643	10.0847	9.2983	0.172539	0.406884	1.05742		63	10.2425	9.68633
sp|Q9NP80-2|PLPL8_HUMAN	PNPLA8	Isoform 2 of Calcium-independent phospholipase A2-gamma OS=Homo sapiens GN=PNPLA8	396	0	2	C	0	0	0	0	0	0	0	0	0	0	12.097	8.61237	11.3576	8.56092	8.38694	12.1341	9.28914	9.59435	8.15799	11.8095	0.718026	0.859056	1.04165		2	9.67926	10.0824
sp|Q99719|SEPT5_HUMAN	42252	Septin-5 OS=Homo sapiens GN=SEPT5 PE=1 SV=1	397	10	15	C	11.1987	9.40598	11.4131	8.44411	9.60914	11.5527	9.81531	10.5539	9.65395	8.35315	10.2373	8.95793	10.3509	9.66891	8.46291	9.10532	10.4587	11.3212	9.95373	11.483	0.350893	0.590739	1.04611		15	9.72631	10.1748
sp|Q9NVA2-2|SEP11_HUMAN	42258	Isoform 2 of Septin-11 OS=Homo sapiens GN=SEPT11	397	14	18	C	12.1048	8.90482	11.3341	10.2756	12.8797	9.60006	9.93477	8.78446	8.99592	7.18585	10.1626	9.82645	10.2558	9.77984	12.4187	10.1444	9.06172	9.41945	9.22534	9.70575	0.00488442	0.0567665	1.16958		18	10.7237	9.16884
sp|Q92599-2|SEPT8_HUMAN	42255	Isoform 2 of Septin-8 OS=Homo sapiens GN=SEPT8	397	27	37	C	11.752	9.69972	11.1967	9.49899	9.98955	10.6596	9.80698	9.95938	9.89751	7.53958	10.2617	9.54335	10.0988	9.65479	9.91909	9.66011	10.0744	10.7611	9.26697	10.7598	0.395624	0.632813	1.03524		37	10.1382	9.79305
sp|Q16181|SEPT7_HUMAN	42254	Septin-7 OS=Homo sapiens GN=SEPT7 PE=1 SV=2	397	46	50	C	12.0897	9.65065	10.929	9.29918	10.6663	9.99826	10.0208	10.117	9.45459	7.77459	10.7585	9.91022	11.0043	10.4053	10.1466	9.04978	9.47915	11.0114	8.70954	9.5253	0.0190197	0.121598	1.10374		50	10.4592	9.47616
sp|O43236-2|SEPT4_HUMAN	42251	Isoform 2 of Septin-4 OS=Homo sapiens GN=SEPT4	397	22	26	C	13.8489	8.32877	12.0754	9.22108	11.1862	10.3826	7.96725	11.246	9.31294	6.43085	9.89006	8.793	11.5835	9.93441	10.7922	9.15827	9.53541	11.3547	8.45893	10.4995	0.136707	0.355767	1.12202		26	10.4491	9.31275
sp|Q9P0V9-2|SEP10_HUMAN	42257	Isoform 2 of Septin-10 OS=Homo sapiens GN=SEPT10	397	6	3	C	12.6373	8.03625	11.2191	11.3117	12.8554	9.82324	11.3756	7.75622	7.48012	7.50517	9.1977	10.3309	8.97066	9.09552	12.4571	11.2348	8.23941	9.00691	11.1082	10.3588	0.120275	0.331087	1.1311		3	10.4813	9.26646
sp|Q14141-2|SEPT6_HUMAN	42253	Isoform I of Septin-6 OS=Homo sapiens GN=SEPT6	397	33	37	C	12.043	9.21794	10.9956	9.8924	10.8539	10.2774	9.30661	10.8253	9.87318	6.71463	10.7549	10.295	10.7763	10.1996	10.3204	9.00175	9.46421	11.1193	8.70175	9.36672	0.0359642	0.171383	1.12		37	10.511	9.38486
sp|Q9Y3A3-2|MOBL3_HUMAN	MOBKL3	Isoform 2 of Mps one binder kinase activator-like 3 OS=Homo sapiens GN=MOBKL3	398	2	0	C	8.7352	12.4912	10.5775	8.26343	9.24497	11.1544	11.0053	6.23954	8.59232	13.6962	0	0	0	0	0	0	0	0	0	0	0.97782	0.991121	1.00442		0	9.75136	9.7945
sp|O75821|EIF3G_HUMAN	EIF3G	Eukaryotic translation initiation factor 3 subunit G OS=Homo sapiens GN=EIF3G PE=1 SV=2	399	6	7	C	11.012	10.7151	10.7133	9.6774	10.9684	9.14669	8.08919	10.2381	10.9504	8.48955	10.7475	10.3953	10.0224	10.1625	9.00921	10.6183	9.41303	8.41286	8.92226	12.2966	0.127961	0.343511	1.0779		7	10.324	9.57787
sp|Q8IZU2|WDR17_HUMAN	WDR17	WD repeat-containing protein 17 OS=Homo sapiens GN=WDR17 PE=2 SV=2	400	1	0	C	10.6968	9.51002	11.0436	9.68034	8.29721	8.67822	7.82279	10.2893	12.2441	11.7376	0	0	0	0	0	0	0	0	0	0	0.835853	0.919824	1.02156		0	9.79656	10.0078
sp|Q00610-2|CLH1_HUMAN	CLTC	Isoform 2 of Clathrin heavy chain 1 OS=Homo sapiens GN=CLTC	401	168	154	C	11.6004	11.3641	9.50863	8.79661	10.0657	10.8674	9.92988	9.78373	10.048	8.03555	11.3615	9.61097	12.4974	10.4021	8.84061	8.66494	9.48521	10.8804	8.66909	9.58782	0.126763	0.3416	1.08195		154	10.3369	9.55393
sp|P61764-2|STXB1_HUMAN	STXBP1	Isoform 2 of Syntaxin-binding protein 1 OS=Homo sapiens GN=STXBP1	402	59	61	C	12.5441	10.9768	12.4207	8.89953	9.99947	9.38329	7.98465	10.9941	9.66957	7.12779	10.9097	9.90059	12.7635	10.1883	8.7302	8.73333	9.63613	10.6376	8.45767	10.0429	0.0260943	0.144245	1.15766		61	10.6438	9.19426
sp|P61764|STXB1_HUMAN	STXBP1	Syntaxin-binding protein 1 OS=Homo sapiens GN=STXBP1 PE=1 SV=1	402	2	3	C	11.742	11.8155	11.0914	9.68217	9.98189	9.18129	8.76573	11.6324	9.84312	6.26447	11.9774	10.2798	13.4239	10.6124	8.37439	9.76728	8.81835	10.2205	6.34632	10.1798	0.0232672	0.13495	1.20867		3	10.8127	8.94597
sp|Q8NE71|ABCF1_HUMAN	ABCF1	ATP-binding cassette sub-family F member 1 OS=Homo sapiens GN=ABCF1 PE=1 SV=2	403	5	5	C	9.85099	11.1032	9.13383	9.62879	11.4226	9.70659	9.27198	11.6503	10.0421	8.18964	8.72652	11.4154	10.3305	11.7523	9.29692	9.2711	10.7845	8.91487	9.44107	10.0669	0.268383	0.509703	1.05395		5	10.2137	9.69087
sp|Q9Y2W2|WBP11_HUMAN	WBP11	WW domain-binding protein 11 OS=Homo sapiens GN=WBP11 PE=1 SV=1	404	8	3	C	9.21401	11.7881	12.2555	9.07683	9.84263	9.58445	8.51535	9.28495	10.1946	10.2435	10.3159	9.05894	11.4516	9.90427	8.64631	10.6756	9.04066	9.1925	8.25913	13.4551	0.575134	0.763382	1.03399		3	10.0864	9.75487
sp|P61421|VA0D1_HUMAN	ATP6V0D1	V-type proton ATPase subunit d 1 OS=Homo sapiens GN=ATP6V0D1 PE=1 SV=1	405	15	17	C	11.0545	10.742	11.7879	8.71412	10.9976	10.6572	8.99221	10.3273	9.284	7.44312	9.57955	10.1249	12.0522	10.3312	8.15877	8.55171	10.2153	12.0439	9.3474	9.59514	0.228344	0.470786	1.07433		17	10.2829	9.5715
sp|Q9Y3Z3|SAMH1_HUMAN	SAMHD1	SAM domain and HD domain-containing protein 1 OS=Homo sapiens GN=SAMHD1 PE=1 SV=2	406	13	17	C	8.59892	6.45956	8.6873	8.31516	12.2652	10.0051	13.975	9.26462	9.28793	13.1412	7.58548	8.03889	11.2919	7.18127	11.2252	9.09139	9.98834	13.3287	14.1269	8.14196	0.0391132	0.1797	1.23203		17	8.78298	10.8209
sp|P61970|NTF2_HUMAN	NUTF2	Nuclear transport factor 2 OS=Homo sapiens GN=NUTF2 PE=1 SV=1	407	2	4	C	7.33838	9.92888	10.7593	11.8478	8.96656	10.0954	10.9962	10.2088	10.4533	9.40528	12.5292	10.4208	8.93338	8.90753	9.03354	9.54197	8.17127	8.79883	11.6149	12.0485	0.623928	0.793651	1.03187		4	9.75664	10.0676
sp|Q96AT1|K1143_HUMAN	KIAA1143	Uncharacterized protein KIAA1143 OS=Homo sapiens GN=KIAA1143 PE=1 SV=2	408	2	2	C	8.77032	11.3924	10.6777	9.75011	10.1311	9.38693	8.34675	8.94273	11.9082	10.6939	13.19	9.48076	10.4744	9.11218	10.2091	9.77539	8.57887	9.20516	7.31393	12.6603	0.290787	0.531084	1.07249		2	10.2532	9.56023
sp|Q06830|PRDX1_HUMAN	PRDX1	Peroxiredoxin-1 OS=Homo sapiens GN=PRDX1 PE=1 SV=1	409	50	57	C	9.02243	8.23211	9.93185	14.7283	9.03606	9.65282	9.09602	10.9949	10.0335	9.27201	9.92076	9.86974	8.69502	11.5166	11.9685	9.5032	10.3073	9.26236	9.03065	9.92584	0.450064	0.676815	1.04663		57	10.1426	9.69069
sp|P32119|PRDX2_HUMAN	PRDX2	Peroxiredoxin-2 OS=Homo sapiens GN=PRDX2 PE=1 SV=5	409	32	43	C	7.63587	9.77132	9.00985	11.006	7.81723	10.1568	13.3124	9.95755	11.3414	9.99157	9.96485	11.2496	8.07722	11.7724	8.90899	10.0426	9.44128	11.0556	9.42344	10.0641	0.103203	0.305633	1.10691		43	9.41841	10.4254
sp|Q13162|PRDX4_HUMAN	PRDX4	Peroxiredoxin-4 OS=Homo sapiens GN=PRDX4 PE=1 SV=1	409	11	21	C	9.0457	11.2453	9.52894	8.9977	10.9075	10.6186	10.5164	9.07568	10.2429	9.82129	9.91517	9.95766	9.71248	10.2108	8.11368	10.3268	10.5365	9.76684	10.8955	10.5645	0.166027	0.398548	1.05137		21	9.72384	10.2233
sp|P46939|UTRO_HUMAN	UTRN	Utrophin OS=Homo sapiens GN=UTRN PE=1 SV=2	411	16	16	C	9.64288	14.7252	8.9955	8.67175	11.7738	8.62181	9.62961	8.22824	7.89786	11.8134	11.0052	12.8661	10.1749	11.1235	9.07796	11.0228	7.7356	7.53821	10.714	8.74182	0.0445914	0.192114	1.17331		16	10.6613	9.08658
sp|P11532-4|DMD_HUMAN	DMD	Isoform 3 of Dystrophin OS=Homo sapiens GN=DMD	411	8	7	C	9.36455	11.3141	9.85308	8.76184	11.2597	9.50993	10.4906	8.2426	8.97636	12.2272	9.77777	11.5095	8.61586	10.3258	9.82388	10.7597	9.22322	9.47788	10.9218	9.56469	0.787358	0.895623	1.01339		7	10.0129	9.88059
sp|P25786-2|PSA1_HUMAN	PSMA1	Isoform Long of Proteasome subunit alpha type-1 OS=Homo sapiens GN=PSMA1	412	34	32	C	9.71202	9.40957	10.5454	11.281	9.855	9.65263	9.50224	11.2304	10.402	8.40979	10.6803	10.4941	9.10934	11.0145	9.17316	10.5103	9.36175	10.5683	9.63595	9.45241	0.477088	0.696526	1.02619		32	10.1005	9.84279
sp|P53396|ACLY_HUMAN	ACLY	ATP-citrate synthase OS=Homo sapiens GN=ACLY PE=1 SV=3	413	34	43	C	10.0901	9.60526	8.90653	9.56341	8.43467	9.13655	10.0952	9.70559	12.4222	12.0405	8.25664	10.4603	9.25118	11.0547	10.9893	9.53317	12.3358	9.79835	10.0754	8.24512	0.251915	0.494591	1.06609		43	9.6158	10.2513
sp|O75781|PALM_HUMAN	PALM	Paralemmin-1 OS=Homo sapiens GN=PALM PE=1 SV=2	414	29	26	C	10.1228	11.3844	11.2704	10.8855	12.4304	9.6149	8.29787	7.56414	9.15338	9.27625	9.76007	8.44071	8.75373	8.47998	9.78062	10.9035	10.5035	8.86479	11.1892	13.3239	0.654179	0.815158	1.03087		26	10.05	9.74905
sp|Q9Y2D5-4|AKAP2_HUMAN	AKAP2	Isoform 2 of A-kinase anchor protein 2 OS=Homo sapiens GN=AKAP2	414	2	0	C	10.8793	10.8199	10.6386	8.86738	11.5707	8.80452	9.30681	8.89828	10.5398	9.6748	0	0	0	0	0	0	0	0	0	0	0.0841555	0.273639	1.11562		0	10.5141	9.42448
sp|P14868|SYDC_HUMAN	DARS	Aspartyl-tRNA synthetase, cytoplasmic OS=Homo sapiens GN=DARS PE=1 SV=2	415	36	41	C	11.9775	10.0938	9.91736	9.24329	9.05062	10.1154	9.33321	11.5042	10.2516	8.51301	10.5171	9.69633	10.4207	9.68893	9.30653	10.7877	8.99874	10.3453	9.65769	10.581	0.975477	0.98981	1.0012		41	9.96044	9.9724
sp|P35579|MYH9_HUMAN	MYH9	Myosin-9 OS=Homo sapiens GN=MYH9 PE=1 SV=4	416	93	111	C	10.8344	10.7993	10.5079	8.49705	13.6846	8.70128	9.58257	10.397	7.86208	9.13385	9.61299	13.8804	12.5108	10.5279	11.1275	10.0204	7.20394	7.99013	8.10845	9.01753	0.00103169	0.0256041	1.26686		111	11.0828	8.74822
sp|P35580-2|MYH10_HUMAN	MYH10	Isoform 2 of Myosin-10 OS=Homo sapiens GN=MYH10	416	44	53	C	11.4994	13.4354	11.6249	8.28378	11.3998	8.37588	7.88973	10.975	8.15971	8.35646	10.5632	15.5836	13.0989	9.7341	9.63917	9.12413	6.79049	7.67142	7.6553	10.1397	0.000847053	0.0230223	1.34101	4	53	11.3122	8.43558
sp|Q7Z406-2|MYH14_HUMAN	MYH14	Isoform 2 of Myosin-14 OS=Homo sapiens GN=MYH14	416	38	23	C	10.7094	13.1888	9.96716	7.42998	10.2875	9.44762	8.92691	9.64693	10.1129	10.2829	10.5744	8.51449	11.486	8.16305	8.7982	12.0867	9.63155	8.42108	9.44234	12.8822	0.738136	0.868625	1.02357		23	9.77838	10.0089
tr|Q3MNF1|Q3MNF1_HUMAN	MYH11	Smooth muscle myosin heavy chain isoform SM1 OS=Homo sapiens GN=MYH11 PE=2 SV=1	416	75	143	C	12.0977	15.3078	21.8516	8.85503	5.68547	5.14939	5.65961	8.86283	4.32789	12.2026	9.08146	28.4726	12.5869	12.4027	6.67616	6.31334	3.78974	5.42831	6.58558	8.6632	0.00439995	0.0532347	1.87713	4	143	11.8566	6.31633
sp|Q13017-2|RHG05_HUMAN	ARHGAP5	Isoform 2 of Rho GTPase-activating protein 5 OS=Homo sapiens GN=ARHGAP5	417	3	0	C	11.248	9.54346	10.599	9.27418	10.5556	10.796	9.31312	11.7267	9.50846	7.43558	0	0	0	0	0	0	0	0	0	0	0.516288	0.723072	1.05967		0	10.2179	9.64255
sp|O95573|ACSL3_HUMAN	ACSL3	Long-chain-fatty-acid--CoA ligase 3 OS=Homo sapiens GN=ACSL3 PE=1 SV=3	418	13	11	C	9.13072	11.291	8.09631	7.16672	8.45374	10.6449	9.10585	17.3292	10.3177	8.46384	11.5825	8.13747	11.8249	7.79167	8.40494	10.2932	11.1452	8.73871	10.0841	11.9973	0.0842647	0.273702	1.17032		11	9.05138	10.593
sp|O60488-2|ACSL4_HUMAN	ACSL4	Isoform Short of Long-chain-fatty-acid--CoA ligase 4 OS=Homo sapiens GN=ACSL4	418	4	1	C	10.9621	10.3173	7.81165	9.39603	10.1894	8.59984	9.29293	11.9886	11.0124	10.4298	11.5285	10.8259	11.8621	10.546	6.81608	11.8904	9.53309	9.85572	8.79278	8.34954	0.996964	0.998484	1.00027		1	9.89536	9.89801
sp|P61803|DAD1_HUMAN	DAD1	Dolichyl-diphosphooligosaccharide--protein glycosyltransferase subunit DAD1 OS=Homo sapiens GN=DAD1 PE=1 SV=3	419	3	3	C	11.1666	13.7239	11.6823	7.83771	8.70025	9.18049	8.01692	9.69248	9.99681	10.0026	11.0619	12.3128	8.68022	9.64203	10.2761	10.2971	8.345	9.8835	8.49046	11.0108	0.167189	0.399529	1.09705		3	10.3642	9.44732
sp|P08236-2|BGLR_HUMAN	GUSB	Isoform Short of Beta-glucuronidase OS=Homo sapiens GN=GUSB	420	3	7	C	7.88721	9.76776	8.61924	10.2021	10.6755	11.0859	12.9526	8.94889	9.57376	10.287	9.88789	10.063	9.4343	9.5892	8.21729	11.6499	9.39377	9.66897	11.7303	10.3654	0.0342044	0.168067	1.11774		7	9.39359	10.4995
sp|P35237|SPB6_HUMAN	SERPINB6	Serpin B6 OS=Homo sapiens GN=SERPINB6 PE=1 SV=3	421	24	32	C	9.01528	9.63893	9.90602	10.124	9.97336	9.70841	9.9339	10.7862	9.97479	10.9391	9.92187	11.6732	9.16163	10.6169	9.45349	10.4156	8.82331	9.58897	9.93803	10.407	0.722449	0.861198	1.01118		32	9.92304	10.034
sp|Q14318-2|FKBP8_HUMAN	FKBP8	Isoform 2 of Peptidyl-prolyl cis-trans isomerase FKBP8 OS=Homo sapiens GN=FKBP8	422	10	6	C	11.5312	11.5077	9.9151	8.97501	10.2809	9.37968	8.20444	9.66926	10.2976	10.2391	10.9881	8.63444	11.9836	8.88378	7.99595	10.2668	10.482	9.76811	9.68802	11.3092	0.87719	0.941763	1.0082		6	9.98031	9.89916
sp|Q15020|SART3_HUMAN	SART3	Squamous cell carcinoma antigen recognized by T-cells 3 OS=Homo sapiens GN=SART3 PE=1 SV=1	423	21	15	C	14.1828	10.7487	12.5919	8.25029	10.8133	8.4797	7.22486	10.2009	10.4267	7.08089	10.503	8.33289	11.9138	9.64471	9.70272	10.8131	8.65467	9.26589	8.67387	12.4954	0.10234	0.30421	1.14442		15	10.5268	9.19842
sp|P01008|ANT3_HUMAN	SERPINC1	Antithrombin-III OS=Homo sapiens GN=SERPINC1 PE=1 SV=1	424	43	58	C	2.91133	4.7782	4.60965	12.9135	4.80143	10.9105	11.4314	9.06836	14.7909	23.7847	8.23082	7.86042	3.96468	7.19527	15.2688	11.1166	16.8855	10.3308	11.1455	8.00169	0.00398992	0.0513621	1.90033	2	58	6.38173	12.1274
sp|P52788|SPSY_HUMAN	SMS	Spermine synthase OS=Homo sapiens GN=SMS PE=1 SV=2	425	12	19	C	9.63305	8.59236	9.80058	10.1978	9.28112	11.3826	11.4344	10.8154	9.50473	9.35791	9.22988	9.06943	9.6099	9.48358	10.984	9.85222	9.23397	9.51741	11.2845	11.7351	0.0446922	0.1922	1.08357		19	9.56855	10.3682
sp|P55083|MFAP4_HUMAN	MFAP4	Microfibril-associated glycoprotein 4 OS=Homo sapiens GN=MFAP4 PE=1 SV=2	426	3	4	C	9.51739	10.0467	13.0676	12.3538	13.3328	9.83307	9.47184	6.63654	6.2539	9.48642	9.38944	13.5497	10.8886	12.0218	13.5519	8.76309	7.52504	7.39175	9.73364	7.18504	7.93231e-05	0.00674955	1.4355	4	4	11.66	8.12257
sp|Q8IWN7|RP1L1_HUMAN	RP1L1	Retinitis pigmentosa 1-like 1 protein OS=Homo sapiens GN=RP1L1 PE=1 SV=4	427	3	1	C	20.2729	8.143	14.2818	10.1655	13.0185	4.52355	5.45875	4.72633	10.0117	9.39801	11.7839	9.44742	12.8982	10.4024	9.50168	11.6726	11.7408	4.54213	6.35812	11.6527	0.0102485	0.0876735	1.56377	1	1	11.6044	7.42082
sp|Q9NRF8|PYRG2_HUMAN	CTPS2	CTP synthase 2 OS=Homo sapiens GN=CTPS2 PE=1 SV=1	428	7	5	C	9.40533	12.2566	8.31678	8.73289	8.32409	9.41332	8.44018	10.7391	12.807	11.5648	9.26772	10.0835	8.98188	10.5494	9.20704	10.8453	9.8896	8.5321	10.915	11.7284	0.112076	0.319213	1.1005		5	9.45038	10.4001
sp|P17812|PYRG1_HUMAN	CTPS	CTP synthase 1 OS=Homo sapiens GN=CTPS PE=1 SV=2	428	6	5	C	9.26667	12.422	8.70541	7.66734	7.78674	9.94901	10.1388	9.16497	11.2648	13.6344	9.87471	10.9905	9.71305	10.3984	8.09506	10.0936	9.31756	9.53756	11.9896	9.98998	0.113227	0.320619	1.11133		5	9.3864	10.4314
sp|P63220|RS21_HUMAN	RPS21	40S ribosomal protein S21 OS=Homo sapiens GN=RPS21 PE=1 SV=1	429	12	17	C	8.58106	10.8016	10.1894	10.4698	11.0236	9.87948	8.93222	9.92501	10.822	9.37596	10.6928	10.1018	9.55904	10.539	9.39449	9.86412	10.5048	9.7106	9.67453	9.95889	0.397026	0.633355	1.02606		17	10.1088	9.85208
sp|P00915|CAH1_HUMAN	CA1	Carbonic anhydrase 1 OS=Homo sapiens GN=CA1 PE=1 SV=2	430	39	48	C	2.46018	7.6867	2.37608	9.24041	5.77808	9.39715	28.0007	6.17481	14.1873	14.6986	7.58871	15.6326	5.52813	14.3375	11.1734	10.543	8.61129	13.8589	7.43534	5.29109	0.121015	0.331781	1.52163		48	6.92067	10.5307
sp|Q07954|LRP1_HUMAN	LRP1	Prolow-density lipoprotein receptor-related protein 1 OS=Homo sapiens GN=LRP1 PE=1 SV=2	431	73	91	C	9.93048	9.76918	10.2318	10.2047	12.0435	9.95727	10.7594	7.98161	8.83851	10.2836	9.65859	9.90919	9.75337	9.29546	9.98031	11.2474	8.98126	9.8804	11.0442	10.2498	0.655583	0.816693	1.01866		91	10.0551	9.87088
sp|Q13308-4|PTK7_HUMAN	PTK7	Isoform 4 of Inactive tyrosine-protein kinase 7 OS=Homo sapiens GN=PTK7	432	8	4	C	9.6576	11.4194	9.84256	8.13869	10.6682	10.1493	10.121	9.97933	10.1719	9.8519	11.2979	8.9951	10.9906	9.0578	8.18587	10.3674	8.74115	9.43689	10.4029	12.5244	0.447195	0.674331	1.03903		4	9.75524	10.136
sp|O76024|WFS1_HUMAN	WFS1	Wolframin OS=Homo sapiens GN=WFS1 PE=1 SV=2	433	6	6	C	8.79554	15.7938	7.4014	9.07101	8.49876	9.14831	14.4739	8.77657	9.5473	8.49348	11.0714	14.3249	9.24314	11.1255	8.78132	9.69107	8.79411	9.14897	8.78258	9.03703	0.471539	0.693054	1.06887		6	10.1276	9.47502
sp|Q13445|TMED1_HUMAN	TMED1	Transmembrane emp24 domain-containing protein 1 OS=Homo sapiens GN=TMED1 PE=1 SV=1	434	1	0	C	11.0946	10.2366	8.3601	9.9432	10.482	9.03354	8.79305	11.1244	11.6621	9.27038	0	0	0	0	0	0	0	0	0	0	0.927567	0.968608	1.00707		0	9.97906	9.909
sp|Q13554-2|KCC2B_HUMAN	CAMK2B	Isoform 1 of Calcium/calmodulin-dependent protein kinase type II subunit beta OS=Homo sapiens GN=CAMK2B	435	18	17	C	12.627	10.9541	9.97265	9.49382	10.0143	9.79863	8.0783	11.4108	10.4506	7.19988	11.7482	7.86497	12.3384	8.8257	10.0742	9.40367	11.4227	9.86149	7.54995	10.9107	0.271133	0.512476	1.08407		17	10.2888	9.4909
sp|Q13555-2|KCC2G_HUMAN	CAMK2G	Isoform 2 of Calcium/calmodulin-dependent protein kinase type II subunit gamma OS=Homo sapiens GN=CAMK2G	435	2	3	C	13.2333	9.44906	8.94227	10.4132	11.7558	10.2428	9.52848	10.4517	7.9837	7.99968	11.6137	10.1214	11.1254	10.0309	12.264	9.97177	8.84239	11.2758	7.5471	7.20756	0.00860423	0.0796101	1.20112		3	10.8214	9.00941
sp|Q13557-10|KCC2D_HUMAN	CAMK2D	Isoform Delta 10 of Calcium/calmodulin-dependent protein kinase type II subunit delta OS=Homo sapiens GN=CAMK2D	435	19	15	C	12.5352	10.4665	9.26174	8.19794	11.1412	10.3058	8.61685	12.8493	10.5777	6.04775	12.0228	8.44044	13.121	10.1708	9.01888	8.5114	10.4759	10.7468	7.95609	9.53599	0.280025	0.52034	1.09832		15	10.3089	9.38606
sp|Q9UQM7-2|KCC2A_HUMAN	CAMK2A	Isoform B of Calcium/calmodulin-dependent protein kinase type II subunit alpha OS=Homo sapiens GN=CAMK2A	435	3	2	C	12.0158	11.1149	10.3303	6.96047	8.92725	11.3659	8.8566	9.98937	11.4714	8.96799	14.1671	7.39273	11.5177	7.67141	6.87295	11.7107	10.0075	9.21128	8.45025	12.9984	0.396243	0.632952	1.08445		2	9.41152	10.2064
tr|A8MVS8|A8MVS8_HUMAN	CAMK2D	Uncharacterized protein OS=Homo sapiens GN=CAMK2D PE=2 SV=1	435	1	0	C	10.6461	9.37815	10.3167	10.0323	9.74262	10.0946	9.21041	14.0675	10.4843	6.02722	0	0	0	0	0	0	0	0	0	0	0.783146	0.893819	1.04025		0	10.0135	9.62605
sp|O14548|COX7R_HUMAN	COX7A2L	Cytochrome c oxidase subunit 7A-related protein, mitochondrial OS=Homo sapiens GN=COX7A2L PE=1 SV=2	436	5	6	C	11.3293	12.806	10.0146	13.0909	10.3246	7.56109	7.53076	11.8602	9.78003	5.70257	13.2331	8.51469	13.9351	9.90484	10.1722	7.99666	10.7769	8.61678	7.38665	9.46309	0.00431611	0.0531134	1.3186	1	6	11.2003	8.49406
sp|O94888|UBXN7_HUMAN	UBXN7	UBX domain-containing protein 7 OS=Homo sapiens GN=UBXN7 PE=1 SV=2	437	6	3	C	11.537	8.46415	12.2399	8.89171	9.74283	10.2256	8.27392	10.82	10.2461	9.55884	8.82593	9.677	9.66104	9.44346	8.92537	9.80654	9.98434	9.57911	9.69053	14.4067	0.412961	0.649012	1.05009		3	9.677	10.1617
sp|O43390|HNRPR_HUMAN	HNRNPR	Heterogeneous nuclear ribonucleoprotein R OS=Homo sapiens GN=HNRNPR PE=1 SV=1	438	41	43	C	10.8153	8.32138	12.6141	7.8619	11.261	11.1214	10.0965	11.4999	8.6201	7.7884	10.5553	8.04386	12.2854	9.28877	9.44731	9.45867	9.4741	11.5654	9.04782	10.8333	0.94996	0.97918	1.00438		43	9.91696	9.87374
sp|O60506-3|HNRPQ_HUMAN	SYNCRIP	Isoform 3 of Heterogeneous nuclear ribonucleoprotein Q OS=Homo sapiens GN=SYNCRIP	438	20	22	C	10.6849	8.99807	11.376	9.18187	11.9232	9.98657	9.14468	10.6772	9.07682	8.95075	10.3446	9.08215	11.5709	10.1386	9.59145	10.1346	9.37471	10.5218	9.79609	9.4451	0.172668	0.406884	1.05619		22	10.2385	9.69382
sp|Q9NYB0|TE2IP_HUMAN	TERF2IP	Telomeric repeat-binding factor 2-interacting protein 1 OS=Homo sapiens GN=TERF2IP PE=1 SV=1	439	12	9	C	9.68151	10.4106	10.9641	9.84609	9.35355	10.4201	8.79948	10.4377	11.1399	8.94691	9.69608	9.22187	9.17104	10.1053	8.5077	9.77288	10.888	10.4233	9.27657	12.9374	0.200108	0.439214	1.05873		9	9.67348	10.2416
sp|P62241|RS8_HUMAN	RPS8	40S ribosomal protein S8 OS=Homo sapiens GN=RPS8 PE=1 SV=2	440	16	19	C	11.0372	11.3865	9.06042	9.70585	10.5688	9.65926	8.56888	10.1953	11.0785	8.73921	11.0912	10.9979	12.054	10.691	10.026	9.11531	9.89943	8.69372	7.74046	9.69106	0.00486134	0.0567665	1.14369		19	10.6292	9.29383
sp|P62333|PRS10_HUMAN	PSMC6	26S protease regulatory subunit 10B OS=Homo sapiens GN=PSMC6 PE=1 SV=1	441	18	17	C	11.0069	10.4165	9.71144	8.48247	8.84077	10.4777	9.90455	10.5178	10.5023	10.1395	9.79963	9.49475	9.69565	10.4197	9.0696	10.5899	9.33993	10.5643	10.4901	10.5364	0.0382782	0.177601	1.06549		17	9.66584	10.2988
sp|P08238|HS90B_HUMAN	HSP90AB1	Heat shock protein HSP 90-beta OS=Homo sapiens GN=HSP90AB1 PE=1 SV=4	442	44	51	C	9.93498	9.27004	9.3734	9.9329	9.47398	10.1124	11.4031	10.5952	10.2572	9.64687	8.83661	10.7781	9.38304	11.1984	9.41652	9.81455	10.2128	11.2687	10.2605	8.83079	0.159864	0.389625	1.04918		51	9.73637	10.2152
sp|P07900-2|HS90A_HUMAN	HSP90AA1	Isoform 2 of Heat shock protein HSP 90-alpha OS=Homo sapiens GN=HSP90AA1	442	154	165	C	11.4343	8.9802	10.9422	11.4047	8.89561	9.70876	9.11625	11.3236	10.2507	7.94378	8.79247	10.7772	9.39245	12.0786	10.1132	9.46556	10.7727	11.292	8.91635	8.39947	0.305434	0.546098	1.05821		165	10.2168	9.65478
sp|Q12931|TRAP1_HUMAN	TRAP1	Heat shock protein 75 kDa, mitochondrial OS=Homo sapiens GN=TRAP1 PE=1 SV=3	442	17	18	C	8.34923	12.6764	7.53245	9.53301	8.21484	10.5035	10.014	11.133	11.0228	11.0208	9.27493	9.38704	8.73008	9.98117	9.40105	10.3641	10.3253	10.4047	10.9902	11.1415	0.004933	0.0570528	1.15852		18	9.22279	10.6848
sp|P14625|ENPL_HUMAN	HSP90B1	Endoplasmin OS=Homo sapiens GN=HSP90B1 PE=1 SV=1	442	99	129	C	9.72398	9.38386	9.65338	10.1382	11.1932	10.2239	10.1913	10.8306	9.69887	8.9627	8.55772	9.73339	9.94089	10.6416	9.51135	10.1835	11.3915	10.8904	10.0185	9.13116	0.372884	0.610967	1.03072		129	9.82453	10.1263
sp|P08865|RSSA_HUMAN	RPSA	40S ribosomal protein SA OS=Homo sapiens GN=RPSA PE=1 SV=4	443	26	27	C	9.9563	10.7248	9.57852	9.66092	10.2576	9.80216	9.67365	9.58457	10.7421	10.0194	10.8866	10.0998	9.77998	10.8106	8.61296	9.68531	10.7747	9.91963	9.12237	10.308	0.820481	0.911539	1.00639		27	10.0147	9.9511
sp|Q5VW32|BROX_HUMAN	BROX	BRO1 domain-containing protein BROX OS=Homo sapiens GN=BROX PE=1 SV=1	444	6	8	C	11.0418	8.72558	9.12373	9.24496	10.0777	11.7207	10.8663	8.83187	10.4895	9.87777	8.41458	10.1067	11.0831	10.4452	11.8904	9.06542	9.05067	9.95805	11.6101	8.37588	0.946905	0.978454	1.00348		8	9.95793	9.92341
sp|Q09666|AHNK_HUMAN	AHNAK	Neuroblast differentiation-associated protein AHNAK OS=Homo sapiens GN=AHNAK PE=1 SV=2	445	416	475	C	10.2806	10.8652	11.1383	12.3055	15.8276	9.00862	8.95549	7.50806	6.20765	7.9029	9.89439	12.4206	10.3133	11.9658	14.1969	8.51007	7.42914	6.55502	10.7381	7.97677	2.49681e-05	0.00305059	1.47716	4	475	11.7963	7.98581
sp|Q8IVF2-3|AHNK2_HUMAN	AHNAK2	Isoform 3 of Protein AHNAK2 OS=Homo sapiens GN=AHNAK2	445	57	63	C	9.00699	19.0767	7.31729	13.3366	9.42437	7.62056	6.47451	3.84292	12.0567	11.8433	15.6525	6.79094	11.8736	9.36017	11.4029	6.0011	16.9396	6.20656	10.4629	5.30981	0.0954389	0.293061	1.36485		63	10.7848	7.90182
sp|P62269|RS18_HUMAN	RPS18	40S ribosomal protein S18 OS=Homo sapiens GN=RPS18 PE=1 SV=3	446	8	12	C	11.9028	11.2896	9.18178	8.5081	9.79245	9.81298	8.61366	10.1075	10.9856	9.80544	9.69727	10.4687	10.1832	11.7733	9.36203	9.7982	10.7472	10.0089	9.31171	8.6495	0.361441	0.600512	1.04133		12	10.1594	9.75612
sp|Q9H4G0-2|E41L1_HUMAN	EPB41L1	Isoform 2 of Band 4.1-like protein 1 OS=Homo sapiens GN=EPB41L1	447	27	26	C	10.8521	11.4747	10.4765	8.48687	10.6109	10.1894	8.75369	9.16293	10.0071	9.98584	10.6872	9.39829	11.5917	9.52682	8.78477	9.91655	9.71785	9.04724	9.55402	11.7756	0.416921	0.651995	1.03634		26	10.1361	9.78066
sp|Q9Y2J2-2|E41L3_HUMAN	EPB41L3	Isoform B of Band 4.1-like protein 3 OS=Homo sapiens GN=EPB41L3	447	52	59	C	11.6609	12.882	9.39401	9.53679	10.2754	8.95384	7.29047	8.74104	10.8833	10.3822	11.2998	7.82143	11.9253	8.90539	10.2577	8.48792	13.9224	8.10203	9.74687	9.53113	0.272512	0.513254	1.08788		59	10.2903	9.4591
sp|Q9Y2J2|E41L3_HUMAN	EPB41L3	Band 4.1-like protein 3 OS=Homo sapiens GN=EPB41L3 PE=1 SV=2	447	3	4	C	11.0255	13.7508	10.7007	11.7994	10.0556	7.46368	6.89009	8.63974	11.4475	8.22702	11.2967	7.61993	11.0837	9.77024	10.0651	7.55845	16.3609	8.1037	8.72862	9.41258	0.0927156	0.289129	1.18019		4	10.6089	8.9892
tr|F5GX05|F5GX05_HUMAN	EPB41L3	Uncharacterized protein OS=Homo sapiens GN=EPB41L3 PE=4 SV=1	447	1	0	C	9.79388	10.1482	7.39857	9.31475	10.1176	10.3852	11.1315	14.7026	8.9799	8.02779	0	0	0	0	0	0	0	0	0	0	0.365871	0.604919	1.12072		0	9.29283	10.4147
sp|O43491|E41L2_HUMAN	EPB41L2	Band 4.1-like protein 2 OS=Homo sapiens GN=EPB41L2 PE=1 SV=1	447	144	133	C	12.3807	10.5057	11.7276	9.57548	10.2354	8.96607	7.21622	11.4096	10.1336	7.84954	10.9877	9.74894	11.8915	9.9148	9.66707	10.0846	9.46995	8.76878	7.95121	11.5154	0.0269708	0.147156	1.15024		133	10.6202	9.23304
tr|E9PPD9|E9PPD9_HUMAN	EPB41L2	Uncharacterized protein OS=Homo sapiens GN=EPB41L2 PE=4 SV=1	447	6	7	C	12.6148	9.48857	9.37852	9.13262	8.96748	10.1128	7.14443	14.4343	10.9287	7.7978	10.3511	9.41098	10.3052	9.95016	10.8294	9.81552	10.5473	10.0361	8.56662	10.1875	0.765396	0.882651	1.02125		7	9.99446	9.7865
tr|Q68DV2|Q68DV2_HUMAN	DKFZp781H1755	Putative uncharacterized protein DKFZp781H1755 OS=Homo sapiens GN=DKFZp781H1755 PE=2 SV=1	447	2	1	C	13.4944	12.6634	11.2708	8.06546	10.026	7.7268	6.2862	9.99522	11.0454	9.42623	9.80457	9.61194	13.9715	9.34852	8.41587	9.78937	10.1383	8.82772	8.41153	11.6807	0.134023	0.352467	1.14002		1	10.49	9.20155
sp|P11171-2|41_HUMAN	EPB41	Isoform 2 of Protein 4.1 OS=Homo sapiens GN=EPB41	447	39	30	C	9.70411	10.2824	9.19247	8.92811	9.45172	9.76256	11.0351	10.4592	11.2054	9.97889	9.51042	9.56407	11.1125	10.2145	8.99226	10.3633	10.6021	9.76273	8.57586	11.3023	0.0929414	0.289644	1.06188		30	9.67496	10.2737
tr|E7EUF8|E7EUF8_HUMAN	EPB41L3	Uncharacterized protein OS=Homo sapiens GN=EPB41L3 PE=4 SV=2	447	2	3	C	13.3444	9.84963	12.7945	9.48819	11.463	7.48922	6.26659	11.4186	11.3054	6.58053	11.3114	7.12434	10.1151	10.2927	9.10342	8.24222	16.7713	6.64717	8.03717	12.3551	0.271447	0.512733	1.14403		3	10.34	9.03821
tr|E9PCJ3|E9PCJ3_HUMAN	EPB41L1	Uncharacterized protein OS=Homo sapiens GN=EPB41L1 PE=4 SV=1	447	6	6	C	13.113	10.2314	12.5667	9.60855	11.0593	8.1081	6.84401	9.8277	10.3291	8.31213	9.95946	10.864	10.8249	10.6666	10.2498	8.57706	11.925	9.06719	8.89768	8.96836	0.00360992	0.0483182	1.20807		6	10.8658	8.99439
sp|Q53H82|LACB2_HUMAN	LACTB2	Beta-lactamase-like protein 2 OS=Homo sapiens GN=LACTB2 PE=1 SV=2	448	4	0	C	9.5741	10.045	9.18793	11.9562	10.1615	10.7957	10.599	9.88664	8.1035	9.69051	0	0	0	0	0	0	0	0	0	0	0.591961	0.775015	1.0386		0	10.1429	9.766
sp|Q9H074-2|PAIP1_HUMAN	PAIP1	Isoform 2 of Polyadenylate-binding protein-interacting protein 1 OS=Homo sapiens GN=PAIP1	449	5	4	C	10.5857	12.2524	10.0341	8.74391	8.66424	9.66993	9.86938	9.818	10.19	10.1724	11.3219	9.54856	10.5551	9.98841	8.39141	11.3458	8.78774	9.84618	9.59045	10.6244	0.946747	0.978454	1.00299		4	9.94147	9.97116
sp|Q6UWR7|ENPP6_HUMAN	ENPP6	Ectonucleotide pyrophosphatase/phosphodiesterase family member 6 OS=Homo sapiens GN=ENPP6 PE=2 SV=2	450	11	15	C	9.24726	8.15043	7.26331	13.9558	14.5423	11.5101	13.5066	7.03333	6.12446	8.66643	9.94747	12.7863	8.46737	11.5081	14.5907	8.3291	6.638	9.25311	12.7543	5.7255	0.0955944	0.293061	1.24937		15	10.7226	8.5824
sp|P51688|SPHM_HUMAN	SGSH	N-sulphoglucosamine sulphohydrolase OS=Homo sapiens GN=SGSH PE=1 SV=1	451	2	2	C	7.00309	10.9744	9.24239	7.43161	8.12538	9.25251	14.6867	5.93902	9.8587	17.4862	9.00508	11.2835	10.094	10.7996	6.51918	10.427	8.23596	10.597	12.7365	10.3021	0.157029	0.386856	1.1829		2	8.89401	10.5207
sp|P68036|UB2L3_HUMAN	UBE2L3	Ubiquitin-conjugating enzyme E2 L3 OS=Homo sapiens GN=UBE2L3 PE=1 SV=1	452	13	9	C	9.92481	9.5435	8.08774	10.2426	9.31735	11.1558	10.4097	11.5639	10.2615	9.49302	9.4074	10.7442	8.67135	12.686	10.6697	8.55052	9.23898	10.8025	11.6847	7.54463	0.834334	0.919214	1.01272		9	9.85863	9.98402
sp|Q8N573-5|OXR1_HUMAN	OXR1	Isoform 5 of Oxidation resistance protein 1 OS=Homo sapiens GN=OXR1	453	31	35	C	10.9841	9.44649	11.5366	9.63142	9.23316	9.77269	7.8007	10.8824	11.0788	9.63376	10.9747	10.1097	9.6135	10.8447	9.83656	9.19961	9.62535	10.5299	9.01633	10.2496	0.272622	0.513254	1.0473		35	10.1935	9.73309
sp|P10301|RRAS_HUMAN	RRAS	Ras-related protein R-Ras OS=Homo sapiens GN=RRAS PE=1 SV=1	454	22	22	C	8.05563	10.8302	9.41972	11.4244	11.2401	9.45007	11.7371	8.69872	7.77509	11.3691	8.72225	11.9491	9.25449	10.4561	11.2275	10.114	8.80987	9.613	11.0149	8.83869	0.392382	0.629953	1.05326		22	10.1797	9.66496
sp|P62070|RRAS2_HUMAN	RRAS2	Ras-related protein R-Ras2 OS=Homo sapiens GN=RRAS2 PE=1 SV=1	454	5	6	C	8.88389	10.8543	9.37551	9.71088	10.1441	10.175	11.7047	9.23103	9.4509	10.4696	9.52473	10.2164	8.81871	9.26041	10.4007	10.7812	11.4121	9.08398	11.0087	9.49308	0.148934	0.375288	1.05611		6	9.69822	10.2424
sp|Q99523|SORT_HUMAN	SORT1	Sortilin OS=Homo sapiens GN=SORT1 PE=1 SV=3	455	2	3	C	9.85663	11.0574	6.90158	8.67508	9.85619	10.5475	9.85743	9.73338	10.198	13.3168	9.72566	9.19952	9.18777	8.65493	9.56078	12.2136	8.86215	9.21731	10.9802	12.3981	0.0219312	0.130065	1.15613		3	9.20654	10.644
sp|P99999|CYC_HUMAN	CYCS	Cytochrome c OS=Homo sapiens GN=CYCS PE=1 SV=2	456	13	14	C	9.9372	13.29	11.7792	12.2087	9.39812	8.69651	7.81152	8.23441	9.54861	9.09567	11.4159	10.9832	10.4464	10.7904	10.2449	7.81673	10.0825	11.3487	9.82014	7.05115	0.00116149	0.0273986	1.23993		14	10.996	8.8683
sp|O95822-2|DCMC_HUMAN	MLYCD	Isoform Cytoplasmic+peroxisomal of Malonyl-CoA decarboxylase, mitochondrial OS=Homo sapiens GN=MLYCD	457	5	3	C	9.82074	14.141	8.3133	9.7435	9.06617	9.79646	9.26992	7.94905	11.7495	10.1503	11.463	10.9494	11.2444	11.5416	9.14922	8.97278	9.58399	9.10001	8.70176	9.29388	0.0983548	0.296869	1.10803		3	10.4275	9.41083
sp|P08195-2|4F2_HUMAN	SLC3A2	Isoform 2 of 4F2 cell-surface antigen heavy chain OS=Homo sapiens GN=SLC3A2	458	31	37	C	9.82541	9.55466	9.14446	11.2903	10.0166	10.5394	9.52584	9.03582	10.167	10.9004	10.2082	8.8563	9.57006	10.1312	10.367	10.2559	10.2478	10.109	9.98799	10.2665	0.436296	0.66633	1.02187		37	9.87547	10.0914
sp|A5PLN9-2|CE044_HUMAN	C5orf44	Isoform 2 of UPF0533 protein C5orf44 OS=Homo sapiens GN=C5orf44	459	3	0	C	11.7441	8.99036	10.2898	9.88881	10.3861	9.82723	9.15819	11.3704	10.5364	7.8086	0	0	0	0	0	0	0	0	0	0	0.487255	0.703296	1.05795		0	10.2216	9.66176
sp|P50453|SPB9_HUMAN	SERPINB9	Serpin B9 OS=Homo sapiens GN=SERPINB9 PE=1 SV=1	460	13	16	C	8.38904	9.46451	8.75582	8.57767	10.1048	9.11917	10.1689	13.5264	10.1517	11.742	8.82388	11.8449	8.88575	10.6557	9.79807	11.9504	8.9723	8.56526	9.40147	11.1024	0.140198	0.361105	1.09389		16	9.47679	10.3665
sp|P01011|AACT_HUMAN	SERPINA3	Alpha-1-antichymotrypsin OS=Homo sapiens GN=SERPINA3 PE=1 SV=2	461	38	31	C	6.24388	2.67354	11.4713	14.233	12.5129	9.37521	11.4128	4.49389	10.3238	17.2596	11.9265	3.46662	11.1284	3.22378	20.2458	8.85602	15.6417	9.3415	10.1452	6.02436	0.473777	0.694203	1.20799		31	7.96225	9.61829
sp|P30740|ILEU_HUMAN	SERPINB1	Leukocyte elastase inhibitor OS=Homo sapiens GN=SERPINB1 PE=1 SV=1	462	23	32	C	8.38393	7.80226	9.37285	11.6126	9.89862	9.74981	10.805	11.665	10.5218	10.1881	10.2243	9.3465	9.2366	8.90667	11.5184	11.2622	10.0965	9.16291	9.52445	10.7215	0.108143	0.313033	1.08185		32	9.56081	10.3433
sp|Q9H3Q1|BORG4_HUMAN	CDC42EP4	Cdc42 effector protein 4 OS=Homo sapiens GN=CDC42EP4 PE=1 SV=1	463	15	22	C	8.62133	9.7162	13.1466	10.9386	10.5768	10.6537	7.90854	8.57344	10.3098	9.55486	10.8444	7.23374	10.2544	7.87049	10.4738	10.7404	9.86056	8.74459	9.76163	14.2161	0.917363	0.962827	1.00795		22	9.83283	9.91104
sp|Q13045|FLII_HUMAN	FLII	Protein flightless-1 homolog OS=Homo sapiens GN=FLII PE=1 SV=2	464	3	3	C	12.0262	10.3612	10.9001	7.96217	12.2696	9.8457	8.58105	10.2153	9.08069	8.75783	9.74706	19.2382	10.4033	11.7282	5.71615	9.1466	7.98617	8.97194	9.58557	7.47675	0.119475	0.330028	1.18332		3	10.5667	8.9297
sp|P31930|QCR1_HUMAN	UQCRC1	Cytochrome b-c1 complex subunit 1, mitochondrial OS=Homo sapiens GN=UQCRC1 PE=1 SV=3	465	41	39	C	9.89948	14.8797	9.43868	11.8497	10.0744	7.46272	7.35354	8.70508	10.2016	10.135	13.7081	11.5806	12.2273	10.8644	8.8913	9.02619	9.14995	7.97309	7.46038	9.11864	0.000720405	0.0213469	1.30261	1	39	11.2023	8.59983
sp|O75439|MPPB_HUMAN	PMPCB	Mitochondrial-processing peptidase subunit beta OS=Homo sapiens GN=PMPCB PE=1 SV=2	465	11	13	C	10.7604	11.9475	9.85698	10.7161	10.2536	8.72727	8.23718	9.91004	10.2946	9.29633	12.6532	11.8325	11.4302	10.8247	9.27389	9.32323	9.10981	9.32121	8.1549	8.07631	0.000140017	0.00901599	1.21002		13	10.9113	9.01744
sp|P08138|TNR16_HUMAN	NGFR	Tumor necrosis factor receptor superfamily member 16 OS=Homo sapiens GN=NGFR PE=1 SV=1	466	3	4	C	8.84753	9.86056	10.8298	4.5768	8.45242	13.9743	11.1604	8.5765	10.0589	13.6629	7.93448	5.7302	10.2137	6.6473	5.73779	10.2874	11.1813	10.9697	15.7124	15.5857	0.000809834	0.0223055	1.56431	3	4	7.60527	11.897
sp|Q9NSE4|SYIM_HUMAN	IARS2	Isoleucyl-tRNA synthetase, mitochondrial OS=Homo sapiens GN=IARS2 PE=1 SV=2	467	30	44	C	9.99282	9.90431	10.5011	10.2004	9.68624	10.4809	10.0216	9.42463	9.83046	9.95749	9.03287	9.76886	10.9006	9.20771	8.9424	9.82828	9.79086	11.2245	10.796	10.5079	0.169034	0.40232	1.03856		44	9.79545	10.1732
sp|Q06481|APLP2_HUMAN	APLP2	Amyloid-like protein 2 OS=Homo sapiens GN=APLP2 PE=1 SV=2	468	7	7	C	6.84159	7.36396	6.70261	6.57196	6.55257	19.0459	14.1946	10.0607	10.6278	12.0384	6.35499	5.37949	6.06493	5.34786	5.97055	9.70642	11.0025	17.3654	20.6026	12.2053	2.32554e-07	0.000170701	2.10222	2	7	6.28564	13.2138
sp|P26639|SYTC_HUMAN	TARS	Threonyl-tRNA synthetase, cytoplasmic OS=Homo sapiens GN=TARS PE=1 SV=3	469	21	38	C	10.687	10.2408	9.99403	9.74243	9.65248	10.0546	9.36769	10.8798	10.687	8.69416	9.1601	10.7384	9.60441	11.3718	9.69589	10.0257	9.49064	10.2672	9.29037	10.3556	0.559613	0.754731	1.01817		38	10.0692	9.88957
sp|A2RTX5-2|SYTC2_HUMAN	TARSL2	Isoform 2 of Probable threonyl-tRNA synthetase 2, cytoplasmic OS=Homo sapiens GN=TARSL2	469	3	4	C	10.8325	9.09298	8.56976	11.0477	9.09543	10.3937	10.5881	12.2243	10.315	7.84052	10.6543	9.63492	9.7274	9.68915	8.19597	12.1028	9.04241	9.52758	9.97969	11.4457	0.233695	0.476352	1.06777		4	9.61115	10.2625
sp|Q9NYU2-2|UGGG1_HUMAN	UGGT1	Isoform 2 of UDP-glucose:glycoprotein glucosyltransferase 1 OS=Homo sapiens GN=UGGT1	470	45	39	C	10.1585	10.5381	9.75605	9.39707	10.856	9.92018	10.2881	9.45927	10.3219	9.30481	9.16294	9.8914	10.6424	9.5444	9.0138	10.1647	10.538	10.4263	10.1673	10.4487	0.381874	0.619816	1.0221		39	9.87761	10.0959
sp|O75027-2|ABCB7_HUMAN	ABCB7	Isoform 2 of ATP-binding cassette sub-family B member 7, mitochondrial OS=Homo sapiens GN=ABCB7	471	5	2	C	10.7297	14.7305	8.14363	10.0095	11.171	8.10988	8.37725	9.08412	11.4681	8.17621	11.8735	10.3561	14.2137	10.2245	10.1887	8.09825	10.7309	8.79098	7.10429	8.41919	0.0045526	0.0540976	1.25779		2	11.0113	8.75447
sp|P36871|PGM1_HUMAN	PGM1	Phosphoglucomutase-1 OS=Homo sapiens GN=PGM1 PE=1 SV=3	472	51	62	C	10.0057	11.4502	10.3749	11.1483	9.43973	8.13134	7.59036	11.7813	10.7584	9.31968	10.9781	12.5685	9.15259	13.1296	10.6669	9.90374	8.86171	7.70134	7.57941	9.45815	0.00716284	0.072619	1.20137		62	10.8264	9.01175
sp|P29144|TPP2_HUMAN	TPP2	Tripeptidyl-peptidase 2 OS=Homo sapiens GN=TPP2 PE=1 SV=4	473	73	80	C	14.4588	12.996	12.3014	11.4616	11.1974	5.72908	6.53678	7.51989	9.88561	7.91357	10.6232	14.3785	14.3522	15.327	10.8122	8.32797	7.73623	6.75836	5.33292	6.35136	2.50768e-07	0.000170701	1.78679	1	80	12.6839	7.09868
sp|Q9NPH2-2|INO1_HUMAN	ISYNA1	Isoform 2 of Inositol-3-phosphate synthase 1 OS=Homo sapiens GN=ISYNA1	474	5	11	C	7.7157	9.98842	8.02804	9.715	12.4152	10.2348	11.4112	10.9181	9.64766	9.92596	8.5204	13.1244	8.68012	11.4227	8.46034	10.4842	7.80878	10.4912	11.4638	9.54404	0.4824	0.700001	1.05067		11	9.64962	10.1385
sp|Q9UBT2|SAE2_HUMAN	UBA2	SUMO-activating enzyme subunit 2 OS=Homo sapiens GN=UBA2 PE=1 SV=2	475	10	19	C	10.2623	8.72824	10.3855	10.0703	9.22774	10.8625	9.64151	10.8031	10.4282	9.59062	9.04443	9.96192	9.82676	9.78406	10.0139	10.103	9.16585	11.1218	9.6493	11.329	0.0873524	0.278839	1.05443		19	9.71627	10.2451
sp|Q9Y6E0-2|STK24_HUMAN	STK24	Isoform A of Serine/threonine-protein kinase 24 OS=Homo sapiens GN=STK24	476	7	11	C	9.66301	9.18048	9.69912	9.8088	10.2346	10.2269	9.49249	10.6156	9.52422	11.5549	8.66008	11.5235	8.50086	10.6054	10.3241	10.2392	9.63009	9.68295	10.8417	9.99209	0.3003	0.541146	1.03872		11	9.78215	10.1609
sp|Q3SY69|AL1L2_HUMAN	ALDH1L2	Aldehyde dehydrogenase family 1 member L2, mitochondrial OS=Homo sapiens GN=ALDH1L2 PE=1 SV=2	477	4	2	C	8.39496	7.21498	9.46807	7.92058	14.405	9.34402	12.0212	8.96923	9.84178	12.4202	6.89553	10.8991	11.1325	9.83587	10.622	9.98459	10.1814	10.0172	11.0603	9.37155	0.312962	0.554993	1.08556		2	9.45661	10.2657
sp|O75891|AL1L1_HUMAN	ALDH1L1	Aldehyde dehydrogenase family 1 member L1 OS=Homo sapiens GN=ALDH1L1 PE=1 SV=2	477	33	32	C	8.1135	7.29139	8.19566	17.5821	8.31991	11.5148	9.51714	8.67098	10.2755	10.519	11.3633	7.66337	7.24416	7.82154	16.9001	9.48819	9.09718	8.92944	12.0401	9.45261	0.712947	0.855501	1.04299		32	9.4883	9.89625
sp|Q9HAV7|GRPE1_HUMAN	GRPEL1	GrpE protein homolog 1, mitochondrial OS=Homo sapiens GN=GRPEL1 PE=1 SV=2	478	11	11	C	9.21956	10.5755	10.0148	8.87717	9.50402	11.2774	9.67449	9.66551	10.3873	10.8043	8.30679	10.1454	10.2492	9.83926	8.06535	8.90527	10.2959	12.2661	12.1519	9.77475	0.0305942	0.157798	1.10844		11	9.44455	10.4687
sp|P78363|ABCA4_HUMAN	ABCA4	Retinal-specific ATP-binding cassette transporter OS=Homo sapiens GN=ABCA4 PE=1 SV=3	479	36	30	C	13.4429	10.642	9.89239	11.4226	8.73689	6.11565	6.62727	11.261	12.844	9.01523	10.1257	10.5538	13.7608	12.2698	9.42267	11.2647	10.0103	7.62543	5.24538	9.72139	0.0388199	0.179067	1.26342		30	10.9155	8.63966
sp|P52434|RPAB3_HUMAN	POLR2H	DNA-directed RNA polymerases I, II, and III subunit RPABC3 OS=Homo sapiens GN=POLR2H PE=1 SV=4	480	3	5	C	9.76909	10.0635	11.7467	9.27239	10.0394	10.5924	9.2566	9.57109	9.74549	9.94338	11.1801	8.33394	9.32625	7.62372	7.61303	11.827	9.8584	10.3673	9.62507	14.2452	0.115845	0.325666	1.10765		5	9.40621	10.4188
sp|Q9H4M9|EHD1_HUMAN	EHD1	EH domain-containing protein 1 OS=Homo sapiens GN=EHD1 PE=1 SV=2	481	18	22	C	10.3069	12.6436	10.7426	8.58276	10.7641	8.39086	8.33309	10.3193	8.68129	11.2355	9.12071	14.8574	10.6713	11.78	9.26631	9.18313	7.92267	8.00787	10.3095	8.88115	0.0165307	0.111571	1.18452		22	10.7398	9.06677
sp|Q9NZN3|EHD3_HUMAN	EHD3	EH domain-containing protein 3 OS=Homo sapiens GN=EHD3 PE=1 SV=2	481	3	3	C	7.47776	10.5143	6.50249	5.87789	6.79986	9.89177	17.1585	7.49831	10.6211	17.658	8.35892	9.56678	8.68277	9.09973	8.31505	13.301	10.0182	8.35171	13.4852	10.8207	0.00354141	0.0481645	1.43139	2	3	7.99985	11.4509
sp|Q9H223|EHD4_HUMAN	EHD4	EH domain-containing protein 4 OS=Homo sapiens GN=EHD4 PE=1 SV=1	481	23	29	C	8.53669	8.88892	8.88101	9.11243	13.4294	9.22362	10.1757	10.3324	9.63375	11.786	8.45748	10.1729	10.527	9.89907	11.9334	10.5981	10.0348	9.26496	10.5515	8.5607	0.853295	0.927952	1.01055		29	9.87561	9.97983
sp|Q9NZN4|EHD2_HUMAN	EHD2	EH domain-containing protein 2 OS=Homo sapiens GN=EHD2 PE=1 SV=2	481	16	18	C	8.33689	9.12562	9.44852	8.83324	12.7721	9.05416	11.5632	11.0053	8.3196	11.5414	8.1062	11.0371	10.5754	9.85454	11.871	10.2774	8.2819	10.3291	12.1456	7.5218	0.988785	0.995467	1.00101		18	9.8926	9.88258
sp|P60880-2|SNP25_HUMAN	SNAP25	Isoform SNAP-25a of Synaptosomal-associated protein 25 OS=Homo sapiens GN=SNAP25	482	30	29	C	10.639	10.665	10.8001	8.47022	10.1016	10.069	9.00124	9.40624	10.2011	10.6466	10.4509	8.94298	11.0788	8.02441	7.44942	10.2391	10.8415	10.0456	10.1047	12.8225	0.197269	0.43538	1.07502		29	9.57688	10.2953
sp|P60880|SNP25_HUMAN	SNAP25	Synaptosomal-associated protein 25 OS=Homo sapiens GN=SNAP25 PE=1 SV=1	482	10	9	C	9.58744	11.1487	10.9815	9.14931	10.2322	10.9742	9.03957	8.98024	10.2995	9.60741	10.212	10.7667	11.2174	8.3406	7.17396	9.22835	9.94338	12.2161	9.89978	11.0017	0.616027	0.789714	1.02871		9	9.79262	10.0737
sp|Q03001|DYST_HUMAN	DST	Dystonin OS=Homo sapiens GN=DST PE=1 SV=4	483	36	18	C	11.9282	11.8938	9.07982	9.00134	10.0528	10.009	8.88907	10.5008	10.8881	7.7571	11.2165	8.05875	10.705	10.007	8.8085	9.69639	11.4197	9.31741	9.82573	10.9451	0.822359	0.912762	1.0128		18	9.99421	9.86794
sp|Q9UPN3-2|MACF1_HUMAN	MACF1	Isoform 2 of Microtubule-actin cross-linking factor 1, isoforms 1/2/3/5 OS=Homo sapiens GN=MACF1	483	95	67	C	11.9025	11.2908	9.38719	8.92911	9.97323	10.3373	8.97434	10.3842	10.6933	8.12798	10.8387	9.75088	10.7021	9.8904	8.77143	10.0109	9.69021	10.0869	9.64019	10.6183	0.517819	0.723368	1.02772		67	10.0979	9.82558
sp|Q15149-3|PLEC_HUMAN	PLEC	Isoform 3 of Plectin OS=Homo sapiens GN=PLEC	483	361	346	C	14.3677	7.96168	10.6789	10.4759	14.3427	9.83592	11.4179	7.39323	7.25513	6.27087	10.3534	5.87217	9.80716	5.88384	12.5989	11.8683	8.67452	9.53126	14.2888	11.1216	0.808707	0.904362	1.03252		346	9.793	9.48452
sp|Q15149-8|PLEC_HUMAN	PLEC	Isoform 8 of Plectin OS=Homo sapiens GN=PLEC	483	3	3	C	12.2703	10.9573	11.1324	10.2049	12.9998	8.81428	9.83851	5.29215	9.11764	9.37267	10.3901	7.97861	10.4802	6.8085	10.8144	12.396	9.82805	7.88635	12.4548	10.9631	0.373632	0.610967	1.09458		3	10.242	9.35705
sp|P46783|RS10_HUMAN	RPS10	40S ribosomal protein S10 OS=Homo sapiens GN=RPS10 PE=1 SV=1	483	7	10	C	12.0409	9.95106	10.4692	9.39518	10.9518	8.67695	7.95006	10.0791	11.4956	8.99018	9.0702	10.0543	9.33468	10.8569	10.7845	9.49991	10.724	10.6796	9.57214	9.4238	0.19302	0.431196	1.06196		10	10.2551	9.65679
sp|P58107|EPIPL_HUMAN	EPPK1	Epiplakin OS=Homo sapiens GN=EPPK1 PE=1 SV=2	483	12	10	C	16.0723	7.93755	11.3278	10.7115	14.4967	9.35215	11.2949	7.80153	6.457	4.54846	9.73449	5.77797	10.8927	5.48522	12.5787	11.4134	8.60262	10.8445	13.9685	10.7019	0.56473	0.757779	1.0943		10	9.94737	9.0902
sp|P62263|RS14_HUMAN	RPS14	40S ribosomal protein S14 OS=Homo sapiens GN=RPS14 PE=1 SV=3	484	7	6	C	9.79102	12.5164	9.08905	8.96861	9.26452	9.61983	10.339	8.3796	11.2006	10.8314	11.601	10.3824	10.9363	10.7987	8.62383	9.77082	10.1659	8.66959	9.11748	9.93396	0.463086	0.687117	1.03711		6	10.1277	9.76533
sp|Q9UKS6|PACN3_HUMAN	PACSIN3	Protein kinase C and casein kinase substrate in neurons protein 3 OS=Homo sapiens GN=PACSIN3 PE=1 SV=2	485	13	10	C	8.00912	11.1542	9.51258	8.05566	8.87971	11.0825	9.27254	9.73932	10.3679	13.9264	9.26537	7.67221	9.35016	7.69897	7.30573	10.4623	10.4228	9.71199	13.2846	14.8258	0.00109258	0.0260306	1.29499		10	8.62287	11.1665
sp|Q8NE62|CHDH_HUMAN	CHDH	Choline dehydrogenase, mitochondrial OS=Homo sapiens GN=CHDH PE=2 SV=2	486	5	3	C	9.83024	10.1081	7.66996	7.8082	10.1686	14.9699	13.0573	7.96932	8.87279	9.54564	9.97195	7.64676	10.7227	7.40484	7.15053	10.2412	8.97977	11.6525	14.8812	11.3486	0.0194935	0.123519	1.2473		3	8.74632	10.9093
sp|Q709C8-2|VP13C_HUMAN	VPS13C	Isoform 2 of Vacuolar protein sorting-associated protein 13C OS=Homo sapiens GN=VPS13C	487	10	8	C	10.7556	10.6937	9.10512	10.0684	10.7749	9.61393	9.78193	9.40219	10.6124	9.1919	9.16391	11.425	10.0934	10.2512	9.07909	10.8205	9.21627	8.75371	10.9404	10.2565	0.437041	0.667255	1.02835		8	10.1116	9.83286
sp|Q9H1P3-2|OSBL2_HUMAN	OSBPL2	Isoform 2 of Oxysterol-binding protein-related protein 2 OS=Homo sapiens GN=OSBPL2	488	5	2	C	10.6217	11.2997	9.63246	10.7176	9.28492	10.0085	9.64588	9.57648	10.6153	8.59741	11.0196	10.3057	10.3091	9.0069	9.9507	9.94169	7.73105	9.77738	10.6962	11.2616	0.287066	0.526801	1.04684		2	10.1901	9.73412
sp|O43295-2|SRGP2_HUMAN	SRGAP3	Isoform 2 of SLIT-ROBO Rho GTPase-activating protein 3 OS=Homo sapiens GN=SRGAP3	489	6	4	C	11.7069	11.3389	10.9035	8.48348	8.18782	10.1068	9.34186	10.9476	9.86456	9.11858	16.5264	6.05007	8.6109	6.20837	6.17669	12.4014	8.82471	8.19733	9.77822	17.2259	0.260469	0.500991	1.15521		4	8.9558	10.3458
sp|O75116|ROCK2_HUMAN	ROCK2	Rho-associated protein kinase 2 OS=Homo sapiens GN=ROCK2 PE=1 SV=4	490	19	19	C	11.2537	10.5382	9.73954	10.0336	10.8389	9.96174	9.37348	10.5261	9.11461	8.62028	10.3743	10.3693	10.1516	10.878	10.0908	9.54962	8.89948	9.49835	9.9793	10.2092	0.00222727	0.0381405	1.09016		19	10.4178	9.5562
sp|Q13464|ROCK1_HUMAN	ROCK1	Rho-associated protein kinase 1 OS=Homo sapiens GN=ROCK1 PE=1 SV=1	490	3	2	C	11.1141	11.6956	9.63323	9.1942	11.4306	9.8561	9.29682	8.86358	8.68825	10.2275	10.8134	10.9475	9.59687	9.95233	8.51927	11.5189	8.42466	8.12371	10.767	11.3364	0.258063	0.499589	1.06203		2	10.24	9.64193
sp|Q14151|SAFB2_HUMAN	SAFB2	Scaffold attachment factor B2 OS=Homo sapiens GN=SAFB2 PE=1 SV=1	491	11	15	C	11.4139	9.21969	11.7178	8.65735	10.0918	10.9631	8.94332	11.2725	8.65246	9.06807	10.2288	8.46236	11.158	8.91713	8.12307	9.97417	8.80358	11.4333	10.6784	12.2212	0.487526	0.703319	1.04189		15	9.7212	10.1285
sp|Q15424|SAFB1_HUMAN	SAFB	Scaffold attachment factor B1 OS=Homo sapiens GN=SAFB PE=1 SV=4	491	8	6	C	12.0152	8.47835	10.311	8.9723	9.76424	11.7515	8.04568	14.3978	8.75849	7.50555	9.66529	8.00992	9.44314	9.64741	8.6803	10.0712	9.85892	11.8035	9.96744	12.8529	0.260803	0.500991	1.09081		6	9.44233	10.2998
sp|Q8N1G2|MTR1_HUMAN	FTSJD2	Cap-specific mRNA (nucleoside-2'-O-)-methyltransferase 1 OS=Homo sapiens GN=FTSJD2 PE=1 SV=1	492	0	2	C	0	0	0	0	0	0	0	0	0	0	10.0752	10.6882	10.7058	9.71429	8.72515	11.3862	11.0056	11.0797	7.55304	9.06673	0.951684	0.979558	1.00548		2	9.95388	9.89962
sp|Q92900-2|RENT1_HUMAN	UPF1	Isoform 2 of Regulator of nonsense transcripts 1 OS=Homo sapiens GN=UPF1	493	15	20	C	11.0684	11.8388	10.3493	8.43049	9.82236	9.4551	8.67683	10.1876	11.1321	9.03888	10.3401	10.0402	10.652	10.0721	9.42639	10.5029	9.60703	9.61695	8.75654	10.9858	0.32738	0.569075	1.04151		20	10.1661	9.76088
sp|Q6DN90|IQEC1_HUMAN	IQSEC1	IQ motif and SEC7 domain-containing protein 1 OS=Homo sapiens GN=IQSEC1 PE=1 SV=1	494	2	5	C	13.0422	12.6749	9.34566	8.79766	10.6851	9.63388	7.3866	10.9412	10.6933	6.79955	11.8296	8.44821	12.2751	9.07092	9.1845	9.35307	10.5948	7.78846	8.92816	12.5271	0.186544	0.423882	1.11751		5	10.4028	9.30896
sp|O15116|LSM1_HUMAN	LSM1	U6 snRNA-associated Sm-like protein LSm1 OS=Homo sapiens GN=LSM1 PE=1 SV=1	495	3	1	C	8.10276	12.3294	8.23223	9.58713	9.22953	10.1778	9.65177	10.7394	11.4042	10.5458	10.991	7.04677	9.09354	11.8488	14.8834	10.5128	8.90546	11.0118	9.46743	6.23892	0.863778	0.934757	1.01581		1	9.89942	9.74532
sp|P43686|PRS6B_HUMAN	PSMC4	26S protease regulatory subunit 6B OS=Homo sapiens GN=PSMC4 PE=1 SV=2	496	20	17	C	11.1233	9.66142	10.3768	8.46759	9.46573	9.88181	8.59194	10.9498	10.6302	10.8515	9.40589	9.50163	8.88333	9.98436	9.0062	11.4166	9.86418	9.98594	10.0548	11.8971	0.0472648	0.197732	1.085		17	9.56068	10.3733
sp|P35998|PRS7_HUMAN	PSMC2	26S protease regulatory subunit 7 OS=Homo sapiens GN=PSMC2 PE=1 SV=3	496	37	39	C	11.8303	10.1116	10.5717	9.14109	9.4136	9.75684	8.96277	11.2084	10.3559	8.64774	9.80033	10.4352	9.52986	10.4854	8.68228	10.596	9.34723	10.052	9.43435	11.6373	0.987943	0.995224	1.00063		39	9.96497	9.9587
sp|P62191|PRS4_HUMAN	PSMC1	26S protease regulatory subunit 4 OS=Homo sapiens GN=PSMC1 PE=1 SV=1	496	28	25	C	11.6039	9.70564	10.8478	9.27512	9.31309	9.75228	8.97507	11.0708	10.3812	9.07504	9.61513	10.2748	9.77967	10.6622	8.51873	10.5875	9.78501	10.216	9.30397	11.257	0.817739	0.909766	1.0089		25	9.92352	10.0119
sp|P62195|PRS8_HUMAN	PSMC5	26S protease regulatory subunit 8 OS=Homo sapiens GN=PSMC5 PE=1 SV=1	496	29	27	C	12.27	9.61022	9.79243	9.27277	9.356	9.88147	8.45405	11.9949	10.2977	9.07041	9.81822	10.6416	9.2928	11.5115	9.27016	10.7477	9.48016	10.5014	9.01349	9.72296	0.712825	0.855501	1.01692		27	10.0373	9.87034
sp|P49753|ACOT2_HUMAN	ACOT2	Acyl-coenzyme A thioesterase 2, mitochondrial OS=Homo sapiens GN=ACOT2 PE=1 SV=6	497	14	12	C	10.9505	14.9441	9.73038	8.53505	8.64221	12.1044	11.1954	8.02214	7.08298	8.79271	9.85041	12.2937	10.1542	10.7772	8.14128	8.64995	6.81898	11.1901	13.2944	8.82972	0.353141	0.592715	1.09221		12	10.2396	9.37518
sp|Q15019-2|SEPT2_HUMAN	42249	Isoform 2 of Septin-2 OS=Homo sapiens GN=SEPT2	498	29	29	C	12.255	9.06233	10.9956	10.1312	10.8928	10.1926	9.99118	10.108	9.16801	7.20324	10.4843	9.3708	9.4351	9.82818	11.3239	10.2242	9.51188	10.0533	9.6502	10.1181	0.108925	0.313801	1.07917		29	10.335	9.57681
sp|Q9UH03-2|SEPT3_HUMAN	42250	Isoform 2 of Neuronal-specific septin-3 OS=Homo sapiens GN=SEPT3	499	10	8	C	12.4989	9.57849	10.3116	9.29395	9.98872	10.5812	8.84399	9.99373	10.3442	8.5652	9.04673	8.11418	8.23446	10.9842	10.8208	11.0482	10.6882	11.3869	9.94125	9.73495	0.604466	0.782048	1.02733		8	9.80755	10.0756
sp|P84090|ERH_HUMAN	ERH	Enhancer of rudimentary homolog OS=Homo sapiens GN=ERH PE=1 SV=1	500	8	8	C	8.8623	11.8699	13.7191	7.91704	10.2928	10.4744	10.1298	7.86812	9.82189	9.04477	10.6842	7.76714	10.9551	7.80784	6.36133	10.616	10.1461	10.278	10.6216	14.7627	0.337003	0.578257	1.0926		8	9.38667	10.2559
sp|Q15059-2|BRD3_HUMAN	BRD3	Isoform 2 of Bromodomain-containing protein 3 OS=Homo sapiens GN=BRD3	501	5	3	C	8.108	10.3763	8.92265	9.8537	8.91881	10.2332	8.95706	10.2811	12.7926	11.5565	7.42899	6.96011	6.64404	9.14145	17.1755	10.8523	15.3701	7.33971	7.84898	11.2389	0.206649	0.447787	1.15509		3	9.01833	10.417
sp|O00214-2|LEG8_HUMAN	LGALS8	Isoform 2 of Galectin-8 OS=Homo sapiens GN=LGALS8	502	2	2	C	10.8212	12.8091	9.57526	10.5887	12.8888	9.70837	10.0488	6.679	8.57445	8.30622	11.5959	9.21214	12.9162	9.68011	9.72037	7.66546	9.44816	9.67234	11.7824	8.30686	0.00689057	0.0706376	1.22143		2	10.8927	8.91799
sp|P20020-3|AT2B1_HUMAN	ATP2B1	Isoform B of Plasma membrane calcium-transporting ATPase 1 OS=Homo sapiens GN=ATP2B1	503	49	57	C	11.0016	10.9294	10.967	7.79746	10.0276	11.5205	10.2056	10.3132	9.16719	8.0705	9.6066	9.02122	11.5251	8.8616	8.15659	9.22687	9.14179	12.1621	10.7353	11.5629	0.481304	0.699424	1.04376		57	9.7091	10.134
sp|P23634-6|AT2B4_HUMAN	ATP2B4	Isoform XB of Plasma membrane calcium-transporting ATPase 4 OS=Homo sapiens GN=ATP2B4	503	28	32	C	9.95769	9.81077	10.9813	7.44338	10.2027	11.4223	10.5035	12.392	8.54444	8.74197	8.03108	8.77644	10.0581	8.99154	8.25263	10.2924	9.56245	11.5592	9.93733	14.5389	0.0375617	0.175644	1.15593		32	9.18763	10.6202
sp|Q01814-5|AT2B2_HUMAN	ATP2B2	Isoform YB of Plasma membrane calcium-transporting ATPase 2 OS=Homo sapiens GN=ATP2B2	503	14	17	C	9.86652	11.9815	9.67644	8.4199	8.99268	12.0274	9.96537	9.04463	9.80912	10.2165	10.476	8.08135	10.5228	8.84736	8.24381	8.87496	9.89689	12.0241	11.0948	11.938	0.0822383	0.269323	1.10444		17	9.44135	10.4274
sp|Q16720-2|AT2B3_HUMAN	ATP2B3	Isoform XA of Plasma membrane calcium-transporting ATPase 3 OS=Homo sapiens GN=ATP2B3	503	1	1	C	9.90275	13.3817	8.48106	6.28803	9.68258	9.52791	8.35128	6.35157	12.3508	15.6823	11.7959	6.87259	10.3433	7.19368	9.09641	8.12542	9.80324	12.8049	11.1964	12.7682	0.257002	0.499256	1.14287		1	9.06683	10.3622
sp|P04040|CATA_HUMAN	CAT	Catalase OS=Homo sapiens GN=CAT PE=1 SV=3	504	41	39	C	4.11617	6.71645	3.78441	8.87067	8.43745	10.4439	23.8149	8.06117	12.4322	13.3226	7.31343	11.7007	7.41135	11.0328	10.336	11.4136	8.72164	14.5588	10.4438	7.06798	0.0208139	0.126989	1.51268	2	39	7.50424	11.3515
sp|P11137-3|MAP2_HUMAN	MAP2	Isoform 3 of Microtubule-associated protein 2 OS=Homo sapiens GN=MAP2	505	117	135	C	12.6348	9.22108	13.4662	9.46634	9.67165	7.88516	6.26527	10.4912	11.8807	9.01764	10.5581	9.35811	10.9987	10.0629	9.34449	10.4813	11.1125	8.91738	7.38775	11.7788	0.196233	0.43487	1.11329		135	10.3912	9.33381
tr|Q8IUX2|Q8IUX2_HUMAN	MAP2	Microtubule-associated protein OS=Homo sapiens GN=MAP2 PE=2 SV=1	505	8	11	C	12.0151	10.2433	11.5122	11.0507	8.4584	7.53399	6.20429	11.7912	11.7389	9.4519	11.672	10.6899	10.3823	12.2795	9.76476	10.6775	10.6534	7.68097	5.7729	10.4267	0.0540309	0.213303	1.2039		11	10.748	8.92758
sp|Q13263|TIF1B_HUMAN	TRIM28	Transcription intermediary factor 1-beta OS=Homo sapiens GN=TRIM28 PE=1 SV=5	506	45	46	C	11.615	8.82494	12.3456	8.03909	9.47694	11.039	9.96938	10.3604	9.27614	9.05349	9.21976	8.20411	10.0725	8.71294	7.90419	10.6512	9.44579	12.1187	11.2163	12.4546	0.0632833	0.230187	1.12419		46	9.3412	10.5013
sp|Q13813-2|SPTA2_HUMAN	SPTAN1	Isoform 2 of Spectrin alpha chain, brain OS=Homo sapiens GN=SPTAN1	507	368	383	C	10.6356	10.2557	10.8511	10.2506	11.5049	10.3766	9.23659	9.39587	8.6741	8.81904	10.5965	8.47379	10.6938	8.48524	10.0287	9.06929	10.4685	10.2492	11.3263	10.6086	0.428627	0.662904	1.0354		383	10.1324	9.78598
sp|Q13813-3|SPTA2_HUMAN	SPTAN1	Isoform 3 of Spectrin alpha chain, brain OS=Homo sapiens GN=SPTAN1	507	4	5	C	11.4757	8.41495	12.0527	10.9245	18.2328	8.7925	8.07807	9.10451	5.51032	7.41399	8.67726	12.5054	10.8677	10.8955	12.7987	8.62062	8.49358	8.87474	9.67749	8.5891	0.00107355	0.0258358	1.38893	4	5	11.4319	8.23076
sp|Q5VST6-2|F108B_HUMAN	FAM108B1	Isoform 2 of Abhydrolase domain-containing protein FAM108B1 OS=Homo sapiens GN=FAM108B1	508	3	1	C	10.7106	10.9059	9.30767	9.88821	9.13843	8.47613	11.419	9.28313	11.1273	9.74357	11.2373	8.06978	10.732	10.9638	11.157	12.3393	11.2613	8.56107	6.99149	8.68692	0.449749	0.676682	1.05209		1	10.1579	9.65488
sp|Q9NQ29-2|LUC7L_HUMAN	LUC7L	Isoform 2 of Putative RNA-binding protein Luc7-like 1 OS=Homo sapiens GN=LUC7L	509	7	6	C	12.0761	8.36652	10.7747	6.35579	10.6792	12.9502	10.283	11.4946	8.85083	8.16905	8.65521	7.51472	13.6398	8.02204	8.30451	9.68154	8.14077	12.8071	11.1654	12.069	0.198718	0.43696	1.13174		6	9.20488	10.4175
sp|Q9Y383-2|LC7L2_HUMAN	LUC7L2	Isoform 2 of Putative RNA-binding protein Luc7-like 2 OS=Homo sapiens GN=LUC7L2	509	4	5	C	12.3387	7.78376	10.0498	6.14011	10.731	13.0409	10.2158	12.9637	8.50714	8.22904	8.86879	8.17763	14.1729	8.23154	8.61863	9.77422	8.66109	12.7537	10.3911	10.3504	0.255716	0.498563	1.11713		5	9.26041	10.3451
sp|Q13432|U119A_HUMAN	UNC119	Protein unc-119 homolog A OS=Homo sapiens GN=UNC119 PE=1 SV=1	510	19	18	C	11.7202	9.5692	10.8122	8.93141	9.46337	9.5013	8.05253	9.93368	11.4824	10.5338	11.1464	9.23778	11.7638	9.6271	9.13643	10.1382	10.1935	10.111	8.18892	10.4568	0.567007	0.758366	1.02874		18	10.0884	9.80652
sp|A6NIH7|U119B_HUMAN	UNC119B	Protein unc-119 homolog B OS=Homo sapiens GN=UNC119B PE=1 SV=1	510	0	1	C	0	0	0	0	0	0	0	0	0	0	11.2348	7.7483	8.62451	7.99728	8.79899	17.1429	9.94252	7.61179	8.58253	12.3164	0.260834	0.500991	1.2102		1	8.8019	10.6521
sp|O43633|CHM2A_HUMAN	CHMP2A	Charged multivesicular body protein 2a OS=Homo sapiens GN=CHMP2A PE=1 SV=1	511	5	3	C	10.979	10.2576	9.83712	8.06414	9.36368	9.70525	10.5291	8.68683	10.2857	12.2915	10.8424	9.16967	10.4003	8.43169	8.74225	11.8757	10.2539	9.31514	10.1476	10.8212	0.113112	0.320619	1.08167		3	9.55992	10.3406
sp|Q92574|TSC1_HUMAN	TSC1	Hamartin OS=Homo sapiens GN=TSC1 PE=1 SV=2	512	1	0	C	8.57842	13.233	8.98947	7.09936	7.70461	8.88535	17.7603	6.16877	10.1647	11.416	0	0	0	0	0	0	0	0	0	0	0.506654	0.718461	1.15142		0	8.89926	10.2468
sp|Q9UHJ6|SHPK_HUMAN	SHPK	Sedoheptulokinase OS=Homo sapiens GN=SHPK PE=1 SV=3	513	3	0	C	9.16099	12.2863	8.53467	9.28511	9.8609	8.64851	9.7998	12.055	10.0652	10.3035	0	0	0	0	0	0	0	0	0	0	0.661494	0.821694	1.03795		0	9.74655	10.1164
sp|P10523|ARRS_HUMAN	SAG	S-arrestin OS=Homo sapiens GN=SAG PE=2 SV=3	514	142	155	C	12.6922	10.4505	11.5583	11.8575	8.28227	7.21425	6.79646	9.83335	12.6697	8.64548	11.2913	11.1329	11.4898	12.2861	11.0811	9.55134	10.5086	8.28131	5.70888	8.66866	0.00496759	0.0571753	1.2985		155	11.1465	8.58409
tr|B7Z7L5|B7Z7L5_HUMAN		cDNA FLJ51384, highly similar to S-arrestin OS=Homo sapiens PE=2 SV=1	514	0	1	C	0	0	0	0	0	0	0	0	0	0	8.6004	14.8647	13.185	16.2641	7.01098	8.73887	12.759	7.01994	6.95727	4.59974	0.118671	0.329527	1.50313		1	11.396	7.58151
sp|P36575|ARRC_HUMAN	ARR3	Arrestin-C OS=Homo sapiens GN=ARR3 PE=1 SV=2	514	22	21	C	11.7834	9.90471	8.49276	9.8179	7.7647	10.3663	9.54365	10.955	10.7652	10.6064	10.7861	10.5703	9.56277	10.6174	9.63263	9.88817	8.74331	10.0959	9.95684	10.1466	0.55845	0.754283	1.0262		21	9.83015	10.0877
sp|P49407-2|ARRB1_HUMAN	ARRB1	Isoform 1B of Beta-arrestin-1 OS=Homo sapiens GN=ARRB1	514	2	4	C	9.63323	10.7523	10.6217	9.10531	10.2488	10.1081	10.1094	10.2321	9.26261	9.92654	11.3075	10.3401	10.2483	9.84928	8.71406	10.3048	8.93035	8.81302	9.53486	11.9577	0.649326	0.811915	1.01735		4	10.0545	9.88299
sp|P09619|PGFRB_HUMAN	PDGFRB	Beta-type platelet-derived growth factor receptor OS=Homo sapiens GN=PDGFRB PE=1 SV=1	515	6	3	C	8.29174	12.7768	7.3301	10.1272	9.51079	11.5706	11.963	7.78538	8.27915	12.3653	11.4655	9.71049	10.2171	8.64252	9.7612	10.2372	8.97424	8.01552	11.5585	11.4177	0.60445	0.782048	1.04094		3	9.67384	10.0699
sp|P28482|MK01_HUMAN	MAPK1	Mitogen-activated protein kinase 1 OS=Homo sapiens GN=MAPK1 PE=1 SV=3	515	21	28	C	11.3965	10.3057	10.2015	9.96988	8.77255	10.569	9.38896	11.3554	9.97409	8.0664	10.5552	9.39974	9.48406	9.74382	9.65574	9.70963	9.84981	11.093	10.2953	10.2137	0.822188	0.912762	1.00867		28	9.92526	10.0113
sp|P27361|MK03_HUMAN	MAPK3	Mitogen-activated protein kinase 3 OS=Homo sapiens GN=MAPK3 PE=1 SV=4	515	34	36	C	10.4193	10.3584	8.78745	9.3452	8.07344	11.2182	10.3545	10.9533	10.3631	10.1272	10.009	9.69081	9.04906	9.75347	8.97978	10.7226	9.05625	10.6322	11.253	10.8539	0.00273427	0.0428578	1.11838		36	9.41981	10.5349
sp|P10721-2|KIT_HUMAN	KIT	Isoform 2 of Mast/stem cell growth factor receptor OS=Homo sapiens GN=KIT	515	1	0	C	6.23945	12.9465	7.30135	5.31618	11.975	10.3235	10.652	2.95637	8.53545	23.7542	0	0	0	0	0	0	0	0	0	0	0.773438	0.887606	1.11913		0	8.22083	9.20019
sp|Q9BXM0|PRAX_HUMAN	PRX	Periaxin OS=Homo sapiens GN=PRX PE=1 SV=2	516	25	23	C	9.42113	9.43916	12.365	5.6749	8.166	18.728	6.81118	5.28499	6.23508	17.8746	5.15156	16.9856	7.20465	12.1241	7.30249	9.15042	10.2375	4.06282	16.4095	11.3715	0.762055	0.881288	1.06494		23	8.81851	9.3912
sp|P49411|EFTU_HUMAN	TUFM	Elongation factor Tu, mitochondrial OS=Homo sapiens GN=TUFM PE=1 SV=2	518	41	55	C	12.4887	11.3123	10.3134	9.93983	10.3546	8.10479	8.29817	10.5362	10.2257	8.42624	10.294	10.4403	12.8355	10.7161	9.35879	9.01005	10.0327	9.2413	8.56056	9.51085	0.00147177	0.0315901	1.17452		55	10.7571	9.15869
sp|O95671-2|ASML_HUMAN	ASMTL	Isoform 2 of N-acetylserotonin O-methyltransferase-like protein OS=Homo sapiens GN=ASMTL	519	5	5	C	11.3229	9.58408	9.73224	10.5159	9.40563	10.391	9.2506	10.8268	9.68099	9.2898	9.79036	8.75195	8.92908	9.44205	9.9849	10.5875	8.33001	10.6155	12.0547	11.514	0.274059	0.51555	1.04904		5	9.72092	10.1977
sp|Q969T9|WBP2_HUMAN	WBP2	WW domain-binding protein 2 OS=Homo sapiens GN=WBP2 PE=1 SV=1	520	3	5	C	9.03852	13.4666	8.24681	10.5067	9.15829	8.57627	11.8042	8.18963	10.3423	10.6707	12.1875	10.4901	9.85626	10.3215	9.47398	10.0575	9.0144	8.39126	7.9723	12.2352	0.412971	0.649012	1.05773		5	10.1756	9.62024
sp|P98172|EFNB1_HUMAN	EFNB1	Ephrin-B1 OS=Homo sapiens GN=EFNB1 PE=1 SV=1	521	1	0	C	6.86049	13.3591	11.3238	10.7174	12.0013	8.2493	11.1739	6.91738	8.58205	10.8154	0	0	0	0	0	0	0	0	0	0	0.295458	0.536327	1.17665		0	10.5947	9.00408
sp|P25686-2|DNJB2_HUMAN	DNAJB2	Isoform 2 of DnaJ homolog subfamily B member 2 OS=Homo sapiens GN=DNAJB2	522	6	7	C	9.52842	11.3664	10.7945	8.57033	9.79096	9.80663	8.37755	9.38452	11.1974	11.1834	10.0847	10.0318	10.209	10.8002	9.64689	9.15774	11.6015	9.46321	8.44125	10.5637	0.66226	0.822432	1.02005		7	10.0543	9.85667
sp|O75190-2|DNJB6_HUMAN	DNAJB6	Isoform B of DnaJ homolog subfamily B member 6 OS=Homo sapiens GN=DNAJB6	522	9	7	C	11.743	9.8547	11.5946	8.91603	10.6209	10.3819	7.7446	11.8185	10.4897	6.83622	12.2364	8.90011	11.5484	8.74469	8.93978	9.37803	9.92852	10.8619	8.59361	10.8686	0.349255	0.589306	1.06856		7	10.225	9.56901
sp|Q9NVT9|ARMC1_HUMAN	ARMC1	Armadillo repeat-containing protein 1 OS=Homo sapiens GN=ARMC1 PE=1 SV=1	523	3	3	C	10.1633	10.4089	10.7426	9.87764	9.90483	10.1588	9.03743	11.0222	9.89769	8.78662	9.79142	11.9686	10.5627	10.9938	9.24375	8.67246	8.59826	11.8545	9.76311	8.55138	0.0874872	0.278847	1.07973		3	10.3412	9.57761
sp|P23229-2|ITA6_HUMAN	ITGA6	Isoform Alpha-6X1A of Integrin alpha-6 OS=Homo sapiens GN=ITGA6	524	9	8	C	10.059	7.79388	9.24353	10.1319	12.8858	9.63218	11.5664	9.39872	7.85678	11.4318	7.83611	11.1921	9.65127	9.84909	9.22574	11.8616	9.36999	9.45973	10.4211	11.1332	0.476734	0.696526	1.04657		8	9.68711	10.1383
sp|Q14624-2|ITIH4_HUMAN	ITIH4	Isoform 2 of Inter-alpha-trypsin inhibitor heavy chain H4 OS=Homo sapiens GN=ITIH4	525	24	38	C	5.77884	5.81247	9.0284	16.0326	11.0293	9.88932	12.2181	7.55707	8.87879	13.7751	12.1556	6.25062	7.42536	6.42077	21.6921	9.50492	13.4024	7.86606	8.36436	6.91782	0.796978	0.898798	1.0439		38	9.17206	9.57472
sp|Q14624|ITIH4_HUMAN	ITIH4	Inter-alpha-trypsin inhibitor heavy chain H4 OS=Homo sapiens GN=ITIH4 PE=1 SV=4	525	2	1	C	7.81771	3.89137	13.1067	14.9954	10.9533	10.2784	13.0001	7.53704	7.32955	11.0904	13.3556	6.80315	8.92343	5.60277	21.8305	9.07285	10.9164	9.86187	8.08661	5.54676	0.745901	0.87229	1.06117		1	9.57756	9.02544
sp|Q9UHG2|PCSK1_HUMAN	PCSK1N	ProSAAS OS=Homo sapiens GN=PCSK1N PE=1 SV=1	526	4	7	C	6.41323	11.1122	8.25287	9.51479	8.26368	10.8845	12.3801	8.56563	10.3151	14.2979	11.1279	6.71876	8.19018	6.30701	8.06356	12.2202	10.9623	10.3445	11.5965	14.4691	0.000744787	0.0214945	1.39287	2	7	8.23835	11.4749
sp|P00505|AATM_HUMAN	GOT2	Aspartate aminotransferase, mitochondrial OS=Homo sapiens GN=GOT2 PE=1 SV=3	527	49	69	C	10.2667	11.1343	9.78621	10.7775	9.95442	9.26121	9.0723	8.02582	9.15324	12.5683	11.3065	12.7403	11.115	11.8694	8.68575	8.37916	8.68606	10.3334	9.39926	7.4851	0.012566	0.0981324	1.17047		69	10.7075	9.14805
sp|Q9UBE0|SAE1_HUMAN	SAE1	SUMO-activating enzyme subunit 1 OS=Homo sapiens GN=SAE1 PE=1 SV=1	528	18	12	C	10.3688	9.24666	8.76091	9.45039	8.91185	11.0359	10.4232	11.5216	9.89096	10.3898	9.16338	9.16707	10.0123	9.54425	9.76458	10.9398	9.27429	11.1813	10.0412	10.9118	0.000547175	0.0184914	1.11808		12	9.42735	10.5405
sp|Q02790|FKBP4_HUMAN	FKBP4	Peptidyl-prolyl cis-trans isomerase FKBP4 OS=Homo sapiens GN=FKBP4 PE=1 SV=3	529	39	51	C	10.643	11.5661	10.9885	9.47055	9.15363	9.9502	9.25105	9.95885	10.3838	8.63448	9.50516	10.6317	9.8727	11.292	8.24335	10.1898	9.41131	10.092	9.19225	11.5696	0.558277	0.754283	1.02557		51	10.0856	9.83413
sp|O95721|SNP29_HUMAN	SNAP29	Synaptosomal-associated protein 29 OS=Homo sapiens GN=SNAP29 PE=1 SV=1	530	6	3	C	9.22102	11.6728	9.98131	8.56224	10.79	9.4679	9.31605	8.24795	10.573	12.1678	11.7913	9.33107	9.866	9.14102	8.89239	11.4013	10.0583	7.93023	9.29997	12.2885	0.861792	0.933275	1.01055		3	9.86824	9.97238
sp|P07360|CO8G_HUMAN	C8G	Complement component C8 gamma chain OS=Homo sapiens GN=C8G PE=1 SV=3	531	15	9	C	4.68216	6.3163	5.93246	9.27114	7.81492	11.1071	12.5978	21.2107	8.18521	12.8822	8.26865	5.19555	5.35409	5.21899	10.4135	21.9824	8.4163	7.50597	11.0275	16.6171	0.000566122	0.0188641	1.86207	2	9	6.60866	12.3058
sp|P17677|NEUM_HUMAN	GAP43	Neuromodulin OS=Homo sapiens GN=GAP43 PE=1 SV=1	532	33	33	C	7.45273	8.96638	11.5577	13.2493	9.30557	10.2897	8.21658	9.73589	8.4332	12.793	7.41434	11.648	7.33132	11.2342	10.0129	9.71361	12.0933	10.3829	9.65448	10.5149	0.555493	0.753036	1.04951		33	9.61911	10.0953
sp|O75347|TBCA_HUMAN	TBCA	Tubulin-specific chaperone A OS=Homo sapiens GN=TBCA PE=1 SV=3	533	20	22	C	9.185	9.27864	10.6298	12.027	10.621	10.8744	8.52015	8.57071	11.0627	9.23059	10.1066	10.0856	8.85404	10.6405	11.0612	8.94677	10.896	10.158	11.3601	7.89118	0.307497	0.548362	1.05497		22	10.2085	9.67659
sp|P07355-2|ANXA2_HUMAN	ANXA2	Isoform 2 of Annexin A2 OS=Homo sapiens GN=ANXA2	534	77	81	C	11.9582	9.81224	11.1059	11.0333	18.983	7.25174	9.66774	7.15914	4.48645	8.54234	9.69732	13.8355	12.8589	11.7477	14.9539	9.30036	6.51994	6.03309	8.20592	6.84731	3.00167e-05	0.00348852	1.70631	4	81	12.3527	7.23942
sp|P19823|ITIH2_HUMAN	ITIH2	Inter-alpha-trypsin inhibitor heavy chain H2 OS=Homo sapiens GN=ITIH2 PE=1 SV=2	535	18	36	C	4.0944	8.93122	5.81206	13.0263	6.73403	9.17	10.963	9.34713	13.1541	18.7678	9.12232	13.4854	4.69897	12.8992	14.6435	9.83968	14.5643	7.33979	7.34851	6.05833	0.373549	0.610967	1.18229		36	8.52846	10.0831
sp|Q96SZ5|AEDO_HUMAN	ADO	2-aminoethanethiol dioxygenase OS=Homo sapiens GN=ADO PE=1 SV=2	536	4	6	C	8.34606	11.8271	9.28474	9.79855	8.73854	10.9106	11.4106	8.48078	10.5429	10.6602	10.396	8.88064	9.0234	9.71631	8.90939	9.492	9.40748	8.89547	11.3312	13.9481	0.101191	0.302305	1.10163		6	9.44661	10.4066
sp|Q9BSJ8-2|ESYT1_HUMAN	ESYT1	Isoform 2 of Extended synaptotagmin-1 OS=Homo sapiens GN=ESYT1	537	12	14	C	10.2732	14.9189	8.4125	10.3468	11.3758	8.08847	8.37909	8.60044	10.0468	9.55814	11.8056	10.8403	12.2063	9.90933	10.9539	9.55326	11.0391	7.05849	8.62	8.01378	0.00252849	0.0419801	1.2449		14	10.9913	8.82902
sp|Q9Y3S1-2|WNK2_HUMAN	WNK2	Isoform 2 of Serine/threonine-protein kinase WNK2 OS=Homo sapiens GN=WNK2	538	14	12	C	12.5756	9.37125	12.0987	8.09992	8.74837	9.96305	8.47568	11.3942	10.3329	8.94028	10.4371	8.47511	9.94428	8.89384	8.16496	11.1993	9.11442	10.6309	9.12043	14.0196	0.356608	0.596015	1.0669		12	9.57153	10.2119
sp|Q9H4A3-2|WNK1_HUMAN	WNK1	Isoform 2 of Serine/threonine-protein kinase WNK1 OS=Homo sapiens GN=WNK1	538	5	3	C	9.94813	10.8773	9.20762	9.31391	9.45797	10.2641	9.7599	9.94116	10.0839	11.146	9.94993	9.37467	9.4466	10.0724	10.5962	10.4737	8.94943	9.41956	9.39264	12.3248	0.3546	0.593968	1.03318		3	9.80996	10.1355
sp|P12004|PCNA_HUMAN	PCNA	Proliferating cell nuclear antigen OS=Homo sapiens GN=PCNA PE=1 SV=1	539	11	11	C	9.96412	9.60901	10.8163	9.47678	9.54853	9.48478	9.62899	10.4159	10.5898	10.4658	9.50547	9.76402	10.3534	9.76774	9.27475	10.3294	9.77274	10.8067	9.59943	10.8263	0.0969951	0.295655	1.03894		11	9.79845	10.18
sp|Q9Y6G9|DC1L1_HUMAN	DYNC1LI1	Cytoplasmic dynein 1 light intermediate chain 1 OS=Homo sapiens GN=DYNC1LI1 PE=1 SV=3	540	10	15	C	11.2128	9.49522	11.254	11.2612	9.15769	9.7397	7.91028	10.4685	10.8841	8.61651	9.94736	10.8146	10.3223	11.6763	9.77693	9.68544	10.0033	10.4444	8.64387	8.6856	0.0302407	0.15714	1.10548		15	10.459	9.46106
sp|O43237|DC1L2_HUMAN	DYNC1LI2	Cytoplasmic dynein 1 light intermediate chain 2 OS=Homo sapiens GN=DYNC1LI2 PE=1 SV=1	540	13	18	C	10.3984	11.075	9.62296	9.71154	9.95978	10.9777	9.9913	8.91989	9.70494	9.63846	10.0178	10.2899	8.66886	10.8123	10.2353	9.61563	9.89667	10.6058	10.6404	9.21751	0.605622	0.782742	1.01584		18	10.0585	9.90165
sp|Q9HBH5|RDH14_HUMAN	RDH14	Retinol dehydrogenase 14 OS=Homo sapiens GN=RDH14 PE=1 SV=1	541	8	8	C	9.89503	11.2261	9.3757	10.023	8.91796	10.1939	10.1076	9.59565	11.2855	9.37974	11.8855	9.71958	10.2291	9.62443	9.17657	11.5147	10.4456	8.77673	8.97333	9.65446	0.970501	0.987996	1.0015		8	9.97119	9.95629
sp|P27824|CALX_HUMAN	CANX	Calnexin OS=Homo sapiens GN=CANX PE=1 SV=2	542	84	81	C	12.1246	9.12845	9.81358	9.02244	10.7705	9.90158	9.12028	12.3942	9.51713	8.20728	8.52829	10.0766	10.1821	10.5374	8.59244	9.70782	10.9474	11.9146	9.02337	10.4899	0.678889	0.833513	1.02282		81	9.82271	10.0468
sp|P11234|RALB_HUMAN	RALB	Ras-related protein Ral-B OS=Homo sapiens GN=RALB PE=1 SV=1	543	5	4	C	10.9708	10.4218	11.2238	8.31965	12.0309	9.35095	10.2167	9.68635	9.11992	8.65912	9.24799	10.393	10.5471	9.86881	9.8637	10.4735	10.0498	8.94745	9.19123	11.4174	0.199716	0.438951	1.05786		4	10.2399	9.67984
sp|P11233|RALA_HUMAN	RALA	Ras-related protein Ral-A OS=Homo sapiens GN=RALA PE=1 SV=1	543	15	13	C	11.6127	9.91644	10.1083	10.7072	10.9255	9.60781	9.32917	9.77372	9.85546	8.16357	11.2287	8.32089	10.6127	9.803	10.7443	9.82235	11.1026	9.76544	9.02061	9.57942	0.0559148	0.21673	1.08167		13	10.3584	9.57633
sp|Q00169|PIPNA_HUMAN	PITPNA	Phosphatidylinositol transfer protein alpha isoform OS=Homo sapiens GN=PITPNA PE=1 SV=2	544	21	24	C	10.1363	8.70161	8.34238	11.2078	9.15261	10.3249	11.3296	9.30233	11.074	10.4286	9.27935	11.4231	8.15596	11.8098	10.2503	10.0686	9.39662	11.4446	9.59311	8.57871	0.508522	0.718865	1.03551		24	9.76695	10.1138
sp|P48739|PIPNB_HUMAN	PITPNB	Phosphatidylinositol transfer protein beta isoform OS=Homo sapiens GN=PITPNB PE=1 SV=2	544	5	11	C	8.28798	8.15043	6.79501	8.11904	8.74788	9.47392	9.03977	8.25471	8.84385	24.2874	9.44746	10.8621	9.22399	10.7329	9.88344	10.7497	8.94413	9.55231	11.0953	9.5086	0.182109	0.418038	1.16217		11	8.94334	10.3937
sp|P36543|VATE1_HUMAN	ATP6V1E1	V-type proton ATPase subunit E 1 OS=Homo sapiens GN=ATP6V1E1 PE=1 SV=1	545	17	24	C	11.2463	10.4568	12.3707	9.33217	10.0226	10.2162	8.66654	10.0805	9.3449	8.26328	10.7294	8.69943	10.3561	9.33794	8.35617	9.44346	10.3654	10.9856	9.92462	11.8018	0.743799	0.871045	1.01689		24	10.026	9.8595
sp|P00450|CERU_HUMAN	CP	Ceruloplasmin OS=Homo sapiens GN=CP PE=1 SV=1	546	68	71	C	6.05312	5.43952	9.29241	10.5299	11.8859	11.3688	14.4875	8.11187	10.3512	12.4798	8.35461	7.20699	8.67623	6.82311	13.5472	9.7482	14.4225	11.6518	11.3006	8.26882	0.0293758	0.154669	1.30466	2	71	8.44689	11.0203
sp|Q8N0X7|SPG20_HUMAN	SPG20	Spartin OS=Homo sapiens GN=SPG20 PE=1 SV=1	547	8	6	C	9.27461	10.5992	9.30787	8.84534	9.07833	11.3467	9.31377	9.15915	11.2017	11.8733	10.2671	8.92172	9.33995	9.42234	8.672	11.4387	9.82169	8.86515	10.8424	12.4089	0.0108708	0.0896186	1.1288		6	9.35548	10.5604
sp|O43719|HTSF1_HUMAN	HTATSF1	HIV Tat-specific factor 1 OS=Homo sapiens GN=HTATSF1 PE=1 SV=1	548	32	30	C	11.1306	9.64131	12.3816	8.38377	9.63358	9.8484	8.11803	10.4985	10.5421	9.82208	9.32612	9.33043	10.1022	9.93956	8.06045	10.7001	10.1874	10.2214	8.85495	13.2773	0.477788	0.697079	1.04182		30	9.7239	10.1306
sp|P49588|SYAC_HUMAN	AARS	Alanyl-tRNA synthetase, cytoplasmic OS=Homo sapiens GN=AARS PE=1 SV=2	549	51	52	C	11.2536	9.46336	10.0221	10.5333	8.97335	10.2651	9.23283	11.2508	9.79711	9.20838	8.74927	9.70237	9.88006	9.8354	10.106	10.075	9.21437	10.3114	10.158	11.968	0.433701	0.664283	1.02902		52	9.82833	10.1135
sp|P62913-2|RL11_HUMAN	RPL11	Isoform 2 of 60S ribosomal protein L11 OS=Homo sapiens GN=RPL11	550	8	14	C	10.5785	10.9615	9.64607	8.90324	10.5156	9.66435	9.66217	9.49492	10.6762	9.89752	8.83825	10.9819	10.9488	10.6	9.15099	9.06551	10.3878	10.3328	9.80261	9.89141	0.540616	0.740949	1.02019		14	10.0768	9.87738
sp|Q8IXI1|MIRO2_HUMAN	RHOT2	Mitochondrial Rho GTPase 2 OS=Homo sapiens GN=RHOT2 PE=1 SV=2	551	7	10	C	12.9827	10.3918	10.5253	10.4988	11.2604	7.49133	7.64389	8.92577	11.3947	8.88525	12.5144	8.57255	14.8097	10.2856	10.6502	8.84343	10.6597	7.83841	6.6994	9.1266	0.00203729	0.0367267	1.2873		10	11.1318	8.64735
sp|Q8IXI2-2|MIRO1_HUMAN	RHOT1	Isoform 2 of Mitochondrial Rho GTPase 1 OS=Homo sapiens GN=RHOT1	551	5	4	C	11.4492	12.5801	9.23895	10.0879	10.1945	8.66005	8.30352	9.78564	10.874	8.82611	11.1358	11.3214	12.4858	9.87044	9.48226	9.47969	9.85577	9.03447	8.06383	9.27043	0.00263279	0.0422474	1.16815		4	10.7264	9.18239
sp|P61225|RAP2B_HUMAN	RAP2B	Ras-related protein Rap-2b OS=Homo sapiens GN=RAP2B PE=1 SV=1	551	4	5	C	9.21135	11.5169	9.29403	9.02267	13.3357	8.65727	11.1573	7.51341	8.31822	11.9732	8.81888	13.4457	10.0542	11.0151	8.23624	10.8426	9.00578	8.06151	9.41796	11.1019	0.317056	0.558474	1.0799		5	10.2524	9.49389
sp|P10114|RAP2A_HUMAN	RAP2A	Ras-related protein Rap-2a OS=Homo sapiens GN=RAP2A PE=1 SV=1	551	6	5	C	9.56006	11.6167	9.99849	9.61006	11.7121	9.56839	11.5224	7.68178	7.94002	10.7901	10.6404	12.4517	11.1826	10.1256	8.6983	9.64819	8.67273	8.34695	10.6498	9.58377	0.0536007	0.212485	1.12169		5	10.5013	9.36203
sp|Q9UEE9|CFDP1_HUMAN	CFDP1	Craniofacial development protein 1 OS=Homo sapiens GN=CFDP1 PE=1 SV=1	552	2	2	C	9.83065	9.30419	13.7305	12.943	9.54462	6.9869	5.19095	11.0921	11.5102	9.86692	9.19297	10.3263	10.1143	10.788	10.0591	10.4235	11.2769	5.947	5.64474	16.2272	0.194989	0.433966	1.18642		2	10.492	8.84341
sp|Q14257|RCN2_HUMAN	RCN2	Reticulocalbin-2 OS=Homo sapiens GN=RCN2 PE=1 SV=1	553	20	23	C	9.33142	10.5246	10.8995	8.41281	10.535	10.8276	7.92981	10.6374	10.8119	10.09	9.36172	8.94219	9.387	8.64184	8.2118	10.4321	12.0533	10.5808	10.2469	12.1424	0.0305053	0.157798	1.12042		23	9.38319	10.5131
sp|Q9H5N1-2|RABE2_HUMAN	RABEP2	Isoform 2 of Rab GTPase-binding effector protein 2 OS=Homo sapiens GN=RABEP2	554	2	0	C	9.1636	11.3057	9.66194	8.26083	8.54477	10.9108	9.24818	9.1543	10.992	12.7579	0	0	0	0	0	0	0	0	0	0	0.181682	0.417614	1.12888		0	9.3289	10.5312
sp|O00429-2|DNM1L_HUMAN	DNM1L	Isoform 4 of Dynamin-1-like protein OS=Homo sapiens GN=DNM1L	555	23	27	C	12.3687	12.0534	10.3645	9.68657	9.15744	8.73689	7.41912	11.0063	10.168	9.0391	10.5206	11.5286	10.3216	11.7661	10.082	9.19597	8.93325	9.1411	9.04707	9.46372	0.00261767	0.0422474	1.17052		27	10.7366	9.17252
sp|Q96TC7|RMD3_HUMAN	FAM82A2	Regulator of microtubule dynamics protein 3 OS=Homo sapiens GN=FAM82A2 PE=1 SV=2	556	7	9	C	10.9755	12.0425	9.81647	9.58098	11.0006	9.25276	9.31761	9.05528	10.0775	8.88085	9.30594	11.867	9.96115	10.0406	8.49419	10.1745	10.3976	8.64724	10.3614	10.7503	0.182466	0.418177	1.06066		9	10.2523	9.66596
sp|Q13683-10|ITA7_HUMAN	ITGA7	Isoform Alpha-7X1X2A of Integrin alpha-7 OS=Homo sapiens GN=ITGA7	557	3	1	C	10.0087	12.0433	13.769	10.0483	9.53938	6.91596	9.00614	7.00423	6.3018	15.3632	8.14846	13.8874	11.0774	8.58162	9.34172	10.1905	6.79214	8.49224	10.7897	12.6987	0.17857	0.413051	1.16737		1	10.4804	8.97778
sp|P62993|GRB2_HUMAN	GRB2	Growth factor receptor-bound protein 2 OS=Homo sapiens GN=GRB2 PE=1 SV=1	558	9	10	C	7.43238	9.94949	9.33366	9.8497	9.66206	11.7157	13.1586	8.47594	9.29237	11.1301	9.47645	10.0128	8.52073	10.2948	9.60862	8.85564	9.1873	11.568	12.2721	10.2036	0.0673679	0.238206	1.1173		10	9.37655	10.4764
sp|Q8NBN3-2|TM87A_HUMAN	TMEM87A	Isoform 2 of Transmembrane protein 87A OS=Homo sapiens GN=TMEM87A	559	0	2	C	0	0	0	0	0	0	0	0	0	0	10.7204	10.0721	10.3395	10.6168	10.559	10.7443	9.33189	8.62488	8.02203	10.9691	0.146273	0.371077	1.10463		2	10.459	9.46828
sp|Q9H0B6|KLC2_HUMAN	KLC2	Kinesin light chain 2 OS=Homo sapiens GN=KLC2 PE=1 SV=1	560	8	6	C	7.90747	8.06711	8.00933	7.22394	8.83919	11.2227	18.3027	8.0661	10.5788	11.7827	9.76667	9.51355	9.17691	10.4373	9.38147	10.7936	9.83584	10.1633	9.33847	11.5929	0.0107473	0.089076	1.24373		6	8.78048	10.9205
sp|Q9NSK0-3|KLC4_HUMAN	KLC4	Isoform 3 of Kinesin light chain 4 OS=Homo sapiens GN=KLC4	560	7	5	C	10.455	11.5258	9.88141	9.00754	8.76322	10.5047	9.65545	9.75015	10.227	10.2297	9.60232	10.4336	9.11761	10.1564	9.42688	11.0143	9.02772	10.4321	9.40067	11.3884	0.346972	0.587713	1.03405		5	9.80592	10.1398
sp|Q07866-2|KLC1_HUMAN	KLC1	Isoform C of Kinesin light chain 1 OS=Homo sapiens GN=KLC1	560	22	18	C	10.6241	9.10323	10.8042	9.78888	9.79768	10.8944	9.02031	10.5876	9.76264	9.61706	8.57994	9.12132	8.72692	9.44292	9.56567	9.97912	10.3165	10.5014	11.7984	11.9678	0.0280794	0.149998	1.09204		18	9.53051	10.4077
sp|Q9BYN8|RT26_HUMAN	MRPS26	28S ribosomal protein S26, mitochondrial OS=Homo sapiens GN=MRPS26 PE=1 SV=1	561	2	1	C	8.87073	12.3323	9.50209	9.61409	8.3284	10.1293	9.79797	9.74474	10.5163	11.1641	10.9069	8.96542	11.6685	8.76001	9.45851	10.7226	8.90047	9.28418	7.7446	13.5887	0.641246	0.80796	1.03013		1	9.76317	10.0573
sp|Q9BWH2|FUND2_HUMAN	FUNDC2	FUN14 domain-containing protein 2 OS=Homo sapiens GN=FUNDC2 PE=1 SV=2	562	4	4	C	8.98227	12.1213	10.8251	9.26301	9.45832	10.0357	9.96147	8.62923	10.875	9.8486	10.4749	12.108	9.69103	10.5454	8.84843	9.81703	9.34425	10.4917	9.21432	9.46501	0.325658	0.567822	1.04324		4	10.1706	9.749
sp|Q6ZV70-2|LANC3_HUMAN	LANCL3	Isoform 2 of LanC-like protein 3 OS=Homo sapiens GN=LANCL3	563	1	0	C	11.3896	10.2279	5.73285	10.689	10.9646	14.6038	9.85069	6.69078	7.69972	12.151	0	0	0	0	0	0	0	0	0	0	0.887466	0.94667	1.02844		0	9.5218	9.79263
sp|P52565|GDIR1_HUMAN	ARHGDIA	Rho GDP-dissociation inhibitor 1 OS=Homo sapiens GN=ARHGDIA PE=1 SV=3	564	16	18	C	8.14377	8.38792	9.78509	11.6245	10.116	11.1618	10.4963	10.4031	9.74949	10.132	10.0971	10.66	7.99096	10.3392	11.3086	9.75239	9.08461	10.1446	10.9337	9.6889	0.43551	0.665769	1.03787		18	9.76759	10.1375
sp|Q9Y2W1|TR150_HUMAN	THRAP3	Thyroid hormone receptor-associated protein 3 OS=Homo sapiens GN=THRAP3 PE=1 SV=2	565	14	9	C	12.543	10.2401	9.96869	6.49333	10.4095	10.3574	9.59458	10.39	9.26762	10.7358	10.4323	8.38735	11.9167	9.70751	9.72956	9.39701	8.82636	10.2314	8.47076	12.901	0.873842	0.939078	1.01119		9	9.84148	9.95164
sp|Q9NYF8-2|BCLF1_HUMAN	BCLAF1	Isoform 2 of Bcl-2-associated transcription factor 1 OS=Homo sapiens GN=BCLAF1	565	12	11	C	13.1864	9.58346	9.4786	6.78585	10.458	12.2903	9.09879	11.988	9.36094	7.76975	9.82549	8.83052	11.4619	9.27302	9.14038	9.66805	9.14276	11.1372	9.56896	11.9517	0.564984	0.757779	1.04358		11	9.67215	10.0937
sp|Q9NWQ8|PAG1_HUMAN	PAG1	Phosphoprotein associated with glycosphingolipid-enriched microdomains 1 OS=Homo sapiens GN=PAG1 PE=1 SV=2	566	1	2	C	9.34059	11.0165	10.3426	8.81728	11.1384	9.26112	8.86344	7.9946	10.9556	12.2699	9.1735	9.62917	8.87914	9.75498	9.45126	10.9025	10.3917	7.99839	10.5177	13.3017	0.52188	0.727047	1.03996		2	9.72393	10.1125
sp|Q9UQ80|PA2G4_HUMAN	PA2G4	Proliferation-associated protein 2G4 OS=Homo sapiens GN=PA2G4 PE=1 SV=3	567	19	23	C	9.65698	8.85303	10.9126	10.6926	10.6273	9.96719	9.74905	10.5523	10.8096	8.17938	9.81321	9.96147	9.49788	10.6521	10.3083	9.61409	10.8167	11.2245	9.02486	9.08691	0.567737	0.758841	1.02219		23	10.078	9.85925
sp|O95487-2|SC24B_HUMAN	SEC24B	Isoform 2 of Protein transport protein Sec24B OS=Homo sapiens GN=SEC24B	568	6	3	C	10.8503	11.8076	8.44437	8.55465	9.37165	9.68868	9.92353	11.2895	10.8777	9.19198	11.9329	9.19963	12.01	9.37034	8.6408	10.943	8.58374	8.52605	9.364	11.4295	0.993551	0.997108	1.00047		3	9.92329	9.92796
sp|Q9H4A4|AMPB_HUMAN	RNPEP	Aminopeptidase B OS=Homo sapiens GN=RNPEP PE=1 SV=2	569	13	17	C	8.14849	10.0104	9.28159	9.7745	10.2847	10.5128	10.752	9.52438	10.0338	11.6772	8.53649	10.8528	8.75692	10.4335	9.88955	10.4929	9.27205	9.31168	11.6669	10.7873	0.0562951	0.21738	1.08483		17	9.5592	10.3701
sp|Q9UKU0-1|ACSL6_HUMAN	ACSL6	Isoform 1 of Long-chain-fatty-acid--CoA ligase 6 OS=Homo sapiens GN=ACSL6	570	17	13	C	9.78298	13.1019	8.61075	8.76634	8.23868	10.1549	9.55425	10.3712	12.4238	8.9953	9.96012	10.1629	10.1041	10.6357	7.65908	10.1213	10.5241	10.5662	8.48659	11.7799	0.297771	0.538679	1.06658		13	9.59897	10.2381
sp|P33121|ACSL1_HUMAN	ACSL1	Long-chain-fatty-acid--CoA ligase 1 OS=Homo sapiens GN=ACSL1 PE=1 SV=1	570	14	20	C	10.3069	10.2619	8.31371	9.53507	11.9015	8.50076	9.56919	8.44772	10.1378	13.0255	8.93268	12.3411	11.8992	10.558	9.66313	10.2198	9.37379	8.40747	9.63835	8.96648	0.214654	0.455602	1.07775		20	10.2935	9.55093
sp|Q9ULC5-3|ACSL5_HUMAN	ACSL5	Isoform 2 of Long-chain-fatty-acid--CoA ligase 5 OS=Homo sapiens GN=ACSL5	570	7	6	C	11.2813	6.70197	5.7383	10.0223	17.2098	10.1029	12.6617	8.76602	8.07951	9.43616	8.59353	6.76174	14.0133	7.63395	10.5322	12.4208	6.80554	9.98225	12.8345	10.4222	0.602767	0.781759	1.07013		6	9.31135	9.96437
sp|Q6UN15-3|FIP1_HUMAN	FIP1L1	Isoform 3 of Pre-mRNA 3'-end-processing factor FIP1 OS=Homo sapiens GN=FIP1L1	571	2	1	C	12.3166	10.8	11.2257	8.5316	9.97939	10.4778	7.87265	10.6541	9.38745	8.75462	10.1609	7.87624	12.4949	7.70787	8.52879	8.69487	9.17581	10.6956	10.6252	14.0397	0.90145	0.955385	1.00959		1	9.82216	9.91631
sp|P05204|HMGN2_HUMAN	HMGN2	Non-histone chromosomal protein HMG-17 OS=Homo sapiens GN=HMGN2 PE=1 SV=3	572	6	8	C	6.45083	7.52404	10.6069	13.2407	11.0526	15.1708	12.213	9.85592	7.87979	6.00527	11.768	6.6756	18.0182	4.98105	9.81019	6.79899	8.03421	8.58239	7.69534	17.636	0.974461	0.989622	1.00537		8	9.369	9.41933
sp|Q15651|HMGN3_HUMAN	HMGN3	High mobility group nucleosome-binding domain-containing protein 3 OS=Homo sapiens GN=HMGN3 PE=1 SV=2	572	6	6	C	9.38844	7.99578	14.4617	11.2939	13.4959	11.9486	8.90766	8.32301	8.48127	5.70374	10.9038	7.49429	12.8782	6.17935	9.26452	9.20546	9.50674	11.3832	8.76138	14.4231	0.60837	0.784966	1.06333		6	9.99689	9.40146
sp|Q9UBB4|ATX10_HUMAN	ATXN10	Ataxin-10 OS=Homo sapiens GN=ATXN10 PE=1 SV=1	573	5	5	C	11.2813	11.5433	9.54072	9.46972	9.84471	9.3073	7.75938	11.229	10.4806	9.54389	9.60184	10.7812	10.7972	10.6494	10.471	10.0273	8.62587	9.4579	9.45806	10.1303	0.053225	0.21199	1.08546		5	10.374	9.55721
sp|Q9H598|VIAAT_HUMAN	SLC32A1	Vesicular inhibitory amino acid transporter OS=Homo sapiens GN=SLC32A1 PE=1 SV=2	574	4	4	C	11.4571	10.9459	9.65004	7.78515	8.97996	12.0457	9.57481	12.5691	9.47675	7.51554	11.8428	8.6719	12.7795	9.38368	8.12278	9.3434	10.5414	7.47538	8.03753	13.8016	0.996676	0.998484	1.00036		4	9.83458	9.83099
sp|Q6IPX3-2|TCAL6_HUMAN	TCEAL6	Isoform 2 of Transcription elongation factor A protein-like 6 OS=Homo sapiens GN=TCEAL6	575	7	8	C	10.4553	8.72366	12.3586	10.9142	10.2803	10.6451	7.31582	12.394	9.36473	7.54839	9.98525	12.3878	10.5693	9.67812	9.58354	7.87522	9.33483	11.3345	8.63985	10.6115	0.122177	0.333796	1.11396		8	10.4369	9.36921
sp|Q5H9L2|TCAL5_HUMAN	TCEAL5	Transcription elongation factor A protein-like 5 OS=Homo sapiens GN=TCEAL5 PE=1 SV=1	575	16	26	C	9.92827	9.92652	12.5809	11.2689	9.77931	9.94734	7.06483	10.5289	10.7173	8.2577	10.5163	9.92844	8.90187	10.5633	9.10858	9.64221	10.4563	8.81439	7.8341	14.2345	0.377952	0.615918	1.06533		26	10.2025	9.57682
sp|Q969E4|TCAL3_HUMAN	TCEAL3	Transcription elongation factor A protein-like 3 OS=Homo sapiens GN=TCEAL3 PE=1 SV=1	575	10	8	C	9.30751	8.39919	11.7527	11.6559	10.3645	10.5109	8.26663	10.8829	10.5788	8.28093	9.18612	10.4338	10.2692	9.76529	9.40933	9.77225	10.2356	9.3659	9.04307	12.5194	0.803001	0.900942	1.01341		8	10.0038	9.8714
sp|Q13394|MB211_HUMAN	MAB21L1	Protein mab-21-like 1 OS=Homo sapiens GN=MAB21L1 PE=2 SV=1	576	1	2	C	7.36462	10.0948	11.2699	13.9109	7.97596	10.5807	9.30346	9.6973	11.4814	8.32101	8.97525	7.57423	10.4556	7.16895	12.2856	9.70969	12.3283	10.177	10.9607	10.3647	0.353346	0.592805	1.08049		2	9.47304	10.2355
sp|P78559|MAP1A_HUMAN	MAP1A	Microtubule-associated protein 1A OS=Homo sapiens GN=MAP1A PE=1 SV=6	577	109	121	C	10.563	13.4324	10.1715	11.6583	9.9937	9.16582	7.56898	6.34165	11.6053	9.49936	12.6121	8.41663	10.4734	9.83533	11.1142	7.73572	12.7674	8.94715	10.7111	7.38699	0.0403614	0.182274	1.19675		121	10.7408	8.97501
sp|Q10570|CPSF1_HUMAN	CPSF1	Cleavage and polyadenylation specificity factor subunit 1 OS=Homo sapiens GN=CPSF1 PE=1 SV=2	578	2	0	C	7.59421	9.30568	10.6962	10.1023	9.15849	9.04348	11.9003	9.01787	10.5998	12.5817	0	0	0	0	0	0	0	0	0	0	0.208013	0.448702	1.13101		0	9.30981	10.5295
sp|Q00839|HNRPU_HUMAN	HNRNPU	Heterogeneous nuclear ribonucleoprotein U OS=Homo sapiens GN=HNRNPU PE=1 SV=6	579	6	4	C	12.6685	9.89162	13.0194	7.01861	11.3647	10.0941	7.78388	11.2833	9.36835	7.50749	11.5031	7.62716	11.2854	8.78121	7.13995	11.5579	10.5297	9.39743	8.47349	13.7047	0.979526	0.991121	1.00248		4	9.7889	9.81317
sp|Q00839-2|HNRPU_HUMAN	HNRNPU	Isoform Short of Heterogeneous nuclear ribonucleoprotein U OS=Homo sapiens GN=HNRNPU	579	54	61	C	12.0567	9.5363	12.6592	6.99264	10.8568	10.8709	9.29496	9.96701	9.51218	8.25334	10.4483	8.86621	12.384	9.58735	7.68171	9.89702	9.26009	11.5917	9.30749	10.9761	0.906551	0.95754	1.00847		61	9.93152	9.84812
sp|Q9BX68|HINT2_HUMAN	HINT2	Histidine triad nucleotide-binding protein 2, mitochondrial OS=Homo sapiens GN=HINT2 PE=1 SV=1	580	10	10	C	8.1605	12.3909	10.257	10.39	8.89489	10.3348	9.41653	8.19129	9.97947	11.9846	11.4963	8.765	10.1555	8.50887	8.80315	9.8312	10.3121	9.67207	10.7904	11.6654	0.409047	0.643935	1.04823		10	9.69643	10.1641
sp|P69849|NOMO3_HUMAN	NOMO3	Nodal modulator 3 OS=Homo sapiens GN=NOMO3 PE=2 SV=2	581	24	21	C	10.032	12.2736	9.62897	9.70863	10.3289	9.05795	9.12262	8.94288	11.3813	9.52317	10.538	9.99016	10.7429	9.39059	9.00986	10.5561	10.657	9.1257	8.9034	11.0864	0.420964	0.657081	1.03435		21	10.1298	9.79344
sp|P14618-2|KPYM_HUMAN	PKM2	Isoform M1 of Pyruvate kinase isozymes M1/M2 OS=Homo sapiens GN=PKM2	582	212	210	C	10.6607	9.33681	10.8096	10.4367	8.64323	10.3758	8.77416	10.8822	10.3037	9.77712	9.56636	9.52938	10.6123	9.96496	9.30516	9.80397	9.11051	10.8117	10.6018	10.6938	0.500783	0.712095	1.02297		210	9.86246	10.089
sp|P14618|KPYM_HUMAN	PKM2	Pyruvate kinase isozymes M1/M2 OS=Homo sapiens GN=PKM2 PE=1 SV=4	582	13	13	C	8.48995	11.6942	11.4164	9.80844	8.39886	9.85675	10.7766	9.17778	10.394	9.98705	10.228	8.24887	11.0295	8.9229	9.03437	10.6093	9.03588	10.1721	10.6961	12.023	0.243852	0.486729	1.06123		13	9.65022	10.2411
sp|P07237|PDIA1_HUMAN	P4HB	Protein disulfide-isomerase OS=Homo sapiens GN=P4HB PE=1 SV=3	583	72	81	C	9.03799	9.40456	10.1978	11.2251	11.3659	10.0605	9.39562	10.666	9.86353	8.7831	9.87005	10.4195	10.0878	9.93298	9.05633	9.93275	9.89571	10.819	10.1652	9.82059	0.734907	0.867078	1.01077		81	10.0316	9.92472
sp|Q9NZB2-4|F120A_HUMAN	FAM120A	Isoform D of Constitutive coactivator of PPAR-gamma-like protein 1 OS=Homo sapiens GN=FAM120A	584	13	11	C	12.9657	11.0736	11.0227	8.58699	11.07	8.5836	7.74588	9.91361	10.6866	8.3514	11.035	9.37966	11.1148	9.58609	9.00606	10.467	9.78088	8.36201	8.18745	13.0811	0.132608	0.350849	1.10727		11	10.4097	9.40129
sp|Q969R2|OSBP2_HUMAN	OSBP2	Oxysterol-binding protein 2 OS=Homo sapiens GN=OSBP2 PE=1 SV=2	585	2	0	C	10.3512	10.3759	10.0951	9.36122	8.46068	11.1433	9.91097	9.82273	9.62397	10.8549	0	0	0	0	0	0	0	0	0	0	0.287814	0.527746	1.05705		0	9.70003	10.2534
sp|P14854|CX6B1_HUMAN	COX6B1	Cytochrome c oxidase subunit 6B1 OS=Homo sapiens GN=COX6B1 PE=1 SV=2	586	11	8	C	10.6964	13.3025	14.2284	9.93448	9.86319	9.30697	7.82383	9.75796	8.21624	6.87001	11.5116	9.906	11.2848	9.22386	8.46368	10.4861	8.70775	8.04451	9.39152	12.9801	0.0357817	0.1712	1.18693		8	10.7139	9.02662
sp|Q8WUM4|PDC6I_HUMAN	PDCD6IP	Programmed cell death 6-interacting protein OS=Homo sapiens GN=PDCD6IP PE=1 SV=1	587	52	55	C	10.8467	10.1203	9.33308	10.0781	9.44863	9.60009	9.40361	10.6882	10.8126	9.66868	9.86961	10.7953	9.89503	10.9121	9.75771	10.038	9.27764	10.1903	9.95685	9.3075	0.406092	0.641376	1.02129		55	10.0913	9.88098
sp|O14617-5|AP3D1_HUMAN	AP3D1	Isoform 5 of AP-3 complex subunit delta-1 OS=Homo sapiens GN=AP3D1	588	10	11	C	10.6421	10.5398	8.9528	9.24436	10.3765	9.58696	9.44597	11.9137	10.9052	8.39259	9.76527	10.7748	11.3958	11.1566	10.4543	9.44039	9.36842	10.0049	9.09749	8.54203	0.116039	0.325725	1.07092		11	10.3025	9.62023
sp|P53041|PPP5_HUMAN	PPP5C	Serine/threonine-protein phosphatase 5 OS=Homo sapiens GN=PPP5C PE=1 SV=1	589	23	19	C	9.4492	10.6845	8.96236	9.81616	8.20593	10.9466	10.4684	10.3703	10.7868	10.3098	9.09526	10.977	8.04096	10.8279	9.43717	9.60237	9.40743	11.1515	11.6211	9.83934	0.0334206	0.165891	1.09796		19	9.49868	10.4292
sp|P49792|RBP2_HUMAN	RANBP2	E3 SUMO-protein ligase RanBP2 OS=Homo sapiens GN=RANBP2 PE=1 SV=2	590	5	0	C	11.327	12.0325	10.4588	8.22169	10.6845	9.63599	9.12664	10.0897	10.1893	8.23378	0	0	0	0	0	0	0	0	0	0	0.20724	0.448049	1.1096		0	10.46	9.42683
sp|Q08752|PPID_HUMAN	PPID	Peptidyl-prolyl cis-trans isomerase D OS=Homo sapiens GN=PPID PE=1 SV=3	590	9	5	C	10.5025	9.98917	10.3765	6.67337	9.19329	10.3828	8.99692	11.7424	11.357	10.786	6.89729	10.0663	10.158	9.86417	7.13454	11.7389	10.1159	10.4328	11.974	11.6181	0.00764985	0.0750644	1.21457		5	8.95462	10.876
sp|Q9UNP9|PPIE_HUMAN	PPIE	Peptidyl-prolyl cis-trans isomerase E OS=Homo sapiens GN=PPIE PE=1 SV=1	590	1	2	C	9.91051	8.01902	12.0982	7.18286	12.6385	12.2039	9.4701	9.61816	9.16434	9.69435	8.84672	7.81142	9.57907	8.10173	6.94161	12.1492	10.2678	9.66666	11.5724	15.0634	0.0365607	0.173173	1.20376		2	8.93677	10.7577
sp|P30405|PPIF_HUMAN	PPIF	Peptidyl-prolyl cis-trans isomerase F, mitochondrial OS=Homo sapiens GN=PPIF PE=1 SV=1	590	8	11	C	8.43868	10.4531	8.83743	9.08414	8.30402	9.18993	8.59379	7.02174	8.19684	21.8803	10.1009	13.2457	9.17802	10.9725	7.90687	8.90503	9.51896	10.127	11.9236	8.12139	0.805806	0.902628	1.02813		11	9.54314	9.81157
sp|A6NKT7|RGPD3_HUMAN	RGPD3	RanBP2-like and GRIP domain-containing protein 3 OS=Homo sapiens GN=RGPD3 PE=2 SV=2	590	8	2	C	12.2073	10.2696	10.1934	7.39797	9.96935	9.33868	8.77641	10.8922	10.86	10.095	10.3232	8.89334	12.1826	8.98868	8.5037	10.9379	10.9214	9.16443	7.8533	12.2315	0.70956	0.853586	1.02478		2	9.78632	10.0288
sp|Q9UH99|SUN2_HUMAN	SUN2	SUN domain-containing protein 2 OS=Homo sapiens GN=SUN2 PE=1 SV=3	591	1	0	C	12.7986	8.39389	10.1469	8.00439	10.7644	9.20844	8.43209	13.4359	11.0652	7.75027	0	0	0	0	0	0	0	0	0	0	0.942536	0.976557	1.00977		0	9.87542	9.77986
sp|P42229|STA5A_HUMAN	STAT5A	Signal transducer and activator of transcription 5A OS=Homo sapiens GN=STAT5A PE=1 SV=1	592	13	8	C	9.75261	10.1913	9.43094	8.22474	10.5574	10.3049	10.5477	9.78452	9.52083	11.6851	8.73057	10.5379	10.7397	9.9643	10.4803	10.6589	8.92883	9.61977	10.633	9.70681	0.450263	0.676815	1.02902		8	9.82696	10.1122
sp|Q99805|TM9S2_HUMAN	TM9SF2	Transmembrane 9 superfamily member 2 OS=Homo sapiens GN=TM9SF2 PE=1 SV=1	593	4	5	C	11.7742	12.9251	9.31664	10.8536	10.336	8.08883	8.71764	10.1417	9.92817	7.91817	11.1597	10.7523	12.9316	9.90428	9.84743	10.3387	8.55449	8.95728	7.79001	9.76423	0.00079798	0.0221068	1.21663		5	10.9182	8.97408
sp|Q16653|MOG_HUMAN	MOG	Myelin-oligodendrocyte glycoprotein OS=Homo sapiens GN=MOG PE=1 SV=2	594	7	6	C	21.3283	7.14345	11.0477	16.3034	13.2484	7.74899	12.1333	2.84677	5.75082	2.44895	15.1364	7.0022	6.63146	9.86252	20.9154	11.9484	3.90296	12.7151	8.79499	3.09058	0.0134217	0.100632	1.96712	1	6	11.8084	6.00286
sp|Q92752-2|TENR_HUMAN	TNR	Isoform 2 of Tenascin-R OS=Homo sapiens GN=TNR	595	18	22	C	9.03434	11.6127	10.5809	10.1474	8.90791	11.2948	10.8783	9.26782	9.44168	8.83416	11.8873	7.06024	10.4953	8.49422	10.1073	8.64799	10.2279	11.4006	10.058	11.6213	0.527879	0.730753	1.03965		22	9.72778	10.1135
sp|O14983-2|AT2A1_HUMAN	ATP2A1	Isoform SERCA1A of Sarcoplasmic/endoplasmic reticulum calcium ATPase 1 OS=Homo sapiens GN=ATP2A1	596	28	47	C	12.1669	21.8792	10.9901	9.76084	6.09878	6.22093	6.03431	9.69619	6.56482	10.588	10.2524	24.7247	10.376	15.8288	6.56694	6.39672	5.74806	6.96924	7.66382	5.47335	0.00466416	0.0551482	1.6762	4	47	11.6889	6.97346
sp|P16615-2|AT2A2_HUMAN	ATP2A2	Isoform 2 of Sarcoplasmic/endoplasmic reticulum calcium ATPase 2 OS=Homo sapiens GN=ATP2A2	596	27	42	C	11.6002	18.6683	10.084	9.1834	8.09981	7.60902	7.69915	8.95049	8.19542	9.91019	10.2865	20.0309	11.9434	14.4655	7.70598	6.6424	6.67183	7.88069	8.41875	5.95408	0.00208043	0.0371283	1.50538	4	42	11.6116	7.71342
sp|Q8TDB4|CD049_HUMAN	C4orf49	Uncharacterized protein C4orf49 OS=Homo sapiens GN=C4orf49 PE=1 SV=1	597	20	18	C	9.53876	11.8626	9.58911	10.0813	9.38532	11.308	9.07358	12.2291	10.3612	6.57102	12.1707	7.0804	11.5643	8.12932	7.8343	7.85961	11.1285	11.5625	9.37253	13.2979	0.580851	0.768472	1.05152		18	9.58068	10.0743
sp|Q13151|ROA0_HUMAN	HNRNPA0	Heterogeneous nuclear ribonucleoprotein A0 OS=Homo sapiens GN=HNRNPA0 PE=1 SV=1	598	17	12	C	11.8183	8.49352	12.9631	6.55051	10.5315	10.3248	8.58391	9.59446	10.4457	10.6942	9.19327	6.12608	11.399	7.35433	10.4423	10.8603	12.1961	10.3601	9.19323	12.8752	0.182454	0.418177	1.13301		12	9.21717	10.4432
sp|P22626|ROA2_HUMAN	HNRNPA2B1	Heterogeneous nuclear ribonucleoproteins A2/B1 OS=Homo sapiens GN=HNRNPA2B1 PE=1 SV=2	598	44	48	C	10.5356	9.92531	13.1898	7.55261	10.6863	9.63446	7.75045	9.79678	10.0278	10.901	11.4088	8.03895	11.7219	8.31227	8.20222	9.91551	11.663	10.2105	9.32379	11.2031	0.788924	0.896713	1.01914		48	9.79863	9.98622
sp|P09651-2|ROA1_HUMAN	HNRNPA1	Isoform A1-A of Heterogeneous nuclear ribonucleoprotein A1 OS=Homo sapiens GN=HNRNPA1	598	35	36	C	10.8045	9.83101	11.8723	8.78895	10.1275	10.1646	8.94021	11.0532	10.3237	8.09405	11.0984	7.39446	11.8704	8.57172	8.83941	9.89015	11.5723	10.3843	9.22763	11.1513	0.727231	0.863077	1.02165		36	9.81364	10.0262
sp|P51991|ROA3_HUMAN	HNRNPA3	Heterogeneous nuclear ribonucleoprotein A3 OS=Homo sapiens GN=HNRNPA3 PE=1 SV=2	598	19	19	C	11.0257	8.51579	10.7767	6.86763	10.0923	12.6346	9.05534	11.811	9.64168	9.5793	10.5771	7.08021	11.641	7.85256	8.38752	10.276	10.87	11.243	10.8232	11.2493	0.0370321	0.174022	1.16834		19	9.13053	10.6676
sp|P54886-2|P5CS_HUMAN	ALDH18A1	Isoform Short of Delta-1-pyrroline-5-carboxylate synthase OS=Homo sapiens GN=ALDH18A1	599	7	5	C	8.8632	11.7728	7.87977	8.22629	9.2113	11.103	11.224	10.4445	11.5271	9.7481	9.78456	9.21027	10.6793	9.46612	8.86571	9.39347	10.1407	11.411	11.0623	9.98648	0.010383	0.088034	1.13314		5	9.33631	10.5794
sp|Q9BRG1|VPS25_HUMAN	VPS25	Vacuolar protein-sorting-associated protein 25 OS=Homo sapiens GN=VPS25 PE=1 SV=1	600	4	6	C	9.27941	10.7563	9.51526	11.578	8.57139	10.2437	8.65723	11.0981	10.8641	9.43646	9.41403	9.00676	9.78096	9.62796	10.1575	10.5379	10.2569	9.06398	9.47596	12.6781	0.33754	0.578971	1.04504		6	9.73495	10.1734
sp|Q15276|RABE1_HUMAN	RABEP1	Rab GTPase-binding effector protein 1 OS=Homo sapiens GN=RABEP1 PE=1 SV=2	601	22	17	C	10.2017	10.0909	10.4571	10.0507	10.0254	10.8222	9.03505	10.0565	9.89547	9.36507	10.0634	9.41261	9.13135	9.71876	9.67391	10.2866	9.75252	10.2188	10.3208	11.4212	0.383145	0.620849	1.02243		17	9.87533	10.0968
sp|Q9Y680-2|FKBP7_HUMAN	FKBP7	Isoform 2 of Peptidyl-prolyl cis-trans isomerase FKBP7 OS=Homo sapiens GN=FKBP7	602	2	2	C	6.22858	12.7159	10.9552	10.501	10.9333	11.0804	10.9335	7.69647	8.79718	10.1586	8.94202	11.0884	7.23783	10.3784	10.5416	11.1001	8.66292	8.58629	12.5627	10.8998	0.828393	0.915802	1.01878		2	9.75728	9.9405
sp|Q9P0K7-2|RAI14_HUMAN	RAI14	Isoform 2 of Ankycorbin OS=Homo sapiens GN=RAI14	603	2	3	C	9.62775	12.596	10.0337	8.14893	11.8834	9.32233	9.62629	7.99991	9.02718	11.7346	9.87386	10.1135	9.78617	10.2973	10.6907	10.5993	9.29569	10.5207	9.59448	9.22833	0.248804	0.490912	1.06149		3	10.24	9.64681
sp|Q14203|DCTN1_HUMAN	DCTN1	Dynactin subunit 1 OS=Homo sapiens GN=DCTN1 PE=1 SV=3	604	50	46	C	11.2844	11.5539	10.1044	9.24342	9.67692	9.73012	9.47112	9.80086	10.0587	9.07618	10.2602	10.5665	9.84151	10.2821	9.23541	10.3595	8.98834	9.78495	10.2527	10.4289	0.186636	0.423891	1.04042		46	10.1788	9.78336
sp|Q6ZT21-2|TMPPE_HUMAN	TMPPE	Isoform 2 of Transmembrane protein with metallophosphoesterase domain OS=Homo sapiens GN=TMPPE	605	0	2	C	0	0	0	0	0	0	0	0	0	0	12.4242	11.207	11.9571	9.51978	7.82881	11.1801	9.85035	8.46282	7.74592	9.82391	0.324887	0.566954	1.11837		2	10.441	9.33585
sp|O75382-2|TRIM3_HUMAN	TRIM3	Isoform Beta of Tripartite motif-containing protein 3 OS=Homo sapiens GN=TRIM3	606	4	4	C	11.7599	12.5367	9.41136	9.02569	8.83533	9.56646	9.0191	9.67029	10.9195	9.25569	11.6248	10.1845	10.267	8.50488	8.21775	10.1996	9.79529	9.03303	10.3204	11.8527	0.985859	0.994205	1.00097		4	9.93833	9.92868
sp|Q9C040|TRIM2_HUMAN	TRIM2	Tripartite motif-containing protein 2 OS=Homo sapiens GN=TRIM2 PE=1 SV=1	606	18	13	C	11.0557	10.3284	9.89999	10.4317	8.99355	10.5854	9.56267	8.75812	10.4334	9.95114	10.4589	8.21244	10.0163	9.16469	10.3186	9.16316	10.3086	9.74044	11.8596	10.7572	0.574581	0.763278	1.02274		13	9.85359	10.0776
sp|Q9NQ48|LZTL1_HUMAN	LZTFL1	Leucine zipper transcription factor-like protein 1 OS=Homo sapiens GN=LZTFL1 PE=1 SV=1	607	22	24	C	10.1981	10.442	10.3195	10.5782	8.86901	8.95462	7.56425	11.1168	11.1537	10.8038	10.2047	9.38389	9.13683	9.59177	9.25313	10.88	9.80053	8.24149	9.94276	13.5649	0.611165	0.786656	1.02995		24	9.78006	10.073
sp|Q17R60|IMPG1_HUMAN	IMPG1	Interphotoreceptor matrix proteoglycan 1 OS=Homo sapiens GN=IMPG1 PE=1 SV=2	608	77	88	C	10.9719	10.6742	11.6187	13.9939	8.05918	6.91599	6.02921	11.998	11.3035	8.43545	11.1985	12.532	8.54499	12.0163	9.88955	11.8228	9.02802	8.28181	5.78569	10.9003	0.0528911	0.211676	1.23454		88	10.8139	8.75947
tr|Q68D53|Q68D53_HUMAN	DKFZp686K0887	Putative uncharacterized protein DKFZp686K0887 OS=Homo sapiens GN=DKFZp686K0887 PE=2 SV=1	608	2	2	C	13.1314	6.99955	11.9967	15.3134	8.44103	6.49413	5.32409	13.0898	11.2689	7.94097	12.6871	10.5363	8.90067	10.0118	11.2414	12.1261	8.48402	9.42964	5.40564	11.1772	0.119676	0.330199	1.23176		2	10.6677	8.66055
sp|Q9H2G2-2|SLK_HUMAN	SLK	Isoform 2 of STE20-like serine/threonine-protein kinase OS=Homo sapiens GN=SLK	609	12	16	C	10.0019	10.8146	9.93064	9.18852	10.3153	9.88463	8.8425	9.1804	10.2991	11.5424	8.91868	11.3746	9.96897	10.5519	9.53966	10.0229	9.05651	8.75679	10.5035	11.3064	0.722457	0.861198	1.01417		16	10.0359	9.89567
sp|Q12797|ASPH_HUMAN	ASPH	Aspartyl/asparaginyl beta-hydroxylase OS=Homo sapiens GN=ASPH PE=1 SV=3	610	49	43	C	9.34351	10.2526	10.1529	9.25925	8.75368	11.8127	10.4764	9.85248	10.413	9.68336	9.26085	10.5864	8.56061	10.293	8.27518	9.27908	10.2781	13.167	10.5953	9.70452	0.0259665	0.143873	1.10912		43	9.44262	10.473
sp|Q9Y3X0|CCDC9_HUMAN	CCDC9	Coiled-coil domain-containing protein 9 OS=Homo sapiens GN=CCDC9 PE=1 SV=1	612	2	1	C	10.933	9.804	11.6979	9.38265	9.63974	9.74962	8.12299	11.7026	9.93794	9.02952	8.77995	10.0666	10.5407	9.38468	9.12847	11.71	10.2791	9.62312	8.86415	11.6232	0.851762	0.92782	1.00926		1	9.9008	9.99249
sp|Q16204|CCDC6_HUMAN	CCDC6	Coiled-coil domain-containing protein 6 OS=Homo sapiens GN=CCDC6 PE=1 SV=2	613	10	10	C	10.4002	11.598	10.2876	10.0867	9.60554	9.0725	8.32425	10.005	10.847	9.77312	10.4284	9.01076	9.46131	9.5813	9.41501	10.0789	10.5486	8.56127	10.3095	12.6049	0.96897	0.987885	1.00176		10	9.96365	9.94616
sp|Q96GZ6-5|S41A3_HUMAN	SLC41A3	Isoform 5 of Solute carrier family 41 member 3 OS=Homo sapiens GN=SLC41A3	614	4	0	C	10.675	13.6113	8.99672	8.20634	8.63985	9.65059	9.32651	9.62795	11.89	9.37576	0	0	0	0	0	0	0	0	0	0	0.937739	0.973491	1.00832		0	9.84921	9.93114
sp|Q9HB71|CYBP_HUMAN	CACYBP	Calcyclin-binding protein OS=Homo sapiens GN=CACYBP PE=1 SV=2	615	16	16	C	10.7566	10.0284	9.68082	10.9329	9.78108	9.80607	8.96117	10.4339	11.5614	8.05766	9.20002	11.2307	9.34928	12.6722	10.1389	8.57654	10.4129	10.1082	9.31821	8.99311	0.113877	0.322033	1.0793		16	10.3318	9.57266
sp|P23396|RS3_HUMAN	RPS3	40S ribosomal protein S3 OS=Homo sapiens GN=RPS3 PE=1 SV=2	616	31	38	C	10.6443	10.802	9.60302	9.368	10.1129	10.1428	9.70204	9.79587	10.2607	9.56839	9.65133	10.683	10.8393	10.9979	9.44271	9.76701	10.2331	10.1427	9.33373	8.90921	0.106653	0.311781	1.04288		38	10.1959	9.77664
sp|P02647|APOA1_HUMAN	APOA1	Apolipoprotein A-I OS=Homo sapiens GN=APOA1 PE=1 SV=1	617	40	64	C	2.3437	7.4664	4.5182	9.55715	4.3977	8.69049	10.5141	8.90077	15.0365	28.575	6.74268	12.7681	2.95431	12.6083	9.40788	13.4704	18.2444	6.57179	8.76353	8.46855	0.0187282	0.120758	1.82851	2	64	6.31117	11.54
sp|P34741|SDC2_HUMAN	SDC2	Syndecan-2 OS=Homo sapiens GN=SDC2 PE=1 SV=2	618	9	13	C	9.29371	7.70992	14.4496	9.28229	17.2514	10.0997	11.3164	6.34293	5.71076	8.54337	7.77922	14.2834	11.3796	12.6057	9.9506	8.80719	7.64827	7.85992	10.7024	8.98374	0.0264982	0.146139	1.30752	4	13	11.0151	8.42439
sp|P42566|EPS15_HUMAN	EPS15	Epidermal growth factor receptor substrate 15 OS=Homo sapiens GN=EPS15 PE=1 SV=2	619	9	11	C	9.48764	9.41632	9.51211	10.187	12.4556	10.3757	9.91425	9.64202	9.56607	9.44332	9.82053	11.0726	10.0611	10.7952	10.551	9.6233	8.90563	9.73909	9.75729	9.67414	0.0462732	0.194781	1.06648		11	10.2998	9.65773
sp|Q9H008|LHPP_HUMAN	LHPP	Phospholysine phosphohistidine inorganic pyrophosphate phosphatase OS=Homo sapiens GN=LHPP PE=1 SV=2	620	5	9	C	8.53674	9.38665	7.94873	10.4502	9.47669	11.4592	9.79147	11.0427	11.3969	10.5107	10.0562	9.06822	7.99895	9.22388	9.6329	11.6442	9.21099	8.89947	12.3236	11.9415	0.00217009	0.0380649	1.17694		9	9.14438	10.7624
sp|Q02252|MMSA_HUMAN	ALDH6A1	Methylmalonate-semialdehyde dehydrogenase [acylating], mitochondrial OS=Homo sapiens GN=ALDH6A1 PE=1 SV=2	621	48	48	C	9.45835	9.05042	8.94739	11.0315	10.6739	10.6138	11.6157	8.03565	9.73406	10.8392	10.2173	8.4579	10.5359	9.12093	11.0777	9.80734	9.82743	10.6032	11.5457	8.80657	0.581513	0.768568	1.0273		48	9.81499	10.083
sp|O60610-2|DIAP1_HUMAN	DIAPH1	Isoform 2 of Protein diaphanous homolog 1 OS=Homo sapiens GN=DIAPH1	622	5	3	C	11.5513	9.81419	10.3883	9.08799	10.9943	9.06068	8.7855	11.5846	9.36422	9.36881	9.27908	9.86232	8.59037	9.79965	8.25319	12.9257	10.7576	9.61462	9.68276	11.2347	0.392009	0.629887	1.04632		3	9.71403	10.164
sp|Q8IUG5-2|MY18B_HUMAN	MYO18B	Isoform 2 of Myosin-XVIIIb OS=Homo sapiens GN=MYO18B	622	2	1	C	3.42059	24.16	4.82289	4.04253	2.84693	8.49178	14.1143	1.00597	12.5689	24.526	10.1491	9.49675	8.60579	9.65053	10.1226	11.929	9.28435	7.64431	9.35141	13.7661	0.487363	0.703296	1.26981		1	7.19477	9.13597
sp|P04424|ARLY_HUMAN	ASL	Argininosuccinate lyase OS=Homo sapiens GN=ASL PE=1 SV=4	623	6	9	C	10.0478	9.53422	9.37503	9.4538	10.263	9.88779	10.7507	9.13796	10.3889	11.1606	8.96223	10.5286	9.37437	10.0786	10.6085	10.15	9.34041	9.8145	11.3756	9.7672	0.249824	0.491906	1.03516		9	9.80842	10.1533
sp|Q5T013-2|HYI_HUMAN	HYI	Isoform 2 of Putative hydroxypyruvate isomerase OS=Homo sapiens GN=HYI	624	4	9	C	6.87359	13.5424	7.93555	10.6777	7.5882	9.85453	10.61	7.10266	11.4659	14.3495	11.2937	8.4688	8.99781	7.98002	7.68042	12.5273	9.95015	7.52782	10.3731	15.2009	0.106725	0.311799	1.19066		9	8.91098	10.61
sp|O15078-2|CE290_HUMAN	CEP290	Isoform 2 of Centrosomal protein of 290 kDa OS=Homo sapiens GN=CEP290	625	1	5	C	11.7568	12.2512	11.5853	4.83162	10.2395	9.96031	8.62709	8.54326	11.7016	10.5032	10.1941	7.93119	11.7286	8.92882	7.31158	11.5363	11.4648	8.92412	9.15512	12.8252	0.396418	0.632962	1.0936		5	9.35079	10.226
sp|Q9Y5Z4|HEBP2_HUMAN	HEBP2	Heme-binding protein 2 OS=Homo sapiens GN=HEBP2 PE=1 SV=1	626	10	13	C	6.89994	10.5661	9.58549	11.5879	9.25751	10.0975	8.945	10.3197	10.3153	12.4256	11.2632	9.3386	8.37728	9.40984	9.58654	10.881	9.11616	8.69578	10.8529	12.4787	0.183426	0.418795	1.08883		13	9.49547	10.339
sp|Q8IX01-4|SUGP2_HUMAN	SUGP2	Isoform 4 of SURP and G-patch domain-containing protein 2 OS=Homo sapiens GN=SUGP2	627	10	5	C	14.574	7.51141	12.7105	4.72402	10.95	9.49941	8.1312	11.0152	9.88671	10.9975	9.36498	8.98206	11.6697	8.48461	8.41441	10.8279	10.1486	11.6709	10.0804	10.3565	0.403571	0.640133	1.09399		5	9.33853	10.2163
sp|P59998|ARPC4_HUMAN	ARPC4	Actin-related protein 2/3 complex subunit 4 OS=Homo sapiens GN=ARPC4 PE=1 SV=3	628	9	13	C	9.63165	10.7448	9.2898	8.70783	11.5619	10.0183	12.0004	9.17084	9.19265	9.68185	8.83908	9.89124	10.7662	9.84504	10.6268	10.2474	8.63108	9.91146	11.6081	9.63351	0.983497	0.993295	1.00092		13	9.95219	9.9613
sp|Q92544|TM9S4_HUMAN	TM9SF4	Transmembrane 9 superfamily member 4 OS=Homo sapiens GN=TM9SF4 PE=1 SV=2	629	1	1	C	9.36424	13.142	7.94661	10.5962	11.0118	10.4058	9.42064	9.28904	10.7075	8.11599	11.3497	9.15743	13.8771	9.08985	9.86561	9.77714	9.94366	6.12455	7.62382	13.1912	0.202488	0.441783	1.12032		1	10.397	9.28035
sp|P27448-2|MARK3_HUMAN	MARK3	Isoform 2 of MAP/microtubule affinity-regulating kinase 3 OS=Homo sapiens GN=MARK3	630	2	2	C	11.102	11.3989	9.20244	8.99641	10.401	9.75147	8.86018	10.8193	11.9114	7.55687	9.63071	10.0298	11.3077	9.62767	9.93928	8.71223	8.81188	10.7052	9.85943	11.3762	0.470629	0.692871	1.03917		2	10.131	9.74913
sp|Q9P0L2|MARK1_HUMAN	MARK1	Serine/threonine-protein kinase MARK1 OS=Homo sapiens GN=MARK1 PE=1 SV=2	630	0	1	C	0	0	0	0	0	0	0	0	0	0	11.8327	8.43327	13.5002	9.59844	8.36272	7.67244	13.283	5.92707	7.90199	13.4882	0.597155	0.777948	1.10928		1	10.1577	9.15698
sp|O94992|HEXI1_HUMAN	HEXIM1	Protein HEXIM1 OS=Homo sapiens GN=HEXIM1 PE=1 SV=1	631	1	2	C	10.1509	12.459	9.81596	7.11716	10.8406	7.78816	10.0727	9.47072	10.6385	11.6464	11.76	8.58874	8.97709	9.08259	8.65431	11.3359	9.99671	9.46784	9.35935	12.7774	0.43308	0.664114	1.05635		2	9.62542	10.1678
sp|Q8IXT5|RB12B_HUMAN	RBM12B	RNA-binding protein 12B OS=Homo sapiens GN=RBM12B PE=1 SV=2	632	2	0	C	9.00434	15.236	9.60899	6.84958	8.24492	11.5077	9.0151	8.42148	10.576	11.5359	0	0	0	0	0	0	0	0	0	0	0.639752	0.806674	1.07442		0	9.42693	10.1285
sp|Q96KM6|Z512B_HUMAN	ZNF512B	Zinc finger protein 512B OS=Homo sapiens GN=ZNF512B PE=1 SV=1	633	1	1	C	12.5695	10.3118	12.8701	6.57486	10.7005	9.50708	7.91483	11.0259	11.0318	7.49368	13.2375	5.89029	9.29814	7.71139	8.86622	11.9009	11.5283	8.43195	11.5082	11.6272	0.574391	0.763278	1.062		1	9.47269	10.06
sp|P51572|BAP31_HUMAN	BCAP31	B-cell receptor-associated protein 31 OS=Homo sapiens GN=BCAP31 PE=1 SV=3	634	40	46	C	11.7513	12.2982	9.98142	9.73489	10.7603	8.7701	8.55502	10.1809	11.0713	6.89668	11.2661	11.4867	9.76702	10.7846	8.69991	9.67223	10.8568	9.08464	7.57224	10.8097	0.036026	0.171493	1.14681		46	10.6007	9.24363
sp|Q9NVM6|DJC17_HUMAN	DNAJC17	DnaJ homolog subfamily C member 17 OS=Homo sapiens GN=DNAJC17 PE=1 SV=1	635	1	0	C	10.2161	11.2856	11.9714	8.1648	9.75173	10.8239	9.45946	7.89413	9.85505	10.5778	0	0	0	0	0	0	0	0	0	0	0.556826	0.753985	1.05457		0	10.1905	9.66322
sp|P30519|HMOX2_HUMAN	HMOX2	Heme oxygenase 2 OS=Homo sapiens GN=HMOX2 PE=1 SV=2	636	11	12	C	9.9054	12.2848	9.06249	8.66516	9.59352	11.0468	10.3718	8.28775	10.2694	10.513	10.6573	9.20563	10.6537	9.63848	8.25566	9.68822	10.0478	10.232	11.4243	10.1969	0.341358	0.581749	1.04548		12	9.73241	10.1751
sp|P22314|UBA1_HUMAN	UBA1	Ubiquitin-like modifier-activating enzyme 1 OS=Homo sapiens GN=UBA1 PE=1 SV=3	637	90	98	C	10.1294	10.2111	8.81723	9.67532	8.99814	9.79261	9.09434	10.8572	12.197	10.2277	9.41184	11.6152	8.55444	12.6942	9.92359	9.8727	10.2721	9.5119	9.39914	8.74492	0.964388	0.986118	1.00222		98	9.93339	9.95549
sp|P61088|UBE2N_HUMAN	UBE2N	Ubiquitin-conjugating enzyme E2 N OS=Homo sapiens GN=UBE2N PE=1 SV=1	638	13	16	C	10.0017	11.435	9.68942	9.59642	8.73018	9.86866	8.74887	11.3676	10.4383	10.1238	11.2304	9.60349	9.02983	10.5498	9.85159	10.4107	8.75569	8.83849	10.0243	11.7056	0.921591	0.965559	1.00426		16	9.93801	9.98033
sp|P61158|ARP3_HUMAN	ACTR3	Actin-related protein 3 OS=Homo sapiens GN=ACTR3 PE=1 SV=3	639	24	21	C	9.68647	8.53048	7.84991	8.88886	12.0456	11.4296	11.744	10.3322	8.85456	10.6383	8.71475	10.1147	10.6773	10.289	10.0733	9.89001	8.61861	10.3894	12.2863	8.94657	0.272497	0.513254	1.065		21	9.6181	10.2433
sp|Q9BRK0-2|REEP2_HUMAN	REEP2	Isoform 2 of Receptor expression-enhancing protein 2 OS=Homo sapiens GN=REEP2	640	4	1	C	11.1673	14.3355	10.7465	9.54	9.11734	7.81282	8.48618	7.34214	12.7176	8.73455	16.1196	10.176	11.6533	10.0361	8.31497	10.0737	11.9281	6.9617	7.6428	7.09368	0.0252145	0.141486	1.25553		1	10.909	8.68878
sp|Q9Y6N5|SQRD_HUMAN	SQRDL	Sulfide:quinone oxidoreductase, mitochondrial OS=Homo sapiens GN=SQRDL PE=1 SV=1	641	14	12	C	8.50628	5.66044	8.2277	9.08883	9.68006	12.9461	13.6874	9.96833	8.11818	14.1167	6.13322	8.5684	8.11738	6.52944	8.794	12.0794	9.86513	13.0479	15.4392	11.4259	0.000106846	0.00774779	1.51815	3	12	7.81866	11.8699
sp|O95777|NAA38_HUMAN	NAA38	N-alpha-acetyltransferase 38, NatC auxiliary subunit OS=Homo sapiens GN=NAA38 PE=1 SV=3	642	11	10	C	8.86023	11.2199	11.0556	9.76823	10.0779	9.9131	8.47195	9.88998	10.4968	10.2462	11.6179	8.17188	10.1358	8.02378	7.69132	11.8656	9.5826	8.10842	9.56542	15.2372	0.404066	0.640136	1.0645		10	9.56729	10.1843
sp|Q12906-4|ILF3_HUMAN	ILF3	Isoform 4 of Interleukin enhancer-binding factor 3 OS=Homo sapiens GN=ILF3	643	54	54	C	10.9849	8.34402	11.2884	7.46917	11.0831	11.3293	10.1612	11.3393	8.94831	9.05226	9.86773	8.03533	11.2672	8.48281	8.70865	10.4866	9.5965	11.1013	10.2495	12.2043	0.12543	0.339973	1.10086		54	9.44553	10.3982
sp|Q12906|ILF3_HUMAN	ILF3	Interleukin enhancer-binding factor 3 OS=Homo sapiens GN=ILF3 PE=1 SV=3	643	4	5	C	11.673	6.03602	17.5494	5.73899	12.0244	8.31091	7.00563	14.2669	8.32242	9.07234	9.69366	6.57013	9.87682	5.98856	8.51453	12.7702	11.2177	9.54491	7.26038	18.5632	0.360854	0.60036	1.15495		5	8.78467	10.1458
sp|Q96SI9-2|STRBP_HUMAN	STRBP	Isoform 2 of Spermatid perinuclear RNA-binding protein OS=Homo sapiens GN=STRBP	643	4	4	C	10.1528	11.1616	11.4048	8.0548	9.23871	10.1688	9.58941	9.14939	11.6472	9.43258	9.60956	10.8351	10.3692	11.8069	7.45897	9.12004	10.0821	12.0511	9.06846	9.59857	0.954319	0.980524	1.00333		4	9.91097	9.94402
sp|Q9ULU8-4|CAPS1_HUMAN	CADPS	Isoform 4 of Calcium-dependent secretion activator 1 OS=Homo sapiens GN=CADPS	644	31	42	C	12.0741	11.4549	10.4303	8.31074	8.4317	11.3932	8.2896	10.9679	10.523	8.12462	10.0391	9.63807	10.2538	10.2048	8.51282	8.98311	9.85992	11.5842	10.1352	10.7889	0.819906	0.911297	1.01323		42	9.86312	9.9936
sp|P09874|PARP1_HUMAN	PARP1	Poly [ADP-ribose] polymerase 1 OS=Homo sapiens GN=PARP1 PE=1 SV=4	645	78	78	C	10.9334	9.09537	12.291	8.23404	10.7373	10.8071	9.49393	9.86561	10.2729	8.26937	9.30053	9.47197	11.3762	9.33015	8.56535	9.68422	10.2615	11.0813	9.16309	11.7658	0.755655	0.877618	1.01665		78	9.85655	10.0207
tr|E9PM46|E9PM46_HUMAN	USP47	Ubiquitin carboxyl-terminal hydrolase OS=Homo sapiens GN=USP47 PE=3 SV=1	646	10	14	C	10.3418	9.09333	10.0204	9.64402	9.56349	11.4984	10.3227	10.4451	9.97985	9.09092	9.73446	10.631	9.28009	10.5626	9.41019	10.199	8.9184	10.3484	9.78124	11.1346	0.292326	0.531958	1.03347		14	9.81496	10.1435
sp|P02748|CO9_HUMAN	C9	Complement component C9 OS=Homo sapiens GN=C9 PE=1 SV=2	647	26	36	C	4.08954	3.2482	5.55948	10.6693	7.94683	11.7721	14.0072	22.7603	7.73633	12.2108	7.66342	3.21946	6.19707	3.14248	15.8768	18.7318	9.83037	9.95634	11.9006	13.4817	0.00123707	0.0283395	2.15731	3	36	5.86018	12.6422
sp|P78356|PI42B_HUMAN	PIP4K2B	Phosphatidylinositol-5-phosphate 4-kinase type-2 beta OS=Homo sapiens GN=PIP4K2B PE=1 SV=1	648	11	13	C	11.694	10.769	9.60466	9.78801	9.28131	10.1537	8.96686	11.0102	10.6919	8.04035	11.4894	8.93802	9.97189	9.85699	9.13255	11.0486	9.94318	9.34023	9.19719	11.082	0.798289	0.898798	1.01175		13	10.0128	9.89658
sp|P48426|PI42A_HUMAN	PIP4K2A	Phosphatidylinositol-5-phosphate 4-kinase type-2 alpha OS=Homo sapiens GN=PIP4K2A PE=1 SV=2	648	10	15	C	11.5465	9.92629	9.06335	12.3734	10.4816	9.53909	10.684	8.61539	10.0005	7.76992	10.0769	10.5332	9.77164	11.8974	12.9236	8.73077	8.80858	10.6913	9.07591	7.49073	0.00417017	0.0521013	1.18871		15	10.7948	9.08104
sp|P50851-2|LRBA_HUMAN	LRBA	Isoform 2 of Lipopolysaccharide-responsive and beige-like anchor protein OS=Homo sapiens GN=LRBA	649	6	2	C	9.26401	10.644	8.58926	9.00823	9.01363	11.0422	8.54266	11.5591	10.6414	11.6955	9.20112	9.09379	10.6017	8.76402	8.23694	11.188	9.56964	8.33451	10.5822	14.428	0.0216993	0.129639	1.15427		2	9.21261	10.6338
sp|Q02218|ODO1_HUMAN	OGDH	2-oxoglutarate dehydrogenase, mitochondrial OS=Homo sapiens GN=OGDH PE=1 SV=3	650	45	55	C	10.7747	10.5917	9.88157	11.1759	10.3024	9.56326	9.17923	9.81851	9.15029	9.56237	10.1862	12.0219	11.8211	10.3015	9.01217	8.64908	9.38665	10.6505	9.35615	8.61472	0.00197349	0.036168	1.12749		55	10.5725	9.37702
tr|E9PCR7|E9PCR7_HUMAN	OGDH	Uncharacterized protein OS=Homo sapiens GN=OGDH PE=4 SV=1	650	0	1	C	0	0	0	0	0	0	0	0	0	0	10.4167	10.677	11.6275	10.4103	10.2061	6.78244	10.7678	11.7629	10.841	6.50833	0.240917	0.483967	1.17784		1	10.6561	9.04718
sp|Q9ULD0|OGDHL_HUMAN	OGDHL	2-oxoglutarate dehydrogenase-like, mitochondrial OS=Homo sapiens GN=OGDHL PE=2 SV=3	650	10	10	C	9.90176	12.6543	9.40248	9.37738	9.85514	10.5673	9.05589	8.94488	9.96677	10.2741	10.4137	9.45614	11.0024	9.79627	8.57144	8.62325	11.0742	11.5472	9.25033	10.265	0.868968	0.936101	1.00765		10	9.99047	9.91458
sp|Q9UJZ1|STML2_HUMAN	STOML2	Stomatin-like protein 2 OS=Homo sapiens GN=STOML2 PE=1 SV=1	651	14	15	C	10.3981	12.6208	10.1728	10.0508	10.2448	9.05084	8.56214	9.66142	9.89746	9.34096	10.3586	11.2619	10.2326	10.3376	8.42356	10.3313	9.53651	10.2796	9.85609	9.38225	0.0439944	0.191097	1.08224		15	10.3633	9.57582
sp|Q9Y315|DEOC_HUMAN	DERA	Putative deoxyribose-phosphate aldolase OS=Homo sapiens GN=DERA PE=1 SV=2	652	6	8	C	10.0972	10.6795	9.40036	8.9626	9.83615	10.5214	11.104	9.39357	9.51014	10.4951	8.56953	9.33914	11.0495	9.44342	10.5698	10.0394	8.84385	10.7907	11.5786	9.77606	0.280645	0.52034	1.04179		8	9.76553	10.1737
sp|Q9UDY2-3|ZO2_HUMAN	TJP2	Isoform C1 of Tight junction protein ZO-2 OS=Homo sapiens GN=TJP2	653	22	18	C	11.7175	10.1805	11.0207	9.0003	11.404	9.9853	9.40135	10.2527	9.55022	7.48746	10.9509	8.83818	10.7684	8.79478	10.1839	10.1808	8.84247	10.3234	9.93526	11.182	0.252824	0.495555	1.05892		18	10.2335	9.6641
sp|Q07157-2|ZO1_HUMAN	TJP1	Isoform Short of Tight junction protein ZO-1 OS=Homo sapiens GN=TJP1	653	17	13	C	10.4904	11.3587	10.0594	8.73842	11.4807	10.2249	9.39248	9.66979	8.81622	9.76899	10.5748	9.10815	10.3351	8.61659	10.5924	11.2644	8.80019	7.97234	10.8192	11.9169	0.569231	0.759249	1.02975		13	10.0889	9.79746
sp|Q96DB5|RMD1_HUMAN	FAM82B	Regulator of microtubule dynamics protein 1 OS=Homo sapiens GN=FAM82B PE=1 SV=1	654	5	5	C	8.9901	11.1372	8.57925	12.6398	8.10927	11.3866	10.527	10.2595	9.14476	9.22636	10.8038	10.1643	7.8655	9.89512	9.43416	9.80574	7.64911	11.2436	12.6232	10.5154	0.456135	0.680909	1.05046		5	9.66322	10.1508
sp|Q6ZXV5-2|TMTC3_HUMAN	TMTC3	Isoform 2 of Transmembrane and TPR repeat-containing protein 3 OS=Homo sapiens GN=TMTC3	654	2	2	C	8.98808	11.3757	6.8918	10.2753	8.62408	12.2988	10.6215	11.0933	9.97784	9.85357	10.4922	10.0292	9.50286	8.20768	10.1579	11.51	8.53192	9.42826	11.0655	11.0745	0.0630097	0.229367	1.11998		2	9.36806	10.492
sp|Q92692-2|PVRL2_HUMAN	PVRL2	Isoform Alpha of Poliovirus receptor-related protein 2 OS=Homo sapiens GN=PVRL2	655	3	5	C	7.67403	11.0466	9.61251	8.78008	10.2842	9.43872	13.5982	7.62032	8.69575	13.2496	9.51376	9.36891	9.64563	8.11315	8.58844	10.7446	10.7371	9.68611	10.8702	12.7321	0.0602559	0.22437	1.14736		5	9.21347	10.5712
sp|O75410-2|TACC1_HUMAN	TACC1	Isoform 2 of Transforming acidic coiled-coil-containing protein 1 OS=Homo sapiens GN=TACC1	656	10	5	C	8.99714	11.8442	8.63516	10.2741	11.137	9.55167	10.3048	8.50202	10.1126	10.6412	9.69922	10.3196	9.0182	9.49671	11.1755	10.4359	9.90687	8.73598	10.6521	10.5598	0.820071	0.911297	1.00981		5	10.0086	9.91143
sp|O95359-1|TACC2_HUMAN	TACC2	Isoform 1 of Transforming acidic coiled-coil-containing protein 2 OS=Homo sapiens GN=TACC2	656	0	2	C	0	0	0	0	0	0	0	0	0	0	9.0237	8.87174	7.4929	10.3711	9.37101	9.47757	11.8484	8.8791	11.8243	12.8403	0.0637022	0.231333	1.21028		2	8.97699	10.8646
sp|P32456|GBP2_HUMAN	GBP2	Interferon-induced guanylate-binding protein 2 OS=Homo sapiens GN=GBP2 PE=2 SV=3	657	2	3	C	8.9586	7.47897	9.64981	8.68888	13.5156	10.0224	10.5663	10.8599	8.83093	11.4286	6.90038	9.56166	8.6084	10.7936	11.8293	10.6363	11.2636	8.2256	11.5677	10.6134	0.216703	0.45791	1.09815		3	9.42075	10.3454
sp|P32455|GBP1_HUMAN	GBP1	Interferon-induced guanylate-binding protein 1 OS=Homo sapiens GN=GBP1 PE=1 SV=2	657	7	9	C	8.65211	8.44003	8.43561	8.03403	12.0264	9.69023	12.0417	10.6443	10.3738	11.6617	7.24822	9.92451	8.9124	9.71845	9.93775	11.2745	9.25827	10.0693	11.0576	12.599	0.00403322	0.0513621	1.19564		9	9.04997	10.8205
sp|O95674|CDS2_HUMAN	CDS2	Phosphatidate cytidylyltransferase 2 OS=Homo sapiens GN=CDS2 PE=1 SV=1	658	16	19	C	11.6007	14.7045	9.74959	9.96144	9.78312	8.44284	7.19084	9.6544	10.7868	8.12573	10.7596	13.5559	13.4056	10.5256	8.63076	8.06872	10.2999	8.60457	7.00425	9.14507	0.00234346	0.0397387	1.28457		19	11.1153	8.65299
sp|Q9NQC3|RTN4_HUMAN	RTN4	Reticulon-4 OS=Homo sapiens GN=RTN4 PE=1 SV=2	659	54	63	C	10.524	12.1812	12.4101	9.81629	9.21299	9.78303	7.75451	8.28306	11.2341	8.80069	11.4505	8.13236	9.87058	9.13562	8.73356	8.87066	12.3211	9.61047	10.5943	11.2808	0.649257	0.811915	1.03069		63	10.0538	9.75447
sp|Q9NQC3-3|RTN4_HUMAN	RTN4	Isoform 3 of Reticulon-4 OS=Homo sapiens GN=RTN4	659	27	26	C	8.70426	13.0781	9.93327	7.81822	7.07901	12.1012	11.2177	9.84611	12.3809	7.84116	9.52233	10.0694	8.00721	9.94842	6.47473	10.4916	11.0732	11.9547	11.1466	11.3118	0.0184854	0.120004	1.22062		26	8.89335	10.8554
sp|Q9NQC3-5|RTN4_HUMAN	RTN4	Isoform 5 of Reticulon-4 OS=Homo sapiens GN=RTN4	659	22	23	C	9.21442	13.7708	7.89388	7.75831	7.12792	11.7892	9.59532	10.6173	12.9056	9.32724	11.2701	8.07772	6.82497	9.23172	7.41862	11.3319	13.6241	10.9142	11.2661	10.0406	0.00629235	0.0669264	1.27875		23	8.6544	11.0668
sp|Q92581|SL9A6_HUMAN	SLC9A6	Sodium/hydrogen exchanger 6 OS=Homo sapiens GN=SLC9A6 PE=1 SV=2	660	1	2	C	10.9186	12.7329	9.00678	10.7122	11.1978	8.12156	7.24612	11.32	11.6841	7.0599	10.4463	8.15412	10.6954	7.53968	9.7459	10.7518	11.0392	9.42517	10.1912	12.0112	0.721172	0.861034	1.02941		2	10.0055	9.71965
sp|Q5MIZ7-2|P4R3B_HUMAN	SMEK2	Isoform 2 of Serine/threonine-protein phosphatase 4 regulatory subunit 3B OS=Homo sapiens GN=SMEK2	661	3	1	C	11.6856	10.7591	11.7181	9.30726	10.709	8.53197	8.86697	10.09	10.2141	8.11788	11.0473	9.70789	12.6519	10.6596	9.21754	11.4223	9.12368	7.76434	7.67541	10.73	0.0118445	0.0940502	1.16591		1	10.6949	9.17295
sp|Q15437|SC23B_HUMAN	SEC23B	Protein transport protein Sec23B OS=Homo sapiens GN=SEC23B PE=1 SV=2	662	2	2	C	12.2059	8.98185	10.8562	8.90473	10.4219	9.17884	9.2556	11.0323	10.3924	8.77023	10.0781	8.98141	12.1727	9.77985	8.2214	10.798	9.46036	10.2805	9.07512	11.1526	0.884996	0.944995	1.00751		2	9.97831	9.90394
sp|P34932|HSP74_HUMAN	HSPA4	Heat shock 70 kDa protein 4 OS=Homo sapiens GN=HSPA4 PE=1 SV=4	663	102	112	C	10.8859	8.99348	11.2216	9.90255	9.41583	9.69371	8.93061	10.9811	11.0929	8.88233	9.42476	10.1488	10.0119	10.9842	9.34722	9.95349	10.3032	10.5025	9.07439	10.2495	0.843718	0.923574	1.00711		112	10.0072	9.93653
sp|Q92598-2|HS105_HUMAN	HSPH1	Isoform Beta of Heat shock protein 105 kDa OS=Homo sapiens GN=HSPH1	663	11	6	C	10.0806	10.4571	9.72743	9.13174	8.97617	11.2345	9.80618	8.63843	10.9204	11.0275	10.5284	12.4364	10.1854	11.6419	9.02971	9.17081	9.52133	10.4885	8.46348	8.53406	0.377952	0.615918	1.04509		6	10.1655	9.72686
sp|O95757|HS74L_HUMAN	HSPA4L	Heat shock 70 kDa protein 4L OS=Homo sapiens GN=HSPA4L PE=1 SV=3	663	40	43	C	10.5282	10.3551	10.237	9.54309	8.23877	10.2738	10.5475	9.55107	10.4461	10.2793	10.0023	10.1899	10.0387	10.603	9.31104	9.2289	10.0037	10.9662	9.5911	10.0651	0.492998	0.707404	1.02054		43	9.88008	10.083
sp|Q9NR28-2|DBLOH_HUMAN	DIABLO	Isoform 2 of Diablo homolog, mitochondrial OS=Homo sapiens GN=DIABLO	664	16	11	C	9.4214	11.4163	10.2239	10.9177	10.2085	10.5648	9.1949	9.58271	9.92112	8.54855	11.839	9.54676	9.81806	8.93619	8.72848	10.4189	9.34694	10.8881	10.4806	9.99701	0.63789	0.805178	1.0192		11	10.0592	9.86972
sp|A0MZ66-2|SHOT1_HUMAN	KIAA1598	Isoform 2 of Shootin-1 OS=Homo sapiens GN=KIAA1598	665	11	13	C	11.4844	8.72838	10.2668	10.709	9.72682	10.8124	9.49447	9.97016	9.88578	8.92183	9.24724	8.39842	8.45833	9.82239	10.2164	10.8208	9.67068	9.07087	11.9981	12.2968	0.240176	0.483967	1.05989		13	9.65874	10.2372
sp|P13798|ACPH_HUMAN	APEH	Acylamino-acid-releasing enzyme OS=Homo sapiens GN=APEH PE=1 SV=4	666	30	38	C	6.64158	8.85682	8.40643	11.5162	8.41881	11.1249	12.1957	10.6991	11.9794	10.161	9.29943	10.4765	7.3064	10.4642	9.14411	10.7978	10.159	10.6459	11.0233	10.6833	0.0022332	0.0381405	1.22227		38	8.94117	10.9285
sp|Q13126|MTAP_HUMAN	MTAP	S-methyl-5'-thioadenosine phosphorylase OS=Homo sapiens GN=MTAP PE=1 SV=2	667	7	10	C	8.87311	7.20244	8.38617	10.6598	9.27552	12.2122	10.9498	11.9676	10.4177	10.0557	8.27702	9.59024	7.83505	9.57417	10.8009	10.4272	9.94344	10.0739	11.9821	11.496	0.000754172	0.0214945	1.21615		10	8.97948	10.9204
sp|Q9UKV3|ACINU_HUMAN	ACIN1	Apoptotic chromatin condensation inducer in the nucleus OS=Homo sapiens GN=ACIN1 PE=1 SV=2	668	18	21	C	12.7099	9.30868	10.1243	6.99091	10.4881	11.5544	8.79043	12.1434	9.35518	8.53461	11.4698	7.58599	11.7238	8.10966	8.55253	10.4021	9.88161	10.3913	9.11159	12.7717	0.389374	0.627237	1.07015		21	9.53533	10.2042
sp|Q9Y6G5|COMDA_HUMAN	COMMD10	COMM domain-containing protein 10 OS=Homo sapiens GN=COMMD10 PE=1 SV=1	669	1	0	C	8.67095	9.57273	9.74244	10.2232	11.1065	11.5563	7.76472	11.32	10.3343	9.70883	0	0	0	0	0	0	0	0	0	0	0.806051	0.902628	1.02108		0	9.83075	10.038
sp|Q16363-2|LAMA4_HUMAN	LAMA4	Isoform 2 of Laminin subunit alpha-4 OS=Homo sapiens GN=LAMA4	670	6	5	C	7.28943	8.77806	8.47597	9.22615	9.99934	9.55566	11.9239	7.38998	10.524	16.8375	7.00591	10.6361	8.53322	8.05017	11.0667	11.9954	11.2225	8.33585	12.432	10.7221	0.0279629	0.149543	1.22919		5	8.81547	10.8359
sp|Q13098-5|CSN1_HUMAN	GPS1	Isoform 4 of COP9 signalosome complex subunit 1 OS=Homo sapiens GN=GPS1	672	16	20	C	10.9607	10.255	9.11286	9.10028	8.17007	10.3312	10.0841	11.7065	10.3108	9.96851	10.6154	11.2588	9.43506	11.4858	8.34476	10.1712	7.83599	10.9442	10.2572	9.65148	0.596673	0.777948	1.02777		20	9.80722	10.0795
sp|O75363-2|BCAS1_HUMAN	BCAS1	Isoform 2 of Breast carcinoma-amplified sequence 1 OS=Homo sapiens GN=BCAS1	673	6	7	C	12.0148	5.31788	9.95898	18.977	10.6053	14.2627	11.3288	3.19379	6.68417	7.6566	10.1786	7.69701	7.60075	11.2616	14.0508	9.28156	7.73708	7.49417	17.118	7.58045	0.319481	0.560917	1.20663		7	10.1896	8.44471
sp|Q9BWS9-3|CHID1_HUMAN	CHID1	Isoform 3 of Chitinase domain-containing protein 1 OS=Homo sapiens GN=CHID1	674	5	6	C	11.4466	9.61454	9.41152	10.2589	11.2898	8.92496	9.35652	12.1112	10.7591	6.82693	10.0407	12.2453	12.6886	11.6367	8.59436	9.0379	9.42672	9.25753	7.46411	9.60812	0.0336839	0.166844	1.16113		6	10.6469	9.16948
sp|P53602|MVD1_HUMAN	MVD	Diphosphomevalonate decarboxylase OS=Homo sapiens GN=MVD PE=1 SV=1	675	0	2	C	0	0	0	0	0	0	0	0	0	0	9.79616	9.19935	8.30639	10.7948	10.0364	11.0797	8.9886	10.2676	11.4833	10.0477	0.256144	0.498848	1.07786		2	9.58967	10.3363
sp|Q9NPF5|DMAP1_HUMAN	DMAP1	DNA methyltransferase 1-associated protein 1 OS=Homo sapiens GN=DMAP1 PE=1 SV=1	676	1	0	C	11.3448	8.57567	11.3105	7.20551	9.17138	11.5638	10.0018	9.39269	10.0799	11.3539	0	0	0	0	0	0	0	0	0	0	0.292229	0.531958	1.11323		0	9.38273	10.4451
sp|Q15436|SC23A_HUMAN	SEC23A	Protein transport protein Sec23A OS=Homo sapiens GN=SEC23A PE=1 SV=2	677	14	10	C	11.4783	11.1302	10.0225	8.54512	10.1599	9.55225	8.58196	10.0171	10.4585	10.054	10.865	9.79511	11.2659	8.60137	8.37081	11.588	9.29765	8.30052	9.60663	12.309	0.927953	0.968608	1.00498		10	9.95888	9.90951
sp|P19320|VCAM1_HUMAN	VCAM1	Vascular cell adhesion protein 1 OS=Homo sapiens GN=VCAM1 PE=1 SV=1	678	2	2	C	8.65079	10.5699	9.01517	10.6824	10.3875	10.7471	10.859	10.3709	9.76083	8.95644	13.0909	10.4	8.84134	10.4415	8.50222	10.0715	9.05079	10.9291	9.71642	8.95622	0.897866	0.954133	1.00637		2	9.97722	9.91406
sp|Q96EE3-1|SEH1_HUMAN	SEH1L	Isoform B of Nucleoporin SEH1 OS=Homo sapiens GN=SEH1L	680	4	4	C	11.031	10.2592	9.2265	8.6729	10.3615	10.7265	11.2381	9.01928	9.84485	9.6201	9.74168	9.00709	11.9296	8.37612	8.92616	10.6793	9.44502	9.86179	10.8935	11.1397	0.239977	0.483915	1.05403		4	9.69595	10.2199
sp|O75145-2|LIPA3_HUMAN	PPFIA3	Isoform 2 of Liprin-alpha-3 OS=Homo sapiens GN=PPFIA3	681	2	1	C	9.57478	11.6608	10.0816	8.99263	9.19201	9.82997	9.51014	8.9509	10.3015	11.9056	11.2951	7.7703	12.3158	10.1443	8.91704	9.63579	9.19645	11.2866	12.7676	6.67102	0.956654	0.981683	1.00399		1	9.90585	9.8665
sp|O75334|LIPA2_HUMAN	PPFIA2	Liprin-alpha-2 OS=Homo sapiens GN=PPFIA2 PE=1 SV=1	681	2	0	C	10.5062	12.1389	10.0745	7.80146	9.91578	9.93411	10.4865	10.0199	10.0529	9.06974	0	0	0	0	0	0	0	0	0	0	0.910999	0.959429	1.00871		0	9.98781	9.90152
sp|Q8TBC4-2|UBA3_HUMAN	UBA3	Isoform 2 of NEDD8-activating enzyme E1 catalytic subunit OS=Homo sapiens GN=UBA3	682	6	11	C	11.0092	10.7205	8.53338	8.87206	8.68782	10.4821	10.5463	9.65978	9.72921	11.7596	9.35309	9.67092	9.97431	10.773	9.97768	9.33951	8.59449	10.7436	12.3233	9.25019	0.321345	0.56268	1.04782		11	9.72008	10.1849
sp|P17252|KPCA_HUMAN	PRKCA	Protein kinase C alpha type OS=Homo sapiens GN=PRKCA PE=1 SV=4	683	26	23	C	11.681	9.7875	12.0222	8.59309	10.4328	9.70296	8.8836	9.37455	10.8139	8.70842	10.9842	7.43335	12.1387	8.71756	10.7062	9.1607	12.0375	9.26742	8.60988	10.9446	0.489316	0.703983	1.04517		23	10.1317	9.6939
sp|P05771-2|KPCB_HUMAN	PRKCB	Isoform Beta-II of Protein kinase C beta type OS=Homo sapiens GN=PRKCB	683	10	9	C	11.3051	9.31236	8.33355	7.26244	10.5838	11.5732	10.807	9.53788	11.5662	9.71855	10.5553	7.1838	12.388	8.88415	9.11338	9.42869	11.5105	9.23452	11.1142	10.5874	0.0959386	0.29342	1.11919		9	9.35408	10.4689
sp|Q96I15|SCLY_HUMAN	SCLY	Selenocysteine lyase OS=Homo sapiens GN=SCLY PE=1 SV=2	684	4	8	C	9.66358	12.0192	10.3172	10.3384	8.7294	9.34553	8.93111	9.60729	12.0738	8.97459	11.9831	10.5624	8.94996	11.1729	11.4698	10.3907	8.21717	9.83972	8.66512	8.74898	0.051167	0.208385	1.1099		8	10.4614	9.42551
sp|Q13367|AP3B2_HUMAN	AP3B2	AP-3 complex subunit beta-2 OS=Homo sapiens GN=AP3B2 PE=1 SV=2	685	14	13	C	12.0373	12.4629	10.7013	8.13901	8.29237	10.0817	8.03857	10.3376	11.4529	8.45637	11.0265	10.194	11.2998	10.7223	8.29947	9.46645	10.1297	10.3204	8.51136	10.03	0.355196	0.594488	1.05975		13	10.2048	9.62944
sp|O00203|AP3B1_HUMAN	AP3B1	AP-3 complex subunit beta-1 OS=Homo sapiens GN=AP3B1 PE=1 SV=3	685	7	13	C	11.4722	10.6121	9.73236	9.35396	11.1474	9.09124	8.9363	10.6461	10.4306	8.57781	10.834	10.3852	10.9137	10.2966	9.5269	10.3955	9.42119	8.99841	8.72224	10.5062	0.0223387	0.131738	1.09064		13	10.4056	9.5408
sp|Q15067-2|ACOX1_HUMAN	ACOX1	Isoform 2 of Peroxisomal acyl-coenzyme A oxidase 1 OS=Homo sapiens GN=ACOX1	686	9	6	C	10.9579	9.66508	10.5741	9.17638	12.6162	9.37742	11.3087	8.39984	9.61342	8.31091	10.7421	7.75728	13.9166	8.57862	10.0645	9.91269	9.41198	10.0551	9.3733	10.1877	0.264574	0.504278	1.07369		6	10.2644	9.55987
sp|Q14789|GOGB1_HUMAN	GOLGB1	Golgin subfamily B member 1 OS=Homo sapiens GN=GOLGB1 PE=1 SV=2	687	3	4	C	11.4026	9.98565	9.66633	11.8706	9.93083	9.93489	6.52279	10.8738	10.6476	9.16496	12.0762	9.20685	11.0419	9.05788	10.6833	10.5587	9.75539	8.99581	9.18968	9.4343	0.0857643	0.276313	1.10806		4	10.4422	9.42381
sp|Q96FC7|PHIPL_HUMAN	PHYHIPL	Phytanoyl-CoA hydroxylase-interacting protein-like OS=Homo sapiens GN=PHYHIPL PE=2 SV=3	688	22	23	C	10.781	9.52147	9.79197	10.4824	8.69769	11.4347	9.36876	9.6124	11.4129	8.89672	10.4872	9.38758	9.72781	10.3305	10.9451	9.1083	9.77378	11.2183	10.6604	8.36119	0.880656	0.943207	1.00643		23	9.99233	9.92849
sp|Q15393|SF3B3_HUMAN	SF3B3	Splicing factor 3B subunit 3 OS=Homo sapiens GN=SF3B3 PE=1 SV=4	689	30	32	C	11.7289	9.36888	12.2023	7.98094	10.3441	10.0303	8.95658	10.4722	10.231	8.6849	9.78911	8.77041	11.3439	8.62081	8.33515	11.3015	9.51809	11.0313	9.07494	12.2147	0.560501	0.754886	1.03564		32	9.74792	10.0954
sp|Q9Y6E2|BZW2_HUMAN	BZW2	Basic leucine zipper and W2 domain-containing protein 2 OS=Homo sapiens GN=BZW2 PE=1 SV=1	690	5	6	C	11.5123	10.5116	11.4704	8.49055	8.59969	9.96901	7.51629	11.7436	9.80642	10.3801	8.72858	12.7489	9.85827	12.5226	8.49882	9.82763	7.29418	10.6748	9.37654	10.4696	0.43324	0.664114	1.05808		6	10.1697	9.61153
sp|Q7L1Q6|BZW1_HUMAN	BZW1	Basic leucine zipper and W2 domain-containing protein 1 OS=Homo sapiens GN=BZW1 PE=1 SV=1	690	13	19	C	10.2286	10.427	9.78545	7.85017	10.7515	10.8825	9.47912	10.16	9.62632	10.8093	7.89309	11.2251	9.66697	10.193	8.71129	10.2516	8.47014	10.6389	12.0125	10.9375	0.189036	0.426494	1.07047		19	9.60731	10.2844
sp|Q9Y385|UB2J1_HUMAN	UBE2J1	Ubiquitin-conjugating enzyme E2 J1 OS=Homo sapiens GN=UBE2J1 PE=1 SV=2	691	1	1	C	9.35888	14.2207	10.2284	9.23671	9.71702	11.7729	10.8483	6.61905	9.55117	8.44694	10.4629	7.57173	11.7108	6.99033	7.15923	12.1188	11.9472	8.41037	8.82366	14.805	0.535857	0.738819	1.06699		1	9.44887	10.0818
sp|P05165-2|PCCA_HUMAN	PCCA	Isoform 2 of Propionyl-CoA carboxylase alpha chain, mitochondrial OS=Homo sapiens GN=PCCA	692	21	21	C	9.72649	11.341	10.2522	9.45227	9.93608	9.95348	9.5564	8.8335	9.34208	11.6065	9.19846	10.3721	11.0877	9.16028	8.92962	9.27837	10.01	10.6789	11.5077	9.77699	0.796354	0.898798	1.01014		21	9.91594	10.0165
sp|Q9P2K5-2|MYEF2_HUMAN	MYEF2	Isoform 2 of Myelin expression factor 2 OS=Homo sapiens GN=MYEF2	693	16	13	C	9.65757	7.67934	12.4857	8.03045	9.88555	11.5715	10.1916	11.6936	8.86979	9.93481	9.3358	8.24505	10.761	8.09195	8.07062	10.6638	10.0211	12.752	9.86217	12.1965	0.0169457	0.113567	1.17483		13	9.11906	10.7134
sp|Q8TAT6-2|NPL4_HUMAN	NPLOC4	Isoform 2 of Nuclear protein localization protein 4 homolog OS=Homo sapiens GN=NPLOC4	694	5	7	C	11.3382	9.70046	8.9467	10.0682	9.74296	10.1807	9.3818	11.3944	10.5854	8.66113	9.40676	10.3728	9.81555	10.8278	9.82775	11.0125	10.0562	9.89321	9.51222	9.27518	0.954391	0.980524	1.00198		7	9.98364	9.96391
sp|Q9Y6F6-2|MRVI1_HUMAN	MRVI1	Isoform 2 of Protein MRVI1 OS=Homo sapiens GN=MRVI1	695	3	2	C	10.7917	15.4401	13.2451	7.97657	8.94688	9.01719	8.07068	5.884	9.65382	10.974	6.32105	8.08252	11.5267	5.78233	6.86179	11.022	7.4476	11.164	14.9682	16.8238	0.474574	0.694748	1.11021		2	9.04871	10.0459
sp|Q13303-2|KCAB2_HUMAN	KCNAB2	Isoform 2 of Voltage-gated potassium channel subunit beta-2 OS=Homo sapiens GN=KCNAB2	696	4	5	C	10.1985	10.2781	9.10528	9.74255	13.0069	9.05154	10.4287	8.83904	9.39808	9.95131	9.61405	11.9568	11.3163	11.4776	10.2143	9.36201	9.068	9.24858	9.47338	8.26903	0.0036649	0.0486441	1.14411		5	10.6313	9.29221
sp|Q00059|TFAM_HUMAN	TFAM	Transcription factor A, mitochondrial OS=Homo sapiens GN=TFAM PE=1 SV=1	697	26	26	C	9.56237	9.49574	12.2331	9.5058	9.94809	12.0079	10.8472	8.53516	8.76702	9.09767	8.56186	9.46838	9.93125	9.77675	7.46587	9.46573	8.98927	12.4037	12.6545	11.2827	0.232442	0.475971	1.08029		26	9.52902	10.2941
sp|Q8IU85-2|KCC1D_HUMAN	CAMK1D	Isoform 2 of Calcium/calmodulin-dependent protein kinase type 1D OS=Homo sapiens GN=CAMK1D	698	11	11	C	12.8762	9.61127	11.641	8.24568	10.2822	8.82124	7.29184	12.3322	10.9578	7.94056	10.156	8.44501	11.9298	9.76832	9.6701	10.7632	9.95304	9.0334	7.96651	12.3146	0.439615	0.669041	1.06063		11	10.1674	9.5861
sp|P22234-2|PUR6_HUMAN	PAICS	Isoform 2 of Multifunctional protein ADE2 OS=Homo sapiens GN=PAICS	699	13	22	C	9.45942	10.0194	8.42722	10.3042	9.05988	11.2496	11.125	9.96342	10.6605	9.7314	10.0565	9.89023	8.64812	10.3481	9.98559	9.95644	9.12058	9.98269	12.098	9.91373	0.0467726	0.19619	1.07815		22	9.59696	10.3469
sp|Q9BZG1|RAB34_HUMAN	RAB34	Ras-related protein Rab-34 OS=Homo sapiens GN=RAB34 PE=1 SV=1	700	1	2	C	9.44679	9.89642	10.3767	8.36203	10.9545	10.2376	10.9373	9.08319	9.82644	10.879	7.25925	10.3245	9.70042	10.9544	12.957	10.4356	9.27667	9.81522	11.0876	8.18927	0.96946	0.987898	1.00227		2	9.91373	9.93625
sp|P30084|ECHM_HUMAN	ECHS1	Enoyl-CoA hydratase, mitochondrial OS=Homo sapiens GN=ECHS1 PE=1 SV=4	701	21	26	C	9.97172	10.4715	10.5978	9.8352	10.7234	10.8886	10.5482	8.31739	8.75911	9.88723	9.34791	10.4764	10.5817	10.4324	8.77601	9.02918	9.27	11.0035	11.9527	9.13023	0.508307	0.718865	1.02906		26	10.1025	9.81721
sp|P35241|RADI_HUMAN	RDX	Radixin OS=Homo sapiens GN=RDX PE=1 SV=1	702	25	32	C	9.22886	9.66265	9.81685	10.8874	10.7593	10.413	10.0171	9.91638	10.2394	9.0591	9.70365	10.5718	8.60812	10.7096	10.1538	10.7034	9.61114	9.68964	10.4264	9.82253	0.985218	0.994086	1.00054		32	9.98463	9.97928
sp|P26038|MOES_HUMAN	MSN	Moesin OS=Homo sapiens GN=MSN PE=1 SV=3	702	58	65	C	9.30457	8.57894	9.67585	9.38613	13.0387	9.99234	10.4546	10.2849	9.39047	9.8935	9.18056	10.5465	9.4706	10.2446	10.2932	10.8104	9.52	9.37116	10.9305	9.63252	0.800725	0.899688	1.0104		65	9.91047	10.0135
sp|Q5TZA2|CROCC_HUMAN	CROCC	Rootletin OS=Homo sapiens GN=CROCC PE=1 SV=1	702	117	134	C	12.5219	11.3331	9.82835	10.5502	8.75632	7.85485	8.94496	10.5558	11.0769	8.57755	11.2819	11.6773	10.4187	10.6322	9.44992	11.7579	8.24325	8.76298	6.89542	10.8805	0.0460977	0.194213	1.14746		134	10.5917	9.23056
sp|P15311|EZRI_HUMAN	EZR	Ezrin OS=Homo sapiens GN=EZR PE=1 SV=4	702	66	64	C	9.47894	8.40174	8.25625	13.4545	10.1693	9.83581	9.91987	9.97885	10.8525	9.65224	10.3185	9.63469	8.1107	10.8484	12.3416	10.9411	9.53789	9.54288	10.0321	8.6921	0.87365	0.939078	1.00927		64	9.97085	9.8793
sp|Q96NR8|RDH12_HUMAN	RDH12	Retinol dehydrogenase 12 OS=Homo sapiens GN=RDH12 PE=1 SV=3	703	13	12	C	14.7824	14.4888	10.612	9.00774	10.0524	6.19934	6.28215	9.90348	11.4695	7.20218	12.6192	12.8887	15.5361	12.9372	8.7983	9.68552	8.73213	6.11574	4.07853	8.60854	0.000924113	0.023392	1.58851	1	12	11.9462	7.52034
sp|Q8TC12|RDH11_HUMAN	RDH11	Retinol dehydrogenase 11 OS=Homo sapiens GN=RDH11 PE=1 SV=2	703	16	20	C	10.2102	10.3312	6.68854	11.2431	10.9079	10.3089	10.9079	10.0969	11.0373	8.26801	11.3198	8.55074	12.5837	9.92229	10.764	9.64361	10.6185	9.19543	8.48416	8.91776	0.523618	0.727629	1.04309		20	10.119	9.70095
sp|Q86WU2-2|LDHD_HUMAN	LDHD	Isoform 2 of Probable D-lactate dehydrogenase, mitochondrial OS=Homo sapiens GN=LDHD	704	3	0	C	7.79367	10.3275	8.46928	8.96636	10.4651	10.9301	10.9875	7.97629	9.70663	14.3775	0	0	0	0	0	0	0	0	0	0	0.222594	0.464184	1.15885		0	9.1451	10.5978
sp|Q14166|TTL12_HUMAN	TTLL12	Tubulin--tyrosine ligase-like protein 12 OS=Homo sapiens GN=TTLL12 PE=1 SV=2	705	9	10	C	12.0176	8.4524	9.99021	9.4686	10.3381	8.6253	8.92785	10.2274	10.7435	11.209	10.6918	9.13245	12.4596	8.67843	10.5108	10.959	9.1545	8.66447	8.95759	10.7913	0.547242	0.746951	1.03298		10	10.0979	9.77555
sp|Q15365|PCBP1_HUMAN	PCBP1	Poly(rC)-binding protein 1 OS=Homo sapiens GN=PCBP1 PE=1 SV=2	706	37	28	C	10.4294	10.1998	10.7585	9.09971	9.39645	10.7564	9.98441	10.1525	10.3584	8.86439	10.34	9.5688	9.22043	10.7713	8.94026	10.6029	9.77066	10.2486	10.2969	10.2402	0.359865	0.599985	1.02688		28	9.84995	10.1147
sp|Q15366|PCBP2_HUMAN	PCBP2	Poly(rC)-binding protein 2 OS=Homo sapiens GN=PCBP2 PE=1 SV=1	706	12	11	C	10.9026	10.7524	11.8319	8.99019	9.35783	9.50803	9.41329	9.90331	10.6662	8.67424	11.5049	9.06072	11.091	9.3854	8.37611	10.4727	9.29425	9.62849	9.43152	11.7549	0.6468	0.811054	1.02213		11	10.059	9.84121
tr|A8MX33|A8MX33_HUMAN	PCBP3	Uncharacterized protein OS=Homo sapiens GN=PCBP3 PE=4 SV=1	706	12	11	C	10.9605	10.7923	12.0738	9.20587	9.24888	10.3042	8.13579	10.3797	10.8424	8.05647	11.8332	8.39893	10.5763	8.88052	8.30589	10.3373	9.9814	9.43022	9.05719	13.199	0.920293	0.96484	1.00645		11	9.94129	9.87762
sp|P57723|PCBP4_HUMAN	PCBP4	Poly(rC)-binding protein 4 OS=Homo sapiens GN=PCBP4 PE=2 SV=1	706	10	9	C	10.58	9.88014	10.7806	9.1019	9.07043	10.6525	9.90576	9.43655	10.5817	10.0104	10.2456	8.62245	10.9396	10.368	9.25451	9.95809	11.0576	10.5877	9.10589	9.86061	0.457703	0.680909	1.02498		9	9.85342	10.0996
sp|O95373|IPO7_HUMAN	IPO7	Importin-7 OS=Homo sapiens GN=IPO7 PE=1 SV=1	707	13	8	C	11.3457	10.7829	8.37259	8.63463	8.73544	10.0138	8.97341	11.8515	11.5295	9.76047	9.64732	9.81397	10.8688	10.6219	10.0911	10.5692	8.52695	10.1336	9.97646	9.75071	0.636512	0.804077	1.02251		8	9.84131	10.0629
sp|Q7Z460-2|CLAP1_HUMAN	CLASP1	Isoform 2 of CLIP-associating protein 1 OS=Homo sapiens GN=CLASP1	708	10	9	C	11.4503	12.8352	10.082	10.2412	9.29977	8.74638	7.44703	8.91087	10.9611	10.0262	10.6026	8.30304	11.2962	9.17233	10.2032	9.05325	11.7558	9.22743	9.88684	10.4994	0.233703	0.476352	1.07283		9	10.2763	9.57873
sp|O75122|CLAP2_HUMAN	CLASP2	CLIP-associating protein 2 OS=Homo sapiens GN=CLASP2 PE=1 SV=2	708	17	18	C	11.8555	10.1909	11.5366	9.67238	9.58992	9.278	7.82792	10.4161	10.9812	8.65153	10.7582	8.44498	9.93651	8.97944	9.68875	11.3199	10.0905	9.75023	9.43645	11.5951	0.775843	0.889103	1.0149		18	10.0153	9.86825
sp|P11047|LAMC1_HUMAN	LAMC1	Laminin subunit gamma-1 OS=Homo sapiens GN=LAMC1 PE=1 SV=3	709	8	13	C	8.16159	10.5329	10.2072	11.314	10.4772	9.12532	10.0789	7.37199	9.13557	13.5953	8.48845	13.3037	9.0176	11.5082	10.328	10.3691	8.95316	9.17029	10.4361	8.4253	0.330846	0.573455	1.07162		13	10.2329	9.54903
sp|Q9Y3D9|RT23_HUMAN	MRPS23	28S ribosomal protein S23, mitochondrial OS=Homo sapiens GN=MRPS23 PE=1 SV=2	710	4	3	C	9.66666	10.1696	9.71698	9.66955	9.11953	10.6313	9.14411	10.0286	11.008	10.8456	10.0615	7.34183	9.80492	8.09867	8.70992	12.3329	11.087	9.88341	9.89197	12.7879	0.00413854	0.052032	1.16546		3	9.19143	10.7122
sp|O96000|NDUBA_HUMAN	NDUFB10	NADH dehydrogenase [ubiquinone] 1 beta subcomplex subunit 10 OS=Homo sapiens GN=NDUFB10 PE=1 SV=3	711	12	12	C	10.4166	14.8622	8.79759	12.0737	10.0841	7.50865	7.22808	10.8616	10.1376	8.02992	14.9032	10.0105	12.5523	10.6347	8.86767	8.88702	9.65951	7.26204	6.88671	10.3364	0.00444469	0.0533266	1.29968		12	11.1343	8.56698
sp|Q9H3G5|CPVL_HUMAN	CPVL	Probable serine carboxypeptidase CPVL OS=Homo sapiens GN=CPVL PE=1 SV=2	712	7	3	C	8.79567	9.21414	7.66577	9.53815	11.1258	10.3566	11.0605	10.2084	10.3284	11.7065	9.22005	8.29011	8.81519	10.8665	11.0229	10.6922	11.7085	10.7839	9.90607	8.69454	0.0310776	0.15906	1.11942		3	9.38855	10.5097
sp|Q9UDW1|QCR9_HUMAN	UQCR10	Cytochrome b-c1 complex subunit 9 OS=Homo sapiens GN=UQCR10 PE=1 SV=3	713	2	3	C	12.5662	14.3063	8.40238	10.3567	9.98667	8.64473	7.41578	8.24192	11.7244	8.35498	11.1051	13.1319	14.2101	13.0716	9.90083	6.88697	8.6021	9.5624	8.19443	5.33457	0.000760632	0.0214945	1.41724	1	3	11.5404	8.1429
sp|O75937|DNJC8_HUMAN	DNAJC8	DnaJ homolog subfamily C member 8 OS=Homo sapiens GN=DNAJC8 PE=1 SV=2	714	11	16	C	9.67794	10.3048	9.95837	9.65462	10.092	10.9324	9.2985	10.1035	11.2203	8.75756	9.27433	9.22887	9.43868	10.238	10.6458	9.42292	11.687	10.5079	9.30222	10.2543	0.431424	0.664114	1.02717		16	9.84115	10.1085
sp|Q9NTK5|OLA1_HUMAN	OLA1	Obg-like ATPase 1 OS=Homo sapiens GN=OLA1 PE=1 SV=2	715	27	26	C	10.6348	9.81346	9.32537	10.3942	8.96868	10.7576	9.97136	10.6907	10.593	8.85092	9.10669	11.8524	9.19096	12.0935	11.0243	8.65271	9.36236	10.5408	9.56223	8.61403	0.318135	0.558965	1.04725		26	10.184	9.72447
sp|O95163|ELP1_HUMAN	IKBKAP	Elongator complex protein 1 OS=Homo sapiens GN=IKBKAP PE=1 SV=3	716	3	3	C	10.2276	9.36491	8.73035	9.75239	9.53918	11.0924	8.81275	12.5276	10.4721	9.48067	10.4173	9.24174	9.00355	12.13	9.36313	11.2401	9.10814	9.45358	9.5575	10.4849	0.358872	0.598958	1.04411		3	9.73674	10.1662
sp|P55072|TERA_HUMAN	VCP	Transitional endoplasmic reticulum ATPase OS=Homo sapiens GN=VCP PE=1 SV=4	717	77	66	C	9.12476	10.22	10.0594	9.79872	9.90732	10.1351	10.1124	9.28908	10.2914	11.0619	10.5114	9.93652	9.66601	9.65819	9.04782	10.8965	9.74613	10.0272	10.3028	10.2074	0.0718039	0.247573	1.04212		66	9.78352	10.1956
sp|P11169|GTR3_HUMAN	SLC2A3	Solute carrier family 2, facilitated glucose transporter member 3 OS=Homo sapiens GN=SLC2A3 PE=1 SV=1	718	5	4	C	12.0401	10.1103	10.996	8.13343	10.2209	9.1519	9.06643	9.22097	10.932	10.1281	11.1287	9.37943	12.4852	9.17807	8.69914	9.25871	10.7701	10.3814	9.10536	9.61382	0.421427	0.657515	1.04195		4	10.1476	9.73906
sp|P49189|AL9A1_HUMAN	ALDH9A1	4-trimethylaminobutyraldehyde dehydrogenase OS=Homo sapiens GN=ALDH9A1 PE=1 SV=3	719	48	46	C	8.62902	8.38294	9.13982	12.5913	8.289	10.789	10.11	10.0076	10.8757	11.1856	10.1917	9.52454	8.55827	9.2784	10.1341	10.1613	10.1158	10.6697	10.5363	10.83	0.0148318	0.105429	1.11918		46	9.4007	10.5211
sp|O60741|HCN1_HUMAN	HCN1	Potassium/sodium hyperpolarization-activated cyclic nucleotide-gated channel 1 OS=Homo sapiens GN=HCN1 PE=2 SV=3	720	8	8	C	12.1507	11.7639	10.1126	10.1433	9.70971	8.36257	8.47329	8.61566	11.5494	9.1188	11.8983	9.60016	12.5254	10.1288	10.4479	9.22791	9.72321	9.65814	8.38507	8.40505	0.0014271	0.0313369	1.18564		8	10.7983	9.10758
sp|Q14697-2|GANAB_HUMAN	GANAB	Isoform 2 of Neutral alpha-glucosidase AB OS=Homo sapiens GN=GANAB	721	70	72	C	10.1145	10.7351	9.27113	9.40969	9.76582	10.361	10.3005	10.3005	10.7586	8.9831	9.2767	10.4181	10.34	10.2685	9.23822	9.52745	10.825	11.451	9.61314	9.04185	0.491131	0.705742	1.02205		72	9.86953	10.0871
sp|Q14697|GANAB_HUMAN	GANAB	Neutral alpha-glucosidase AB OS=Homo sapiens GN=GANAB PE=1 SV=3	721	4	4	C	6.02693	14.4792	11.7371	11.3858	12.3609	7.02032	15.2795	4.76508	10.8911	6.05397	11.198	13.2451	15.3296	6.71151	7.03985	7.70776	7.37648	9.44859	9.3738	12.5693	0.212121	0.452984	1.21924		4	10.447	8.56844
sp|P55786|PSA_HUMAN	NPEPPS	Puromycin-sensitive aminopeptidase OS=Homo sapiens GN=NPEPPS PE=1 SV=2	722	67	69	C	10.0982	9.84942	9.2151	10.4903	8.93588	10.7382	9.70915	10.6395	10.2975	10.0267	8.8518	10.7173	9.45648	11.4247	10.8375	9.47157	9.17078	10.3229	10.5227	9.22433	0.897472	0.954133	1.00436		69	9.95337	9.99681
sp|P08575-2|PTPRC_HUMAN	PTPRC	Isoform 2 of Receptor-type tyrosine-protein phosphatase C OS=Homo sapiens GN=PTPRC	723	4	2	C	9.36202	7.72313	8.92668	5.78046	13.9747	11.2216	16.0717	7.69337	6.59503	12.6514	7.7269	8.20784	11.6877	7.47973	8.02967	11.016	6.83439	11.6987	14.7701	12.549	0.11269	0.320057	1.23331		2	8.64113	10.6572
sp|Q96FW1|OTUB1_HUMAN	OTUB1	Ubiquitin thioesterase OTUB1 OS=Homo sapiens GN=OTUB1 PE=1 SV=2	724	15	21	C	11.4135	8.67632	8.29845	9.24452	8.0707	12.0687	9.11114	12.9218	9.76733	10.4275	8.54639	9.41347	8.55667	10.4641	12.091	9.92682	8.99732	11.2584	11.656	9.08986	0.0955962	0.293061	1.11185		21	9.39193	10.4424
sp|Q9H479|FN3K_HUMAN	FN3K	Fructosamine-3-kinase OS=Homo sapiens GN=FN3K PE=1 SV=1	725	9	13	C	10.5408	10.7859	8.92301	10.948	8.93811	10.9861	10.247	10.2669	10.3	8.06397	10.4815	9.50236	9.50938	11.0972	10.8562	9.28447	9.1689	9.98222	10.0868	10.031	0.42011	0.656121	1.03216		13	10.1254	9.80994
sp|P31040|DHSA_HUMAN	SDHA	Succinate dehydrogenase [ubiquinone] flavoprotein subunit, mitochondrial OS=Homo sapiens GN=SDHA PE=1 SV=2	726	28	23	C	11.262	11.98	8.90659	10.9014	10.2431	9.00081	8.03118	10.2912	9.95113	9.43257	11.2267	11.7701	13.1698	10.3564	9.60061	8.42605	9.61899	9.53141	8.0764	8.22354	0.000740108	0.0214945	1.20548		23	10.8788	9.02447
sp|Q9Y5L3-2|ENTP2_HUMAN	ENTPD2	Isoform Short of Ectonucleoside triphosphate diphosphohydrolase 2 OS=Homo sapiens GN=ENTPD2	727	1	0	C	13.3209	11.4097	10.3098	6.75279	13.4946	9.15628	10.4162	6.87751	8.77316	9.48905	0	0	0	0	0	0	0	0	0	0	0.218927	0.460975	1.21197		0	10.7384	8.86028
sp|Q9UKG1|DP13A_HUMAN	APPL1	DCC-interacting protein 13-alpha OS=Homo sapiens GN=APPL1 PE=1 SV=1	728	10	9	C	11.1838	10.2012	10.6163	8.9268	10.2478	10.2287	8.42498	10.1738	10.287	9.70963	11.0011	9.55278	9.51387	9.72614	10.2801	10.1232	9.40378	9.04977	10.3636	10.9856	0.450202	0.676815	1.02576		9	10.1028	9.84908
sp|Q99624|S38A3_HUMAN	SLC38A3	Sodium-coupled neutral amino acid transporter 3 OS=Homo sapiens GN=SLC38A3 PE=2 SV=1	729	4	5	C	10.6563	10.6777	9.1592	8.56261	9.06843	12.496	10.3229	8.6225	11.3112	9.12309	8.36432	7.16177	9.31692	9.11225	12.5957	10.6262	10.7806	12.1091	10.893	9.04025	0.0955324	0.293061	1.11703		5	9.36408	10.46
sp|P98082-2|DAB2_HUMAN	DAB2	Isoform 2 of Disabled homolog 2 OS=Homo sapiens GN=DAB2	730	1	0	C	7.33544	9.12619	6.6499	7.95164	13.8181	12.9293	12.9582	7.51555	6.68659	15.0292	0	0	0	0	0	0	0	0	0	0	0.385381	0.62291	1.20936		0	8.66737	10.482
sp|P84103|SRSF3_HUMAN	SRSF3	Serine/arginine-rich splicing factor 3 OS=Homo sapiens GN=SRSF3 PE=1 SV=1	731	10	9	C	12.2959	8.08058	9.67094	7.49613	10.4259	11.8212	8.89498	12.3258	8.11214	10.8763	10.8667	8.15619	11.9462	8.93126	9.31215	9.8068	8.96003	12.202	10.1344	9.68431	0.403686	0.640133	1.06169		9	9.59489	10.1868
sp|Q16629-2|SRSF7_HUMAN	SRSF7	Isoform 2 of Serine/arginine-rich splicing factor 7 OS=Homo sapiens GN=SRSF7	731	5	5	C	13.1379	7.36874	10.8232	6.872	11.8493	11.542	8.33693	12.824	7.73111	9.51474	11.0689	6.69518	11.1248	7.26554	8.92201	11.1545	10.1623	10.7137	9.7545	13.1387	0.258074	0.499589	1.11973		5	9.24473	10.3516
sp|P17987|TCPA_HUMAN	TCP1	T-complex protein 1 subunit alpha OS=Homo sapiens GN=TCP1 PE=1 SV=1	732	36	42	C	10.4531	9.33347	9.01963	9.1111	8.63709	11.9238	9.87742	10.6374	10.0169	10.9901	9.32862	10.2422	9.34778	10.76	9.3192	10.0153	9.68453	12.0744	9.93364	9.29436	0.02441	0.138799	1.0917		42	9.5335	10.4077
sp|Q9H3P7|GCP60_HUMAN	ACBD3	Golgi resident protein GCP60 OS=Homo sapiens GN=ACBD3 PE=1 SV=4	733	7	8	C	11.4969	10.7335	8.92786	8.7015	9.83291	9.6716	7.94486	10.8871	10.2279	11.5758	11.3595	9.50594	9.79785	9.08703	8.2033	11.891	9.46694	8.76217	9.56874	12.3576	0.450691	0.676858	1.04506		8	9.70787	10.1453
sp|Q9UIJ7|KAD3_HUMAN	AK3	GTP:AMP phosphotransferase, mitochondrial OS=Homo sapiens GN=AK3 PE=1 SV=4	734	23	24	C	9.04779	10.2205	9.53272	9.86572	10.3241	10.3522	10.5342	9.29439	9.51064	11.3178	8.95468	11.0584	9.80371	10.4686	9.26344	9.50046	9.15701	10.5807	11.9511	9.26195	0.461088	0.685254	1.02777		24	9.83333	10.1064
sp|Q9Y4I1-2|MYO5A_HUMAN	MYO5A	Isoform 2 of Myosin-Va OS=Homo sapiens GN=MYO5A	735	34	27	C	10.7525	12.3014	8.37892	8.84909	10.1422	9.76666	8.70706	10.9581	12.089	8.05506	11.7156	8.26596	11.7965	9.65529	9.50026	8.69052	12.2728	8.98241	8.27764	10.843	0.67193	0.828378	1.02938		27	10.0415	9.75495
sp|Q9ULV0|MYO5B_HUMAN	MYO5B	Myosin-Vb OS=Homo sapiens GN=MYO5B PE=1 SV=3	735	7	5	C	11.2673	12.4505	8.27799	7.06832	8.82461	10.6057	8.7369	11.5171	11.5035	9.7482	10.6968	8.62885	11.0782	8.5286	8.23102	10.9887	10.2989	9.44802	8.56401	13.5369	0.162474	0.392789	1.11053		5	9.36688	10.4022
sp|Q9NQX4|MYO5C_HUMAN	MYO5C	Myosin-Vc OS=Homo sapiens GN=MYO5C PE=1 SV=2	735	2	0	C	8.54782	12.7646	9.84382	10.3382	10.4044	8.87411	10.2686	8.79729	11.9491	8.21211	0	0	0	0	0	0	0	0	0	0	0.432925	0.664114	1.0799		0	10.2929	9.53136
sp|P09211|GSTP1_HUMAN	GSTP1	Glutathione S-transferase P OS=Homo sapiens GN=GSTP1 PE=1 SV=2	736	60	68	C	7.68127	9.97636	8.73437	12.2562	9.12893	8.87834	8.85079	11.2155	10.0426	13.2356	11.5718	12.3707	8.8163	10.7795	9.95681	10.7351	8.2314	8.12643	9.02251	10.3895	0.722517	0.861198	1.02551		68	10.0143	9.76523
sp|Q96ST3|SIN3A_HUMAN	SIN3A	Paired amphipathic helix protein Sin3a OS=Homo sapiens GN=SIN3A PE=1 SV=2	737	4	3	C	13.1928	8.82974	13.3897	6.37095	10.4521	10.5662	9.08072	10.8113	9.78578	7.52066	8.85966	8.20764	11.5852	7.20595	8.36062	11.2828	9.31006	9.80009	10.7338	14.6541	0.384581	0.622255	1.08897		3	9.37979	10.2143
sp|P23942|PRPH2_HUMAN	PRPH2	Peripherin-2 OS=Homo sapiens GN=PRPH2 PE=1 SV=1	738	20	18	C	10.1086	7.56973	7.89615	13.9767	5.61819	6.16249	6.74684	14.3123	15.7758	11.8332	9.44988	9.55765	10.6834	10.3241	11.1537	13.4386	10.0452	9.34705	5.44854	10.5518	0.765801	0.882651	1.04335		18	9.37982	9.78645
sp|P14543-2|NID1_HUMAN	NID1	Isoform 2 of Nidogen-1 OS=Homo sapiens GN=NID1	739	7	2	C	8.12855	9.06425	9.6331	9.20239	11.0316	9.69143	10.0622	6.66546	8.46542	18.0556	8.03154	11.6959	9.52382	9.83398	10.6448	10.8755	9.75104	8.30245	11.9722	9.36877	0.687686	0.839566	1.03814		2	9.61426	9.98099
sp|P49207|RL34_HUMAN	RPL34	60S ribosomal protein L34 OS=Homo sapiens GN=RPL34 PE=1 SV=3	740	8	11	C	10.2362	11.8998	6.49679	8.10887	7.92236	12.927	11.3139	9.74708	11.5217	9.82618	11.1065	8.81433	8.49839	11.6616	9.49375	9.46878	10.6529	10.3759	11.3116	8.61624	0.0956983	0.293061	1.13397		11	9.26935	10.5112
sp|P16499|PDE6A_HUMAN	PDE6A	Rod cGMP-specific 3',5'-cyclic phosphodiesterase subunit alpha OS=Homo sapiens GN=PDE6A PE=1 SV=4	741	50	46	C	13.6157	9.27768	10.4007	10.1167	8.63319	7.15526	7.73583	11.4072	12.1285	9.52933	9.76474	10.1463	12.6089	10.9508	9.1714	11.9628	9.60304	9.30822	6.30223	10.1816	0.219575	0.461662	1.11139		46	10.3712	9.33168
sp|P35913-2|PDE6B_HUMAN	PDE6B	Isoform 2 of Rod cGMP-specific 3',5'-cyclic phosphodiesterase subunit beta OS=Homo sapiens GN=PDE6B	741	16	18	C	13.6128	9.32013	10.6146	10.7281	8.99396	7.19395	7.43687	11.3566	11.7417	9.00128	9.74058	11.0322	12.5281	11.8123	9.41274	11.0516	8.86818	9.71181	6.24414	9.59845	0.0494363	0.203073	1.1817		18	10.6879	9.04456
sp|P51160|PDE6C_HUMAN	PDE6C	Cone cGMP-specific 3',5'-cyclic phosphodiesterase subunit alpha' OS=Homo sapiens GN=PDE6C PE=1 SV=2	741	16	12	C	13.9209	10.9257	9.22364	11.1533	8.57262	8.14156	7.15764	12.4396	10.8862	7.57889	10.7138	11.9211	9.86738	13.0524	10.5507	9.93067	8.20739	8.93588	7.13865	9.68209	0.0137924	0.101735	1.22696		12	10.8817	8.86885
sp|Q13627-2|DYR1A_HUMAN	DYRK1A	Isoform 1 of Dual specificity tyrosine-phosphorylation-regulated kinase 1A OS=Homo sapiens GN=DYRK1A	742	1	0	C	6.85374	13.9954	6.85322	8.03111	7.0147	9.86021	14.1926	8.2994	9.78172	15.1179	0	0	0	0	0	0	0	0	0	0	0.125961	0.340832	1.35913		0	8.1982	11.1424
sp|P16452-2|EPB42_HUMAN	EPB42	Isoform Long of Erythrocyte membrane protein band 4.2 OS=Homo sapiens GN=EPB42	743	3	4	C	4.02687	10.4426	3.02876	9.62143	7.56021	9.38548	24.5501	7.73139	11.9038	11.7493	7.48476	14.8186	8.78009	15.1094	9.76044	10.3472	7.06875	12.5419	7.84766	6.24132	0.309997	0.551582	1.23737		4	8.17338	10.1135
sp|P39059|COFA1_HUMAN	COL15A1	Collagen alpha-1(XV) chain OS=Homo sapiens GN=COL15A1 PE=1 SV=2	744	2	1	C	8.04754	7.73338	7.95722	6.60638	10.0731	9.68615	11.6378	7.88255	7.51216	22.8637	7.54558	11.3768	6.99814	9.13165	9.8784	13.6277	7.74777	9.62331	12.6551	11.4155	0.0487917	0.201641	1.28778		1	8.41754	10.84
sp|Q96DZ9-2|CKLF5_HUMAN	CMTM5	Isoform 2 of CKLF-like MARVEL transmembrane domain-containing protein 5 OS=Homo sapiens GN=CMTM5	745	1	1	C	12.1726	13.6648	9.79714	8.07427	7.59725	11.9328	12.8702	8.04533	9.15815	6.68751	9.45541	7.46419	9.11478	8.11521	9.81563	11.1576	8.7379	11.8215	13.2498	11.068	0.3469	0.587713	1.09582		1	9.35292	10.2491
sp|P39023|RL3_HUMAN	RPL3	60S ribosomal protein L3 OS=Homo sapiens GN=RPL3 PE=1 SV=2	746	20	22	C	10.8236	10.1865	9.28353	8.92085	10.268	9.92304	9.43856	9.58274	11.307	10.2661	9.69375	11.7972	10.9246	11.2397	9.87567	8.65084	10.1596	9.88219	8.62943	9.14697	0.131897	0.350119	1.06173		22	10.266	9.66906
sp|P26440|IVD_HUMAN	IVD	Isovaleryl-CoA dehydrogenase, mitochondrial OS=Homo sapiens GN=IVD PE=1 SV=1	747	17	17	C	9.93246	12.3478	9.88228	9.93331	9.43898	9.7111	9.51312	8.78385	9.63699	10.8201	10.2342	13.2246	10.8241	11.2157	9.20122	9.11359	8.8272	9.64719	9.74237	7.96981	0.0150282	0.105619	1.12916		17	10.5561	9.34862
sp|Q9Y6D6|BIG1_HUMAN	ARFGEF1	Brefeldin A-inhibited guanine nucleotide-exchange protein 1 OS=Homo sapiens GN=ARFGEF1 PE=1 SV=2	748	4	3	C	12.5335	11.7086	8.92298	9.33817	8.48318	9.04275	8.07745	10.8391	12.3258	8.72849	9.69259	9.40033	9.97959	10.748	9.37147	10.5107	9.61599	8.84239	8.46262	13.3763	0.883565	0.944963	1.00981		3	9.94887	9.85226
sp|Q9Y6D5|BIG2_HUMAN	ARFGEF2	Brefeldin A-inhibited guanine nucleotide-exchange protein 2 OS=Homo sapiens GN=ARFGEF2 PE=1 SV=3	748	2	3	C	7.70684	7.1426	8.73652	12.711	7.2519	12.3403	13.1386	12.2473	9.5353	9.18958	10.6464	9.11387	9.52434	9.19126	8.0905	8.67552	9.31486	10.6343	13.051	11.7579	0.015396	0.107254	1.22374		3	8.87931	10.866
sp|Q15438-2|CYH1_HUMAN	CYTH1	Isoform 2 of Cytohesin-1 OS=Homo sapiens GN=CYTH1	748	3	3	C	10.1866	12.9561	8.82969	8.42718	9.06621	9.512	9.56464	10.2823	11.9937	9.18157	9.45716	9.0834	9.3484	9.90704	9.77692	10.2774	11.6138	8.98754	9.59958	11.9488	0.250912	0.492826	1.06231		3	9.63929	10.2399
sp|Q9BSJ2|GCP2_HUMAN	TUBGCP2	Gamma-tubulin complex component 2 OS=Homo sapiens GN=TUBGCP2 PE=1 SV=2	749	1	0	C	11.7275	12.8701	10.0946	6.87067	9.47094	9.68544	8.63836	10.1052	11.6493	8.88791	0	0	0	0	0	0	0	0	0	0	0.841111	0.92231	1.02521		0	9.98283	9.73731
sp|P08571|CD14_HUMAN	CD14	Monocyte differentiation antigen CD14 OS=Homo sapiens GN=CD14 PE=1 SV=2	750	6	4	C	6.80388	9.21581	9.16899	7.30791	11.9096	10.3282	13.8882	7.03552	8.61688	15.725	8.75859	7.87461	9.19815	6.46062	8.09847	12.8084	9.26439	9.75335	14.9603	12.8231	0.00989955	0.08597	1.3372	2	4	8.35669	11.1746
sp|P35270|SPRE_HUMAN	SPR	Sepiapterin reductase OS=Homo sapiens GN=SPR PE=1 SV=1	751	5	6	C	8.62094	9.78316	8.78296	9.56517	8.73221	11.4304	10.039	9.69308	12.38	10.9731	9.5399	9.80676	8.42616	8.91041	8.5759	11.3581	10.4529	10.3174	12.0597	10.5528	1.38629e-05	0.00195082	1.20246		6	9.06018	10.8945
sp|P13807|GYS1_HUMAN	GYS1	Glycogen [starch] synthase, muscle OS=Homo sapiens GN=GYS1 PE=1 SV=2	752	7	8	C	12.1594	11.6622	8.3304	10.9745	8.91704	8.34084	8.53182	10.9012	10.3285	9.8541	11.0106	11.7719	9.79378	11.5136	11.0275	9.75073	9.14283	9.68581	8.0882	8.21508	0.0137524	0.101735	1.1519		8	10.6421	9.23868
sp|Q02153-2|GCYB1_HUMAN	GUCY1B3	Isoform HSGC-2 of Guanylate cyclase soluble subunit beta-1 OS=Homo sapiens GN=GUCY1B3	753	7	7	C	10.3714	10.2507	10.6421	8.6542	9.5876	11.2097	10.3741	9.96344	9.47973	9.46704	9.59369	9.65699	10.4888	9.91253	8.20736	9.66248	9.08767	11.1467	11.5513	10.6925	0.176583	0.411272	1.05411		7	9.70621	10.2314
sp|Q96S19-3|CP013_HUMAN	C16orf13	Isoform 3 of UPF0585 protein C16orf13 OS=Homo sapiens GN=C16orf13	754	2	2	C	8.9287	14.0089	8.93216	10.8602	9.3784	11.0471	9.14878	10.8516	9.92523	6.91894	10.4068	10.242	9.93029	8.87001	10.3004	10.4229	7.90731	11.7311	12.2848	7.90447	0.558327	0.754283	1.04522		2	10.0961	9.65936
sp|O43813|LANC1_HUMAN	LANCL1	LanC-like protein 1 OS=Homo sapiens GN=LANCL1 PE=1 SV=1	755	10	15	C	10.4028	10.6383	9.77712	9.59139	9.08923	9.8927	9.86285	8.77294	10.0173	11.9553	12.1065	9.82033	9.4902	9.54247	9.30937	10.2638	8.89405	9.67807	10.4904	10.4049	0.908655	0.958355	1.00447		15	9.94407	9.98849
sp|P19634|SL9A1_HUMAN	SLC9A1	Sodium/hydrogen exchanger 1 OS=Homo sapiens GN=SLC9A1 PE=1 SV=2	756	3	2	C	10.4404	10.9617	9.51486	9.87329	10.7064	9.43959	10.4229	9.34365	9.40608	9.89116	7.80646	11.7569	11.781	11.3149	10.5418	9.55624	8.77236	11.6622	8.80694	8.00121	0.0833555	0.271861	1.09681		2	10.403	9.48479
sp|O00115|DNS2A_HUMAN	DNASE2	Deoxyribonuclease-2-alpha OS=Homo sapiens GN=DNASE2 PE=1 SV=2	757	2	3	C	6.78863	9.44118	9.10824	10.1201	10.3213	10.7092	11.5585	8.84799	9.26585	13.839	8.97081	9.90252	9.18077	8.5307	7.25989	11.6106	8.97017	9.24856	12.2296	14.0964	0.0103688	0.088034	1.22439		3	8.88901	10.8836
sp|O43426-2|SYNJ1_HUMAN	SYNJ1	Isoform 2 of Synaptojanin-1 OS=Homo sapiens GN=SYNJ1	758	26	29	C	11.9192	10.1033	10.1353	10.6006	8.50166	10.5593	8.60593	10.7766	10.8467	7.95146	10.553	9.74846	9.26252	10.5347	10.1745	9.39977	9.33301	10.805	9.42499	10.7642	0.479237	0.698079	1.03297		29	10.1171	9.79419
sp|P08253|MMP2_HUMAN	MMP2	72 kDa type IV collagenase OS=Homo sapiens GN=MMP2 PE=1 SV=2	759	1	1	C	7.08819	5.76914	8.79484	8.53991	9.53531	9.61076	10.8415	16.9893	9.84878	12.9823	7.91398	14.9475	10.7529	14.1705	8.38921	7.71296	8.02799	10.2495	10.6656	7.16984	0.469417	0.692477	1.0951		1	9.21777	10.0943
sp|P00747|PLMN_HUMAN	PLG	Plasminogen OS=Homo sapiens GN=PLG PE=1 SV=2	760	9	15	C	3.66655	8.30252	3.90308	14.3253	5.59409	10.6472	11.6309	11.3448	14.8033	15.7823	10.4006	9.73667	4.48107	9.70788	18.5324	9.84443	14.6364	7.99069	7.92337	6.74648	0.117283	0.327008	1.38508		15	7.74571	10.7285
sp|P30048|PRDX3_HUMAN	PRDX3	Thioredoxin-dependent peroxide reductase, mitochondrial OS=Homo sapiens GN=PRDX3 PE=1 SV=3	761	19	16	C	9.07501	10.4566	9.39795	10.8142	10.6745	9.64832	10.0172	10.225	9.80587	9.8853	10.2939	9.44784	10.3211	8.17962	8.65607	9.94821	10.5993	11.0474	11.1036	10.403	0.112843	0.320057	1.05826		16	9.69238	10.2571
sp|P10768|ESTD_HUMAN	ESD	S-formylglutathione hydrolase OS=Homo sapiens GN=ESD PE=1 SV=2	762	16	25	C	7.79967	9.34256	9.48502	10.9745	8.08669	10.2275	9.4369	11.1344	11.0193	12.4935	9.45043	10.5596	7.72192	10.624	9.79394	10.6272	10.1949	9.98768	10.1475	10.8928	0.0147933	0.105429	1.1366		25	9.31495	10.5873
sp|P61619|S61A1_HUMAN	SEC61A1	Protein transport protein Sec61 subunit alpha isoform 1 OS=Homo sapiens GN=SEC61A1 PE=1 SV=2	763	8	4	C	11.7601	11.8233	8.78321	9.06201	10.2773	9.45982	9.17846	10.8994	11.0012	7.75512	9.90633	10.3712	12.9813	9.86066	9.58154	10.8599	9.55135	8.70261	8.87334	9.31187	0.119786	0.330302	1.09058		4	10.3665	9.5055
sp|Q9H9S3-2|S61A2_HUMAN	SEC61A2	Isoform 2 of Protein transport protein Sec61 subunit alpha isoform 2 OS=Homo sapiens GN=SEC61A2	763	1	0	C	13.0886	13.7589	7.26065	8.46808	10.1826	8.35983	7.10576	9.37643	13.3509	9.04821	0	0	0	0	0	0	0	0	0	0	0.538746	0.740206	1.10875		0	10.2428	9.23812
sp|P43652|AFAM_HUMAN	AFM	Afamin OS=Homo sapiens GN=AFM PE=1 SV=1	764	5	10	C	4.60822	7.84941	4.78676	14.8061	6.4523	7.73657	9.10816	8.74791	14.5005	21.404	10.6418	9.78209	5.16801	10.6571	19.3618	9.83788	14.8564	6.15729	6.55632	6.98141	0.478431	0.697682	1.15682		10	8.44097	9.76466
sp|P11279|LAMP1_HUMAN	LAMP1	Lysosome-associated membrane glycoprotein 1 OS=Homo sapiens GN=LAMP1 PE=1 SV=3	765	6	6	C	9.57947	11.4321	9.66767	10.3283	11.2753	8.98134	11.6714	7.70422	8.83979	10.5205	9.91819	11.9764	9.98982	10.3708	10.4439	10.5368	9.90657	9.04369	8.93416	8.87951	0.0320553	0.162513	1.10914		6	10.4711	9.44081
sp|O60925|PFD1_HUMAN	PFDN1	Prefoldin subunit 1 OS=Homo sapiens GN=PFDN1 PE=1 SV=2	766	5	8	C	9.24117	11.0237	11.095	10.5696	10.0069	10.8064	8.47305	10.8823	9.97348	7.92838	10.7204	7.87802	9.42365	9.37085	9.50671	11.0971	9.1236	9.13593	10.7885	12.9552	0.751342	0.874913	1.01855		8	9.83602	10.0185
sp|Q9UNZ2-5|NSF1C_HUMAN	NSFL1C	Isoform 3 of NSFL1 cofactor p47 OS=Homo sapiens GN=NSFL1C	767	46	39	C	9.58413	10.3318	9.57051	9.91238	9.23748	9.87698	8.48267	10.8509	10.8113	11.3419	10.1094	8.65212	9.11263	8.82218	9.27062	12.0373	9.60668	9.16261	10.1897	13.0367	0.0348069	0.169933	1.10741		39	9.4462	10.4608
sp|P31939|PUR9_HUMAN	ATIC	Bifunctional purine biosynthesis protein PURH OS=Homo sapiens GN=ATIC PE=1 SV=3	768	27	32	C	9.08994	11.0489	8.332	9.71769	9.07104	9.84105	10.3595	10.9728	10.511	11.056	9.40412	11.8169	9.12884	11.3439	10.0951	10.1036	8.56019	9.52033	10.4121	9.61494	0.611526	0.786735	1.0226		32	9.84682	10.0694
sp|Q9UEY8-2|ADDG_HUMAN	ADD3	Isoform 1 of Gamma-adducin OS=Homo sapiens GN=ADD3	769	38	35	C	10.8673	10.0972	11.0756	9.59903	13.0045	9.85528	9.48713	8.22012	8.98303	8.81084	10.5705	9.6693	11.6195	10.2123	11.2393	9.58067	9.18664	9.11232	9.12265	9.6868	0.000190429	0.0103113	1.16975		35	10.7536	9.19307
sp|Q9UEY8|ADDG_HUMAN	ADD3	Gamma-adducin OS=Homo sapiens GN=ADD3 PE=1 SV=1	769	1	2	C	13.377	9.54279	14.6089	8.26362	11.5527	8.26221	7.33192	10.624	9.80204	6.63479	11.4398	5.79441	12.612	6.9545	9.51784	11.2347	10.0818	8.21517	7.87817	16.2717	0.591768	0.775015	1.07034		2	9.98509	9.32893
sp|P15880|RS2_HUMAN	RPS2	40S ribosomal protein S2 OS=Homo sapiens GN=RPS2 PE=1 SV=2	770	16	21	C	10.837	12.4694	9.68156	8.94681	9.78164	9.65975	9.3923	9.56073	10.4029	9.26789	10.2138	10.6805	11.4539	10.8233	9.0584	9.0762	9.9374	9.53846	9.44183	9.77628	0.0465406	0.195561	1.07762		21	10.3441	9.59898
sp|Q07021|C1QBP_HUMAN	C1QBP	Complement component 1 Q subcomponent-binding protein, mitochondrial OS=Homo sapiens GN=C1QBP PE=1 SV=1	771	6	7	C	9.56508	12.683	10.409	11.0054	8.78439	8.57704	7.97207	8.30688	9.62339	13.0737	10.5703	9.18009	7.96882	8.85225	7.56629	11.2182	8.40185	10.6928	13.4409	12.1086	0.448736	0.675796	1.06367		7	9.55191	10.1601
sp|P48147|PPCE_HUMAN	PREP	Prolyl endopeptidase OS=Homo sapiens GN=PREP PE=1 SV=2	772	41	32	C	9.22372	9.71029	10.1975	11.1097	8.83328	9.92397	10.2243	10.1979	10.5275	10.0517	9.05105	10.5685	9.13186	10.7476	10.5739	10.6067	9.1466	10.2523	10.0719	9.84966	0.517334	0.723072	1.0196		32	9.88388	10.0776
sp|O95394|AGM1_HUMAN	PGM3	Phosphoacetylglucosamine mutase OS=Homo sapiens GN=PGM3 PE=1 SV=1	773	10	8	C	9.84865	11.0446	9.59275	9.37724	8.99003	10.7314	9.70939	8.52234	10.0962	12.0874	10.607	8.7713	10.1551	8.77444	10.5616	11.6628	9.20448	8.26347	10.3544	11.6454	0.417114	0.652083	1.04173		8	9.74226	10.1488
sp|Q9NRW7|VPS45_HUMAN	VPS45	Vacuolar protein sorting-associated protein 45 OS=Homo sapiens GN=VPS45 PE=1 SV=1	774	8	7	C	10.4306	12.3294	9.70935	8.64542	9.78838	9.90198	9.83983	9.23552	10.3856	9.73387	9.86035	10.542	9.71977	9.68176	8.8517	10.7781	9.63417	9.76519	10.7955	10.3714	0.733607	0.866798	1.01219		7	9.91149	10.0323
sp|P25490|TYY1_HUMAN	YY1	Transcriptional repressor protein YY1 OS=Homo sapiens GN=YY1 PE=1 SV=2	775	1	2	C	12.7927	5.51022	13.3974	6.96966	12.2348	10.7589	9.04372	12.4853	8.75005	8.05716	8.83832	7.09895	11.0227	7.98934	8.96324	10.1029	9.84913	12.0217	10.4938	13.62	0.241778	0.484648	1.1389		2	9.12176	10.3887
sp|P68363|TBA1B_HUMAN	TUBA1B	Tubulin alpha-1B chain OS=Homo sapiens GN=TUBA1B PE=1 SV=1	776	139	129	C	11.1754	11.4627	9.40081	9.26685	7.81052	10.946	9.73617	9.95008	11.0595	9.19187	11.0205	8.11436	10.1647	9.66001	9.19826	9.24471	11.5425	10.644	10.6212	9.78982	0.231441	0.474516	1.06103		129	9.65508	10.2444
sp|P68366|TBA4A_HUMAN	TUBA4A	Tubulin alpha-4A chain OS=Homo sapiens GN=TUBA4A PE=1 SV=1	776	12	11	C	12.3091	12.9446	9.79773	8.60196	7.99442	9.82218	8.72686	9.77476	11.7167	8.31163	12.4729	7.62407	11.3381	8.8987	8.8296	8.83713	11.5452	10.3515	9.52804	10.5748	0.949488	0.97918	1.00465		11	9.90555	9.85974
sp|Q9BQE3|TBA1C_HUMAN	TUBA1C	Tubulin alpha-1C chain OS=Homo sapiens GN=TUBA1C PE=1 SV=1	776	3	1	C	10.3624	5.66919	5.27453	8.07368	8.59438	15.777	11.2333	10.8554	11.8076	12.3525	9.30609	9.01666	10.1229	7.71975	9.88166	14.2965	9.00132	8.3697	10.4685	11.8169	0.00291866	0.0446787	1.38954	3	1	8.21108	11.4097
sp|Q9NY65|TBA8_HUMAN	TUBA8	Tubulin alpha-8 chain OS=Homo sapiens GN=TUBA8 PE=1 SV=1	776	4	4	C	10.7661	13.5712	9.37423	8.61768	8.91216	10.8689	8.7949	8.73712	10.8213	9.53645	13.1356	7.20436	10.9253	8.1865	9.84779	9.50774	12.4125	9.06183	9.61545	10.103	0.977278	0.991005	1.0021		4	9.86939	9.89014
sp|A6NHL2-2|TBAL3_HUMAN	TUBAL3	Isoform 2 of Tubulin alpha chain-like 3 OS=Homo sapiens GN=TUBAL3	776	16	18	C	11.7743	11.16	10.2893	9.5511	8.4126	10.0569	9.3919	10.9651	10.7635	7.63536	12.2417	9.85132	10.9415	10.7804	9.007	8.93021	10.2081	11.1898	8.40953	8.44046	0.160116	0.389625	1.08488		18	10.3362	9.52748
sp|Q9NVI7-2|ATD3A_HUMAN	ATAD3A	Isoform 2 of ATPase family AAA domain-containing protein 3A OS=Homo sapiens GN=ATAD3A	777	9	9	C	11.4436	13.6937	9.11613	10.2831	11.1249	7.55204	7.71367	10.444	10.6307	7.99812	11.1968	10.6689	12.9	10.1587	10.7536	9.58906	10.7219	7.68505	7.17082	9.15523	0.00144729	0.031572	1.26207		9	11.065	8.76733
sp|Q8WWX9|SELM_HUMAN	SELM	Selenoprotein M OS=Homo sapiens GN=SELM PE=1 SV=3	778	3	4	C	8.91486	13.9667	11.1739	10.6109	8.74663	9.74245	8.766	10.0374	9.4477	8.59348	10.4247	12.9299	8.49172	10.6968	9.0807	9.03189	7.61519	10.1344	12.6371	8.95757	0.173497	0.407247	1.10087		4	10.3682	9.4182
sp|O14523|C2C2L_HUMAN	C2CD2L	C2 domain-containing protein 2-like OS=Homo sapiens GN=C2CD2L PE=1 SV=3	779	3	2	C	9.26136	13.0138	9.21458	9.0129	9.00336	9.98527	9.08711	8.31381	12.3644	10.7434	10.9862	8.71295	11.1369	7.7176	8.52287	11.2547	11.1811	9.30412	10.2624	10.9211	0.249229	0.491358	1.07603		2	9.5514	10.2776
sp|Q8WW12-2|PCNP_HUMAN	PCNP	Isoform 2 of PEST proteolytic signal-containing nuclear protein OS=Homo sapiens GN=PCNP	780	5	5	C	9.7622	8.35098	11.6801	11.182	8.84122	9.59085	7.17833	11.7186	11.9967	9.69905	8.17213	9.24352	9.01343	10.9425	12.516	10.3389	11.023	9.12305	7.93137	11.6961	0.966181	0.986892	1.0031		5	9.87054	9.90114
sp|O43761|SNG3_HUMAN	SYNGR3	Synaptogyrin-3 OS=Homo sapiens GN=SYNGR3 PE=2 SV=2	781	1	1	C	8.37639	12.0298	10.803	8.78045	7.76544	10.7986	9.47729	10.6147	9.59138	11.763	11.0764	7.17991	8.91996	7.35728	9.40815	10.0936	12.767	10.4852	10.6477	12.0647	0.0127479	0.0981324	1.19294		1	9.03992	10.7841
sp|P06576|ATPB_HUMAN	ATP5B	ATP synthase subunit beta, mitochondrial OS=Homo sapiens GN=ATP5B PE=1 SV=3	782	98	107	C	9.59747	12.3857	10.8591	10.96	9.27878	8.76646	9.14047	8.35995	10.0169	10.6353	10.7608	9.62496	10.4143	9.01739	8.38397	10.4307	10.932	9.80066	10.175	10.4604	0.618955	0.791781	1.02347		107	10.0683	9.83746
sp|P19838-2|NFKB1_HUMAN	NFKB1	Isoform 2 of Nuclear factor NF-kappa-B p105 subunit OS=Homo sapiens GN=NFKB1	783	1	1	C	10.998	8.87664	11.0525	7.67539	13.7121	9.18462	10.2192	10.6069	7.90986	9.76492	9.55115	10.0596	10.574	15.0745	11.7773	8.46331	7.50248	9.37137	10.973	6.65317	0.0376421	0.175757	1.19883		1	10.7433	8.9615
sp|Q86VM9-2|ZCH18_HUMAN	ZC3H18	Isoform 2 of Zinc finger CCCH domain-containing protein 18 OS=Homo sapiens GN=ZC3H18	784	3	3	C	12.0671	12.6194	11.1149	7.59311	8.98415	9.7944	8.86269	9.59128	9.74165	9.6313	10.0755	8.52253	12.1987	8.44756	7.93846	10.6063	9.24595	9.46279	7.87484	15.6273	0.909749	0.958668	1.00956		3	9.79278	9.88644
sp|Q13641|TPBG_HUMAN	TPBG	Trophoblast glycoprotein OS=Homo sapiens GN=TPBG PE=1 SV=1	785	0	2	C	0	0	0	0	0	0	0	0	0	0	6.4709	9.21481	7.28493	9.47897	7.94586	13.6798	10.6832	8.40396	14.6743	12.1632	0.0142542	0.103224	1.46291		2	7.99753	11.6997
sp|Q6Y1H2|HACD2_HUMAN	PTPLB	3-hydroxyacyl-CoA dehydratase 2 OS=Homo sapiens GN=PTPLB PE=1 SV=1	786	3	4	C	8.13242	11.1883	8.69893	9.7062	8.95414	8.9606	18.9552	6.93213	10.2317	8.24028	11.0067	6.95428	10.802	8.58725	10.4553	11.3116	10.1765	8.22766	9.03661	13.442	0.445382	0.672874	1.08382		4	9.35002	10.1337
sp|Q9BXP5-2|SRRT_HUMAN	SRRT	Isoform 2 of Serrate RNA effector molecule homolog OS=Homo sapiens GN=SRRT	787	22	20	C	11.3868	9.28165	11.963	9.58306	9.1216	10.3379	8.57765	11.1097	10.4447	8.19391	8.63379	8.97806	10.3137	9.26688	8.3281	10.0608	10.9936	11.174	9.61465	12.6364	0.275971	0.516904	1.06383		20	9.62436	10.2387
sp|P40926|MDHM_HUMAN	MDH2	Malate dehydrogenase, mitochondrial OS=Homo sapiens GN=MDH2 PE=1 SV=3	788	49	45	C	8.54038	10.9386	10.9158	12.4494	9.19411	9.3461	8.46196	8.15281	9.39334	12.6075	11.514	12.067	10.2892	11.0977	8.49184	8.18846	10.1511	10.6606	9.70368	7.83636	0.0946907	0.292493	1.1182		45	10.4631	9.35708
sp|P05388|RLA0_HUMAN	RPLP0	60S acidic ribosomal protein P0 OS=Homo sapiens GN=RPLP0 PE=1 SV=1	789	11	14	C	9.81858	11.599	9.14374	8.6674	10.2909	10.3675	10.4418	8.51925	10.1991	10.9528	9.28199	9.68737	10.0937	9.84378	8.20825	9.91161	10.1508	10.3787	12.6025	9.84126	0.136445	0.355562	1.06954		14	9.62331	10.2926
sp|P06396|GELS_HUMAN	GSN	Gelsolin OS=Homo sapiens GN=GSN PE=1 SV=1	790	100	95	C	8.22926	8.07883	10.5889	11.4389	11.2178	9.90497	10.6644	9.40459	9.03737	11.435	9.01683	10.2008	8.72691	9.71215	12.177	10.0359	10.2545	9.51311	11.2714	9.09155	0.730967	0.866216	1.01849		95	9.84749	10.0296
sp|P16278-3|BGAL_HUMAN	GLB1	Isoform 3 of Beta-galactosidase OS=Homo sapiens GN=GLB1	791	8	11	C	8.57694	10.3145	10.0942	12.6645	10.4109	8.85638	8.69211	9.68032	12.3137	8.39639	12.4467	10.8573	9.16564	10.0472	9.12657	11.3814	9.97534	9.16026	7.97348	9.86619	0.214961	0.455973	1.07811		11	10.2949	9.549
sp|Q9ULR3|PPM1H_HUMAN	PPM1H	Protein phosphatase 1H OS=Homo sapiens GN=PPM1H PE=1 SV=2	792	5	6	C	10.9505	10.1452	9.17924	8.77694	8.74082	10.9712	7.80742	11.1611	11.9207	10.3469	10.5057	8.45072	8.94107	10.0655	9.10475	11.1384	10.7114	9.45253	9.01642	12.6135	0.0813965	0.268171	1.10267		6	9.45194	10.4224
sp|O95907|MOT3_HUMAN	SLC16A8	Monocarboxylate transporter 3 OS=Homo sapiens GN=SLC16A8 PE=2 SV=1	793	5	3	C	10.1017	5.30175	5.86605	9.5242	21.4028	8.71729	13.7054	7.00741	8.23055	10.1429	8.42562	4.29532	16.9495	6.29021	10.6885	12.481	11.6807	7.61487	13.1168	8.45743	0.516075	0.723072	1.1254		3	8.75345	9.85115
sp|Q16836-2|HCDH_HUMAN	HADH	Isoform 2 of Hydroxyacyl-coenzyme A dehydrogenase, mitochondrial OS=Homo sapiens GN=HADH	794	22	22	C	9.23374	10.5217	10.5033	10.6615	10.4692	10.5855	10.1829	9.18835	9.33511	9.31864	8.37889	12.3472	9.58035	11.3536	9.18364	8.81147	9.51488	12.5214	11.0732	7.23547	0.419374	0.655186	1.0497		22	10.1644	9.68308
sp|Q96ME7|ZN512_HUMAN	ZNF512	Zinc finger protein 512 OS=Homo sapiens GN=ZNF512 PE=1 SV=2	795	5	1	C	12.6711	8.99689	11.6741	6.03616	10.9382	11.6601	8.83956	10.9024	9.9632	8.31828	9.69227	7.13132	11.2925	8.706	8.35215	11.4336	10.7618	11.6304	8.8454	12.1545	0.231532	0.474516	1.11131		1	9.3279	10.3662
sp|Q96D15|RCN3_HUMAN	RCN3	Reticulocalbin-3 OS=Homo sapiens GN=RCN3 PE=1 SV=1	796	5	4	C	7.04474	9.11553	14.703	8.66386	16.669	8.52878	9.53578	9.6593	5.96841	10.1117	10.3127	11.3494	16.613	7.97019	9.96407	11.7254	6.29322	6.45172	9.34491	9.97542	0.0734078	0.251465	1.25902		4	10.773	8.55668
sp|P21912|DHSB_HUMAN	SDHB	Succinate dehydrogenase [ubiquinone] iron-sulfur subunit, mitochondrial OS=Homo sapiens GN=SDHB PE=1 SV=3	797	15	14	C	10.1725	13.315	9.76271	11.3303	9.97365	8.04642	8.29267	10.5338	10.0138	8.55907	10.612	11.5272	11.7459	9.95363	9.84426	9.54344	10.1652	9.02732	7.87076	9.71024	0.00210453	0.0372792	1.17963		14	10.7721	9.13174
sp|Q7Z2K6|ERMP1_HUMAN	ERMP1	Endoplasmic reticulum metallopeptidase 1 OS=Homo sapiens GN=ERMP1 PE=1 SV=2	798	4	2	C	10.3543	11.6171	8.11904	9.23939	10.9788	9.27595	9.62839	9.67454	10.9507	10.1619	10.0214	8.71799	11.0952	8.50413	9.32671	11.7409	10.9479	8.12853	10.0435	11.4737	0.433451	0.664114	1.04276		2	9.73141	10.1475
sp|Q9Y320-2|TMX2_HUMAN	TMX2	Isoform 2 of Thioredoxin-related transmembrane protein 2 OS=Homo sapiens GN=TMX2	799	4	3	C	9.45397	12.8431	7.97115	10.4347	10.0354	9.8265	8.41247	9.75149	12.1155	9.15571	10.3191	8.14608	10.4755	10.3083	10.547	10.4702	13.2494	8.58945	7.66057	10.2343	0.82814	0.915802	1.01509		3	9.96988	9.82169
sp|O15514|RPB4_HUMAN	POLR2D	DNA-directed RNA polymerase II subunit RPB4 OS=Homo sapiens GN=POLR2D PE=1 SV=1	800	2	1	C	7.56468	10.1581	11.9662	9.87255	8.78005	11.9477	9.0272	9.30895	10.9304	10.4442	13.998	7.84373	9.75898	7.33453	6.79788	10.1704	10.6577	8.7564	11.0261	13.6561	0.125763	0.340489	1.14422		1	9.18169	10.5059
sp|Q9BY67|CADM1_HUMAN	CADM1	Cell adhesion molecule 1 OS=Homo sapiens GN=CADM1 PE=1 SV=2	801	15	17	C	9.17385	8.9965	10.8509	7.59714	9.59817	13.1794	9.83938	11.1388	9.21271	10.4131	9.70526	7.09958	10.6147	7.45877	7.15024	10.3362	10.1459	11.5949	10.7729	15.1214	0.00292544	0.0446787	1.26837		17	8.72181	11.0624
sp|Q8N3J6-2|CADM2_HUMAN	CADM2	Isoform 2 of Cell adhesion molecule 2 OS=Homo sapiens GN=CADM2	801	23	20	C	8.41602	10.6574	13.1591	9.1822	10.0567	10.3348	8.75698	8.68099	10.5013	10.2546	10.328	6.96242	10.7076	8.18558	8.31479	10.323	12.0547	10.2942	9.2019	13.6279	0.244805	0.487665	1.09056		20	9.45531	10.3116
sp|Q7Z4S6-2|KI21A_HUMAN	KIF21A	Isoform 2 of Kinesin-like protein KIF21A OS=Homo sapiens GN=KIF21A	802	18	17	C	12.0852	11.2269	11.0339	9.65297	8.96222	9.95567	8.30892	9.77646	10.2527	8.74502	11.251	8.97302	10.5067	10.1087	9.45529	9.3426	10.1524	9.60075	9.84454	10.7651	0.139329	0.360424	1.06496		17	10.2761	9.64928
sp|O76054|S14L2_HUMAN	SEC14L2	SEC14-like protein 2 OS=Homo sapiens GN=SEC14L2 PE=1 SV=1	803	19	31	C	10.2445	8.63241	8.41038	11.8368	7.93583	11.0466	9.48302	11.2903	11.633	9.4871	9.94292	8.7591	8.67029	9.19883	11.7912	10.1444	9.96323	11.1738	10.333	10.0232	0.064664	0.23353	1.10311		31	9.45706	10.4322
sp|P13591-1|NCAM1_HUMAN	NCAM1	Isoform 2 of Neural cell adhesion molecule 1 OS=Homo sapiens GN=NCAM1	804	68	73	C	9.87412	9.51948	12.542	8.60777	9.44945	11.841	10.0714	9.41964	9.09871	9.57644	8.66722	7.0967	9.14839	7.4906	8.17594	9.92124	11.9188	12.5585	11.8905	13.1322	0.00898477	0.0809309	1.21251		73	8.95181	10.8542
sp|P13591-5|NCAM1_HUMAN	NCAM1	Isoform 5 of Neural cell adhesion molecule 1 OS=Homo sapiens GN=NCAM1	804	2	3	C	9.7744	9.34428	11.7155	7.34488	9.69602	13.2567	10.1625	8.68939	9.49569	10.5206	10.7638	7.44317	8.83074	7.99411	7.28633	10.7109	11.1378	11.7612	11.6141	12.4578	0.00677925	0.0705309	1.2242		3	8.9063	10.9031
sp|P25311|ZA2G_HUMAN	AZGP1	Zinc-alpha-2-glycoprotein OS=Homo sapiens GN=AZGP1 PE=1 SV=2	805	11	17	C	3.07178	4.35182	5.11024	18.874	5.5901	8.95071	9.79021	9.52007	15.5117	19.2293	10.613	4.91199	3.91276	5.952	23.7604	11.9798	17.1545	6.99761	6.86379	7.85418	0.0816215	0.268171	1.57307		17	6.78872	10.6791
sp|P60709|ACTB_HUMAN	ACTB	Actin, cytoplasmic 1 OS=Homo sapiens GN=ACTB PE=1 SV=1	806	205	211	C	10.2031	9.24614	11.0408	10.1001	10.9954	9.68652	10.7032	9.74134	8.52463	9.75882	8.94943	11.2961	10.464	9.53861	10.2212	9.87733	9.14364	10.3986	10.8992	9.21196	0.246478	0.488838	1.04179		211	10.178	9.76979
sp|P62736|ACTA_HUMAN	ACTA2	Actin, aortic smooth muscle OS=Homo sapiens GN=ACTA2 PE=1 SV=1	806	54	64	C	10.4285	13.2654	12.3283	9.94432	7.90032	7.57575	9.02823	9.00805	7.01472	13.5064	9.23374	15.9148	10.2903	11.1394	9.5291	8.04995	7.67402	9.77954	10.7891	7.60003	0.0375369	0.175644	1.22221		64	10.7959	8.83313
tr|C9JZR7|C9JZR7_HUMAN	ACTB	Uncharacterized protein OS=Homo sapiens GN=ACTB PE=3 SV=1	806	1	2	C	6.27908	26.0516	8.39194	4.5288	22.9484	6.63666	9.16618	4.25377	4.86128	6.88232	4.77303	42.7103	8.2547	18.0934	2.6233	7.08113	3.0742	4.32718	5.33626	3.72647	0.045031	0.192409	1.92608	4	2	10.1315	5.26014
sp|Q9NVH1-2|DJC11_HUMAN	DNAJC11	Isoform 2 of DnaJ homolog subfamily C member 11 OS=Homo sapiens GN=DNAJC11	807	3	2	C	7.80157	12.5326	5.59848	7.90381	7.7908	8.62542	16.2529	6.46644	10.3183	16.7098	13.1278	9.87993	16.0396	10.3168	9.93202	8.62714	9.35923	7.53344	6.44997	8.73413	0.839702	0.921294	1.02982		2	9.67483	9.39471
sp|Q9NQ86|TRI36_HUMAN	TRIM36	E3 ubiquitin-protein ligase TRIM36 OS=Homo sapiens GN=TRIM36 PE=2 SV=2	808	4	2	C	9.11123	10.0027	9.16547	10.4849	8.13123	11.2483	10.8019	9.48014	10.9442	10.6298	14.242	6.84347	10.3431	7.1617	9.08491	8.87921	9.86364	11.1727	9.96019	12.4491	0.104694	0.308132	1.13284		2	9.26703	10.498
sp|O43759-2|SNG1_HUMAN	SYNGR1	Isoform 1B of Synaptogyrin-1 OS=Homo sapiens GN=SYNGR1	809	6	5	C	10.953	12.0224	10.1417	8.35715	8.24887	12.314	9.66716	10.4597	10.5302	7.30595	9.86709	8.01573	10.8454	8.25792	10.2255	10.0008	9.90919	12.438	10.3588	10.0816	0.356884	0.596267	1.0634		5	9.60289	10.2117
sp|P55809|SCOT1_HUMAN	OXCT1	Succinyl-CoA:3-ketoacid-coenzyme A transferase 1, mitochondrial OS=Homo sapiens GN=OXCT1 PE=1 SV=1	810	25	28	C	10.6165	10.8942	10.0082	9.66343	9.81142	11.0393	9.07591	10.3947	9.59952	8.89682	9.77297	10.8078	10.3416	11.848	9.33015	8.64942	10.1116	11.344	9.67683	8.11761	0.129876	0.346313	1.06694		28	10.2856	9.6402
sp|Q32MZ4-2|LRRF1_HUMAN	LRRFIP1	Isoform 2 of Leucine-rich repeat flightless-interacting protein 1 OS=Homo sapiens GN=LRRFIP1	811	1	4	C	10.6653	7.51394	10.5518	10.0341	14.4186	10.7608	9.12079	11.7364	8.45364	6.74461	7.84613	8.81694	8.64427	10.1603	10.5334	10.3343	9.61024	10.8117	12.2355	11.0072	0.815198	0.908751	1.0195		4	9.75831	9.9486
sp|Q9Y608-2|LRRF2_HUMAN	LRRFIP2	Isoform 2 of Leucine-rich repeat flightless-interacting protein 2 OS=Homo sapiens GN=LRRFIP2	811	4	4	C	11.408	8.77298	13.0592	8.42167	10.3433	9.50992	8.12457	10.2935	8.22738	11.8394	8.86734	12.7969	9.48967	10.1618	8.97762	8.94842	8.39215	9.58516	10.2625	12.5184	0.524037	0.727786	1.04555		4	10.1126	9.67198
tr|E9PGZ2|E9PGZ2_HUMAN	LRRFIP1	Uncharacterized protein OS=Homo sapiens GN=LRRFIP1 PE=4 SV=1	811	1	0	C	11.021	11.1171	10.6491	8.28941	10.2062	9.78538	8.22369	8.80844	11.1486	10.7511	0	0	0	0	0	0	0	0	0	0	0.526153	0.729257	1.05375		0	10.1996	9.67929
sp|Q9Y296|TPPC4_HUMAN	TRAPPC4	Trafficking protein particle complex subunit 4 OS=Homo sapiens GN=TRAPPC4 PE=1 SV=1	812	3	2	C	11.0246	10.992	10.1921	11.2848	9.7088	10.577	8.11679	9.662	9.26692	9.1751	10.1457	9.51516	7.78521	9.68053	12.8659	10.6223	11.3815	8.07719	8.98763	10.939	0.28435	0.523542	1.06464		2	10.2392	9.61759
sp|P09467|F16P1_HUMAN	FBP1	Fructose-1,6-bisphosphatase 1 OS=Homo sapiens GN=FBP1 PE=1 SV=5	813	5	8	C	7.1371	14.5502	9.76176	9.59411	11.5255	9.62804	9.689	10.3521	7.47782	10.2843	8.74159	17.4246	6.85749	15.7521	9.01455	10.3272	6.9886	7.22652	9.00597	8.66135	0.148636	0.374933	1.18592		8	10.5215	8.872
sp|Q8NBX0|SCPDH_HUMAN	SCCPDH	Probable saccharopine dehydrogenase OS=Homo sapiens GN=SCCPDH PE=1 SV=1	815	8	8	C	11.1847	10.8672	9.80987	9.97538	9.69064	8.97295	8.88982	10.1676	10.821	9.62089	11.0146	10.151	11.3663	10.3608	9.41674	9.86143	10.46	10.0445	8.37627	8.94831	0.0316622	0.161878	1.08102		8	10.3635	9.58677
sp|Q6P1X6|CH082_HUMAN	C8orf82	UPF0598 protein C8orf82 OS=Homo sapiens GN=C8orf82 PE=1 SV=2	816	1	1	C	7.18327	12.2601	8.0787	10.2041	8.46547	12.051	11.4903	7.85195	11.91	10.5052	9.48856	10.2488	8.6372	10.7486	9.70907	8.68888	10.6215	10.0661	10.3591	11.4321	0.13764	0.356841	1.10758		1	9.40017	10.4114
sp|Q9BQA9|CQ062_HUMAN	C17orf62	Uncharacterized protein C17orf62 OS=Homo sapiens GN=C17orf62 PE=1 SV=1	817	2	2	C	12.9486	11.4942	7.60081	8.36356	11.6626	10.2584	9.50686	11.4911	9.19699	7.47692	9.48318	10.6579	11.915	10.1682	10.6203	10.7515	8.36225	9.81943	8.75162	9.47051	0.170379	0.404223	1.09791		2	10.3678	9.44319
sp|P51397|DAP1_HUMAN	DAP	Death-associated protein 1 OS=Homo sapiens GN=DAP PE=1 SV=3	818	3	3	C	8.24006	9.50873	12.0683	17.4883	8.86362	9.44958	9.367	8.77171	8.59352	7.64915	10.6986	6.16292	8.82708	6.97072	17.1591	11.0967	10.1267	7.1735	7.74377	14.0409	0.521978	0.727047	1.08596		3	10.0202	9.22704
sp|P55263-2|ADK_HUMAN	ADK	Isoform Short of Adenosine kinase OS=Homo sapiens GN=ADK	819	5	6	C	9.26024	9.54596	10.3166	11.0122	10.6866	10.0217	9.92854	10.0701	10.3769	8.78106	9.64655	10.8748	8.19903	11.3177	11.8385	9.34348	9.41888	9.85409	10.2569	9.25003	0.214438	0.455602	1.05113		6	10.2148	9.71798
sp|Q6NVY1|HIBCH_HUMAN	HIBCH	3-hydroxyisobutyryl-CoA hydrolase, mitochondrial OS=Homo sapiens GN=HIBCH PE=1 SV=2	820	19	19	C	9.82682	12.6296	10.9005	10.2199	10.7505	9.58451	9.74406	7.16869	9.85629	9.31914	9.23392	12.7315	10.204	12.0415	8.79807	7.89591	9.99902	10.5402	10.9597	7.59621	0.0245833	0.139494	1.16059		19	10.6567	9.18215
sp|P09669|COX6C_HUMAN	COX6C	Cytochrome c oxidase subunit 6C OS=Homo sapiens GN=COX6C PE=1 SV=2	821	4	3	C	9.99913	14.4527	8.73813	13.6195	9.68093	7.92614	8.26545	9.42181	10.2855	7.61068	11.734	8.47052	10.2381	10.3834	12.133	8.39945	11.8233	8.78226	8.49004	9.54586	0.0176896	0.116585	1.20112		3	10.7877	8.98138
sp|P13639|EF2_HUMAN	EEF2	Elongation factor 2 OS=Homo sapiens GN=EEF2 PE=1 SV=4	822	51	53	C	10.5004	9.42857	9.60176	9.72741	10.6488	10.0216	10.2097	10.5213	9.612	9.72853	9.30045	10.8909	10.3018	10.8569	9.61557	9.76032	9.26762	10.3215	10.567	9.11804	0.508561	0.718865	1.01708		53	10.0704	9.90127
sp|Q15029|U5S1_HUMAN	EFTUD2	116 kDa U5 small nuclear ribonucleoprotein component OS=Homo sapiens GN=EFTUD2 PE=1 SV=1	822	17	16	C	12.1759	8.80906	11.8216	7.23341	10.2278	10.927	9.59248	10.1557	9.96075	9.09628	10.6351	8.4265	11.6494	7.62278	8.21543	10.9067	9.02168	11.0644	9.62235	12.8356	0.296856	0.537226	1.07776		16	9.52285	10.2634
sp|P23526|SAHH_HUMAN	AHCY	Adenosylhomocysteinase OS=Homo sapiens GN=AHCY PE=1 SV=4	823	31	34	C	9.64293	9.99351	8.49273	10.284	8.51606	10.7323	9.84951	10.4354	11.3737	10.68	9.8476	10.4641	8.80924	10.872	10.3298	9.96405	9.44976	10.3233	10.3816	9.5585	0.104598	0.308041	1.05869		34	9.69114	10.2599
sp|O43865|SAHH2_HUMAN	AHCYL1	Putative adenosylhomocysteinase 2 OS=Homo sapiens GN=AHCYL1 PE=1 SV=2	823	22	24	C	11.6752	9.3406	10.0054	9.0254	9.9233	10.4368	8.84328	11.0658	9.81899	9.86526	8.72841	10.5489	10.0875	10.3623	10.102	10.0437	9.20597	10.4036	9.76702	10.7505	0.883595	0.944963	1.00505		24	9.94898	9.99926
sp|Q96HN2-2|SAHH3_HUMAN	AHCYL2	Isoform 2 of Putative adenosylhomocysteinase 3 OS=Homo sapiens GN=AHCYL2	823	4	1	C	11.637	10.133	10.8118	9.07758	11.6953	8.98662	7.36431	10.3663	10.0195	9.9085	7.99515	11.3759	5.8708	9.41145	10.3925	12.6682	9.97238	14.9004	10.6773	6.73591	0.792038	0.898158	1.02694		1	9.65905	9.91922
sp|Q13616|CUL1_HUMAN	CUL1	Cullin-1 OS=Homo sapiens GN=CUL1 PE=1 SV=2	824	6	5	C	10.0007	9.44206	9.73214	9.17696	8.95809	9.54674	8.67251	9.35296	15.9527	9.16514	10.0603	11.1909	10.5224	10.4326	8.73862	10.4392	8.71658	9.88357	9.74891	10.2671	0.717405	0.859056	1.02249		5	9.79861	10.019
sp|P78347-2|GTF2I_HUMAN	GTF2I	Isoform 2 of General transcription factor II-I OS=Homo sapiens GN=GTF2I	825	15	14	C	11.7753	9.34265	11.1004	7.80606	9.06432	10.846	8.261	11.5588	11.5597	8.68573	10.0875	9.73801	9.79409	10.8703	8.25124	9.66658	10.4425	11.4907	8.86277	10.7964	0.455648	0.680829	1.04465		14	9.71075	10.1443
tr|A8MWX0|A8MWX0_HUMAN	REEP6	Receptor accessory protein 6, isoform CRA_a OS=Homo sapiens GN=REEP6 PE=4 SV=1	826	2	0	C	7.8764	10.6114	16.0448	15.4591	7.94695	9.61559	5.88938	10.2429	10.3636	5.9499	0	0	0	0	0	0	0	0	0	0	0.169508	0.403144	1.35727		0	11.05	8.14137
sp|Q96HR9|REEP6_HUMAN	REEP6	Receptor expression-enhancing protein 6 OS=Homo sapiens GN=REEP6 PE=1 SV=1	826	4	3	C	11.9808	11.1251	11.0983	12.1248	9.29131	8.47003	7.62207	10.5397	10.8169	6.93104	11.2499	8.3583	10.1495	13.8698	10.9892	11.8548	10.0783	9.49791	6.76272	7.18962	0.0136557	0.101433	1.24026		3	10.9258	8.80932
sp|P29692-2|EF1D_HUMAN	EEF1D	Isoform 2 of Elongation factor 1-delta OS=Homo sapiens GN=EEF1D	827	23	25	C	9.14143	10.6514	9.68618	10.2087	10.6967	10.1576	8.92675	9.89898	9.95454	10.6776	10.3682	10.0127	9.123	10.1543	9.30759	10.7762	10.0245	9.32913	10.5206	10.3837	0.631117	0.799807	1.01313		25	9.91899	10.0492
sp|P24534|EF1B_HUMAN	EEF1B2	Elongation factor 1-beta OS=Homo sapiens GN=EEF1B2 PE=1 SV=3	827	17	27	C	9.99323	10.5996	11.3088	11.1687	10.8981	9.35987	7.91733	9.65728	10.1076	8.9894	10.9744	9.98846	10.0648	10.1986	9.43277	9.44386	9.86771	9.47022	9.85439	10.7048	0.008011	0.0764978	1.0984		27	10.4463	9.51046
tr|E9PL71|E9PL71_HUMAN	EEF1D	Uncharacterized protein OS=Homo sapiens GN=EEF1D PE=4 SV=1	827	1	1	C	10.1246	7.48614	9.11463	9.30583	11.4161	9.29915	11.3053	12.1318	8.7602	11.0563	11.6107	10.3343	7.82239	10.8054	8.95174	10.2558	8.37045	9.95766	10.5241	11.3675	0.306098	0.546686	1.06606		1	9.60213	10.2365
sp|P05937|CALB1_HUMAN	CALB1	Calbindin OS=Homo sapiens GN=CALB1 PE=1 SV=2	828	23	29	C	9.95405	10.4868	11.3727	11.9785	8.55277	11.2225	8.15075	11.7683	9.69715	6.81634	11.5776	10.4031	8.46522	10.8134	10.1566	9.05932	8.52922	11.2896	8.87495	10.831	0.229741	0.472676	1.08603		29	10.3137	9.49667
sp|Q86SK9-2|SCD5_HUMAN	SCD5	Isoform 2 of Stearoyl-CoA desaturase 5 OS=Homo sapiens GN=SCD5	829	1	3	C	7.52874	17.2341	10.4191	8.27392	7.43778	8.04192	10.6625	6.48622	11.8428	12.073	13.6956	6.79084	10.6269	8.83457	8.55522	10.2923	12.3132	8.47951	9.00706	11.4047	0.765693	0.882651	1.03514		3	9.53548	9.87052
sp|P49748|ACADV_HUMAN	ACADVL	Very long-chain specific acyl-CoA dehydrogenase, mitochondrial OS=Homo sapiens GN=ACADVL PE=1 SV=1	830	42	49	C	10.2311	10.6769	7.79945	9.48904	11.5837	9.54669	10.3461	9.75447	10.2387	10.3338	9.77087	10.0428	10.577	9.73226	9.57916	10.4609	9.60047	9.35668	10.9052	9.97466	0.70335	0.848901	1.01407		49	9.90192	10.0412
sp|Q9H6F5|CCD86_HUMAN	CCDC86	Coiled-coil domain-containing protein 86 OS=Homo sapiens GN=CCDC86 PE=1 SV=1	831	2	0	C	9.75365	11.2665	10.6748	7.35381	11.2822	10.9162	7.5227	9.08656	11.7924	10.3512	0	0	0	0	0	0	0	0	0	0	0.908998	0.958481	1.01334		0	9.94591	9.81494
sp|Q08AM6|VAC14_HUMAN	VAC14	Protein VAC14 homolog OS=Homo sapiens GN=VAC14 PE=1 SV=1	832	6	3	C	11.8499	11.4615	8.54958	7.67991	9.72262	9.06515	8.66461	10.249	10.8493	11.9085	9.67216	9.53305	10.3	9.11974	10.7365	10.6497	11.2396	8.49553	9.27746	10.9763	0.610958	0.786602	1.02938		3	9.78696	10.0745
sp|Q5EBL8-2|PDZ11_HUMAN	PDZD11	Isoform 2 of PDZ domain-containing protein 11 OS=Homo sapiens GN=PDZD11	833	2	1	C	9.96303	10.1308	8.69449	8.41645	10.0721	11.3126	9.55702	11.5121	11.1127	9.22861	10.5092	8.92558	6.74436	10.3487	9.76331	8.783	9.1255	8.72379	11.59	15.4865	0.105121	0.309199	1.12914		1	9.28359	10.4825
sp|P0C0S5|H2AZ_HUMAN	H2AFZ	Histone H2A.Z OS=Homo sapiens GN=H2AFZ PE=1 SV=2	834	8	9	C	8.70566	5.17821	15.4308	5.95492	10.2793	13.1797	11.0757	9.0161	6.66739	14.5122	7.83436	5.60744	11.0233	4.51589	8.50241	13.2014	8.96474	11.7694	11.9755	16.6056	0.0195794	0.123899	1.4618	3	9	7.75992	11.3434
sp|P0C0S8|H2A1_HUMAN	HIST1H2AG	Histone H2A type 1 OS=Homo sapiens GN=HIST1H2AG PE=1 SV=2	834	4	3	C	12.3026	2.62287	17.641	6.50227	13.3915	11.87	8.57095	16.0022	5.02142	6.07517	8.73756	9.97501	14.9111	7.11952	9.21183	8.7553	8.25867	17.7788	7.24668	8.00555	0.951463	0.979558	1.01324		3	9.17445	9.05453
sp|P16104|H2AX_HUMAN	H2AFX	Histone H2A.x OS=Homo sapiens GN=H2AFX PE=1 SV=2	834	10	5	C	10.2016	3.18343	19.98	6.97817	12.0637	13.5754	8.11874	11.3893	5.30196	9.20781	11.3419	5.72554	13.7212	3.83161	8.72835	10.3274	7.72703	14.888	8.83672	14.8722	0.409065	0.643935	1.19378		5	8.33986	9.95597
sp|O60784|TOM1_HUMAN	TOM1	Target of Myb protein 1 OS=Homo sapiens GN=TOM1 PE=1 SV=2	835	6	7	C	9.94405	11.3273	10.2924	8.71248	9.95341	9.5232	8.90178	10.7368	9.65136	10.9573	10.5411	11.782	10.3318	10.1208	8.12248	11.1511	8.41003	9.48682	8.92081	11.1331	0.650475	0.812652	1.02231		7	10.0589	9.83939
sp|P13987|CD59_HUMAN	CD59	CD59 glycoprotein OS=Homo sapiens GN=CD59 PE=1 SV=1	836	2	3	C	8.06895	9.92462	7.08758	10.3645	9.97672	9.30545	13.2724	7.76223	8.14743	16.0902	7.47725	8.76503	11.6204	6.95736	15.4776	11.3857	10.5151	9.15527	10.9812	7.66516	0.432959	0.664114	1.0919		3	9.29486	10.1491
sp|O43826-2|G6PT1_HUMAN	SLC37A4	Isoform 2 of Glucose-6-phosphate translocase OS=Homo sapiens GN=SLC37A4	837	1	0	C	9.87171	10.2609	6.69704	8.42069	7.33691	11.3458	10.1136	15.4927	10.8379	9.62274	0	0	0	0	0	0	0	0	0	0	0.034968	0.170371	1.34635		0	8.40358	11.3142
sp|O75947|ATP5H_HUMAN	ATP5H	ATP synthase subunit d, mitochondrial OS=Homo sapiens GN=ATP5H PE=1 SV=3	838	21	25	C	8.92862	11.1625	7.96277	13.7343	9.56799	8.12974	7.68033	13.8273	10.8162	8.19028	10.7517	9.48813	9.45816	11.6506	12.0032	8.825	13.3175	8.35523	7.26758	8.88285	0.240224	0.483967	1.11243		25	10.3475	9.30166
sp|Q92945|FUBP2_HUMAN	KHSRP	Far upstream element-binding protein 2 OS=Homo sapiens GN=KHSRP PE=1 SV=4	839	45	46	C	10.8924	9.55301	13.0635	8.82561	9.87756	9.61099	8.01602	10.3374	10.5236	9.29989	10.1595	8.71858	9.82285	9.6214	9.39697	10.7466	10.5659	9.97265	8.62882	12.3668	0.984759	0.993985	1.00103		46	9.93002	9.94026
sp|Q96I24|FUBP3_HUMAN	FUBP3	Far upstream element-binding protein 3 OS=Homo sapiens GN=FUBP3 PE=1 SV=2	839	5	6	C	10.0039	11.0215	9.75556	6.67731	8.25554	10.1938	11.1748	8.66031	11.1413	13.116	10.8264	8.79335	11.2549	8.80122	8.76824	10.7134	10.855	9.13326	8.63055	12.2236	0.0930995	0.289758	1.12663		6	9.31203	10.4912
sp|Q96AE4-2|FUBP1_HUMAN	FUBP1	Isoform 2 of Far upstream element-binding protein 1 OS=Homo sapiens GN=FUBP1	839	27	28	C	9.9901	10.5423	11.2514	8.43479	9.70366	9.51684	8.417	10.1597	10.7677	11.2164	10.7428	9.04418	9.793	10.1943	8.74154	10.9358	10.4669	10.2723	8.9617	10.8476	0.463317	0.687117	1.03169		28	9.80634	10.1171
sp|Q9Y2P4|S27A6_HUMAN	SLC27A6	Long-chain fatty acid transport protein 6 OS=Homo sapiens GN=SLC27A6 PE=1 SV=1	840	7	7	C	6.62264	13.08	5.41984	8.56761	5.28907	13.6695	12.9007	9.29667	14.761	10.393	10.619	9.73521	6.67876	9.84063	6.90675	9.05385	13.1338	13.717	11.7442	8.57072	0.00435492	0.0532347	1.45097	2	7	7.94198	11.5236
sp|Q9Y2Q3|GSTK1_HUMAN	GSTK1	Glutathione S-transferase kappa 1 OS=Homo sapiens GN=GSTK1 PE=1 SV=3	841	7	8	C	11.1852	9.52361	9.07518	10.3409	12.1571	9.22966	8.8019	11.2697	8.74076	9.67595	8.3496	9.94956	10.2204	9.14409	8.77825	9.76957	10.1201	9.43866	10.0296	14.2001	0.711834	0.854811	1.02195		8	9.81335	10.0287
sp|P40227|TCPZ_HUMAN	CCT6A	T-complex protein 1 subunit zeta OS=Homo sapiens GN=CCT6A PE=1 SV=3	842	27	27	C	10.3909	11.0792	9.89966	9.2951	8.58676	10.2768	10.0119	9.61214	10.4612	10.3864	10.141	8.88563	9.20706	9.50458	7.8512	11.0958	9.96173	11.4002	10.5802	11.3726	0.00921355	0.0822146	1.11208		27	9.44197	10.5003
sp|P18124|RL7_HUMAN	RPL7	60S ribosomal protein L7 OS=Homo sapiens GN=RPL7 PE=1 SV=1	843	25	22	C	10.7621	11.946	9.49427	9.50841	10.3944	9.28758	9.1705	9.20823	10.7446	9.48388	9.84548	10.8266	11.1114	10.5942	9.48486	8.99107	10.7076	9.00122	9.29968	10.1379	0.027081	0.147156	1.08199		22	10.3683	9.58268
sp|P35268|RL22_HUMAN	RPL22	60S ribosomal protein L22 OS=Homo sapiens GN=RPL22 PE=1 SV=2	844	8	9	C	10.5278	11.4768	10.007	9.23004	10.6516	9.89106	9.01841	9.47904	10.4926	9.22571	11.0474	8.73942	10.6659	10.0962	10.1877	10.5647	10.7738	9.24023	9.71909	8.96555	0.139753	0.360791	1.05316		9	10.2331	9.71657
sp|Q86T13|CLC14_HUMAN	CLEC14A	C-type lectin domain family 14 member A OS=Homo sapiens GN=CLEC14A PE=1 SV=1	845	0	1	C	0	0	0	0	0	0	0	0	0	0	6.43873	11.7602	8.3335	11.249	9.63937	12.4421	9.40762	10.5544	10.7464	9.42865	0.347245	0.587713	1.1284		1	9.26917	10.4593
sp|Q15691|MARE1_HUMAN	MAPRE1	Microtubule-associated protein RP/EB family member 1 OS=Homo sapiens GN=MAPRE1 PE=1 SV=3	846	12	13	C	10.3863	10.5587	10.1599	10.4915	9.43169	10.1444	9.36892	9.45803	10.149	9.85174	9.99665	11.1457	8.82835	12.0795	9.35426	9.72733	9.75523	10.2424	10.3881	8.48259	0.190853	0.42864	1.0476		13	10.2054	9.74171
sp|Q15555|MARE2_HUMAN	MAPRE2	Microtubule-associated protein RP/EB family member 2 OS=Homo sapiens GN=MAPRE2 PE=1 SV=1	846	13	8	C	12.1894	11.5635	10.3298	9.46324	9.13966	9.65827	8.22122	9.4952	10.672	9.26783	10.3859	9.94092	9.78818	11.0128	9.33309	9.50608	10.3971	10.3607	10.3688	8.90648	0.136465	0.355562	1.06373		8	10.2722	9.65673
sp|Q9UPY8-2|MARE3_HUMAN	MAPRE3	Isoform 2 of Microtubule-associated protein RP/EB family member 3 OS=Homo sapiens GN=MAPRE3	846	7	11	C	10.8945	11.2075	11.0072	10.1467	8.1415	9.58656	8.4368	10.094	10.9745	9.51073	11.36	9.64192	9.58677	10.2317	9.9523	9.78184	9.75396	10.2377	9.07487	10.3789	0.302412	0.542951	1.04237		11	10.173	9.75955
sp|Q9UPY8|MARE3_HUMAN	MAPRE3	Microtubule-associated protein RP/EB family member 3 OS=Homo sapiens GN=MAPRE3 PE=1 SV=1	846	3	4	C	9.77742	9.79683	12.4822	12.2758	8.15105	8.99017	7.04653	9.43702	11.2073	10.8358	10.3719	9.2923	7.52363	11.3084	11.2955	10.1158	12.2889	9.78674	8.08723	9.92956	0.550361	0.748432	1.04562		4	10.1032	9.66234
sp|Q8WXF7|ATLA1_HUMAN	ATL1	Atlastin-1 OS=Homo sapiens GN=ATL1 PE=1 SV=1	847	10	8	C	10.8242	11.8096	9.79401	8.94997	9.65047	10.2798	10.2489	8.37314	10.7351	9.33486	10.5555	9.63425	10.6796	9.18918	8.64178	9.70459	10.7481	10.7785	10.4186	9.65	0.863939	0.934757	1.00693		8	9.93046	9.99924
sp|P52209|6PGD_HUMAN	PGD	6-phosphogluconate dehydrogenase, decarboxylating OS=Homo sapiens GN=PGD PE=1 SV=3	848	32	38	C	10.885	8.73295	9.05729	11.014	8.86607	10.1771	9.65087	11.8308	10.6384	9.14746	8.87914	11.0419	9.2242	11.6986	11.5498	9.39632	9.53194	10.1603	10.1094	8.40848	0.743816	0.871045	1.01621		38	10.027	9.86704
sp|Q5T440|CAF17_HUMAN	IBA57	Putative transferase CAF17, mitochondrial OS=Homo sapiens GN=IBA57 PE=1 SV=1	849	2	4	C	7.22444	13.5197	8.66656	9.99775	8.50271	10.4589	9.62904	7.50605	10.6778	13.8172	10.1352	8.92291	8.93171	9.78955	9.53032	11.0785	10.1515	8.4749	11.4144	11.571	0.215712	0.456463	1.0998		4	9.40637	10.3451
sp|Q9ULP9-2|TBC24_HUMAN	TBC1D24	Isoform 2 of TBC1 domain family member 24 OS=Homo sapiens GN=TBC1D24	850	7	4	C	10.9469	9.68992	9.84836	9.0115	8.26064	9.86551	8.38456	13.6588	10.6676	9.66625	10.1302	8.21747	8.63501	9.65681	9.54189	11.2483	9.13127	10.7878	10.6042	12.047	0.0408706	0.183552	1.12341		4	9.35809	10.5129
sp|Q15417|CNN3_HUMAN	CNN3	Calponin-3 OS=Homo sapiens GN=CNN3 PE=1 SV=1	851	12	12	C	9.72958	8.93079	9.98829	9.17642	11.6762	10.6921	9.30834	9.67225	9.53924	11.2868	10.1885	7.91735	9.47287	8.5095	12.3002	10.4098	9.70598	8.25237	11.0519	12.1915	0.429558	0.663335	1.04584		12	9.70831	10.1534
sp|P51911|CNN1_HUMAN	CNN1	Calponin-1 OS=Homo sapiens GN=CNN1 PE=1 SV=2	851	12	13	C	9.04816	11.1948	10.7398	9.44414	8.52462	7.50271	8.60798	12.7677	8.33964	13.8305	8.96059	10.8222	9.58294	10.336	13.3886	7.47037	7.76568	9.93701	13.814	7.92263	0.497983	0.710513	1.06499		13	10.1196	9.50207
sp|Q99439|CNN2_HUMAN	CNN2	Calponin-2 OS=Homo sapiens GN=CNN2 PE=1 SV=4	851	1	4	C	7.9446	7.52321	10.7531	11.9247	14.9608	10.5719	12.2648	7.49001	6.87908	9.68786	9.99319	11.6787	11.1044	11.4909	14.8481	8.23432	8.14936	8.5361	10.1166	5.84827	0.0240574	0.137947	1.27729		4	10.975	8.59236
sp|P09543-2|CN37_HUMAN	CNP	Isoform CNPI of 2',3'-cyclic-nucleotide 3'-phosphodiesterase OS=Homo sapiens GN=CNP	852	42	51	C	15.6253	6.8924	13.4174	14.0022	11.9733	9.30839	11.1829	5.05649	7.15459	5.38707	11.2839	6.98193	8.53298	8.71085	14.761	10.745	8.03426	11.5007	12.1522	7.29723	0.0940569	0.290838	1.27911		51	10.7671	8.41764
sp|P49750-4|YLPM1_HUMAN	YLPM1	Isoform 4 of YLP motif-containing protein 1 OS=Homo sapiens GN=YLPM1	852	8	2	C	11.5925	10.1038	11.5636	6.76875	10.0359	10.0175	8.07261	11.1952	10.5159	10.1341	11.5403	7.18578	10.4853	8.14399	10.2505	11.3151	9.09578	8.6531	9.41489	13.9151	0.52072	0.726355	1.05359		2	9.60434	10.1191
sp|Q99798|ACON_HUMAN	ACO2	Aconitate hydratase, mitochondrial OS=Homo sapiens GN=ACO2 PE=1 SV=2	853	70	82	C	10.7295	10.632	9.79122	10.7201	9.79806	10.8471	9.14606	9.44809	9.59677	9.29108	9.19107	10.9183	9.3203	11.7701	9.77339	8.41555	10.9711	11.5812	10.6994	7.35956	0.259703	0.500601	1.06017		82	10.2356	9.65468
sp|Q9Y696|CLIC4_HUMAN	CLIC4	Chloride intracellular channel protein 4 OS=Homo sapiens GN=CLIC4 PE=1 SV=4	854	18	28	C	10.1551	6.50643	9.44167	11.0809	10.8541	9.7835	10.803	11.5784	9.48318	10.3136	8.0661	8.75508	8.40584	10.9213	12.9617	10.1771	10.6402	10.0752	12.0976	7.89998	0.360322	0.60036	1.07066		28	9.54923	10.224
sp|O15511|ARPC5_HUMAN	ARPC5	Actin-related protein 2/3 complex subunit 5 OS=Homo sapiens GN=ARPC5 PE=1 SV=3	855	11	12	C	8.19512	8.2761	7.93375	9.42192	12.3799	11.5785	12.5503	9.96929	7.92177	11.7734	7.99884	10.2484	9.47374	10.9731	10.5736	9.6615	9.00319	10.9074	12.5552	8.60499	0.220599	0.462249	1.09369		12	9.44599	10.331
sp|P46379-2|BAG6_HUMAN	BAG6	Isoform 2 of Large proline-rich protein BAG6 OS=Homo sapiens GN=BAG6	856	19	13	C	11.3442	12.094	10.2473	9.00309	8.49788	9.55705	8.37396	10.345	11.364	9.17354	11.7692	8.94278	9.86914	9.19935	8.23057	11.8176	10.4517	8.74597	8.6242	12.3495	0.798444	0.898798	1.01616		13	9.83409	9.99297
sp|P43320|CRBB2_HUMAN	CRYBB2	Beta-crystallin B2 OS=Homo sapiens GN=CRYBB2 PE=1 SV=2	857	13	27	C	2.31206	42.4433	3.34323	9.05084	2.01216	8.06207	5.12302	6.77937	6.61348	14.2605	19.525	12.1947	2.96699	42.8941	1.7441	8.1958	3.02108	2.06497	4.06592	3.32734	0.519098	0.724673	1.32976		27	7.07844	5.3231
sp|Q9NQR4|NIT2_HUMAN	NIT2	Omega-amidase NIT2 OS=Homo sapiens GN=NIT2 PE=1 SV=1	858	14	15	C	8.61879	8.37065	9.97357	11.9016	9.98192	10.6504	10.3623	9.69865	10.5088	9.93333	9.6844	10.4124	8.71872	9.48017	10.6152	10.111	9.04002	9.49323	11.096	11.3489	0.253998	0.497247	1.04906		15	9.72455	10.2016
sp|O43175|SERA_HUMAN	PHGDH	D-3-phosphoglycerate dehydrogenase OS=Homo sapiens GN=PHGDH PE=1 SV=4	859	18	20	C	10.5693	10.7104	9.43864	10.642	10.0797	10.4309	10.454	7.22016	9.77741	10.6776	9.68812	11.9569	8.23233	12.0274	10.3131	8.84711	8.54985	10.2203	12.8153	7.34953	0.233704	0.476352	1.0852		20	10.309	9.49962
sp|Q8N4Q0|ZADH2_HUMAN	ZADH2	Zinc-binding alcohol dehydrogenase domain-containing protein 2 OS=Homo sapiens GN=ZADH2 PE=1 SV=1	860	4	3	C	10.1389	11.5943	9.11559	9.83485	9.71642	10.1282	9.6186	8.53763	9.62068	11.6948	10.5656	8.73076	10.0808	8.50312	9.56649	12.8364	10.8593	9.52128	9.92787	9.40841	0.403694	0.640133	1.04122		3	9.7478	10.1496
sp|Q8IVA1|PCP2_HUMAN	PCP2	Purkinje cell protein 2 homolog OS=Homo sapiens GN=PCP2 PE=1 SV=2	861	7	7	C	10.521	12.0284	16.5089	9.26626	8.8153	8.17183	6.76386	7.31107	12.8886	7.72482	12.6117	9.2393	9.59245	11.5451	10.3888	10.3378	11.6295	7.46888	6.24211	10.9443	0.0381444	0.177498	1.24942		7	10.8628	8.69431
sp|P06756-2|ITAV_HUMAN	ITGAV	Isoform 2 of Integrin alpha-V OS=Homo sapiens GN=ITGAV	862	28	37	C	9.48508	8.41141	7.93952	13.3965	12.3879	8.60141	9.99056	10.4679	10.072	9.24772	10.135	9.21213	10.2072	9.71588	10.6712	12.1752	9.84466	8.93484	9.28549	9.81845	0.690787	0.842013	1.02416		37	10.038	9.80117
sp|Q9NNW7-2|TRXR2_HUMAN	TXNRD2	Isoform 2 of Thioredoxin reductase 2, mitochondrial OS=Homo sapiens GN=TXNRD2	863	4	2	C	6.32969	10.1911	8.20688	12.8537	8.09048	11.7395	10.6138	8.04106	10.6494	13.2844	7.51594	7.42984	7.02157	7.89586	12.0256	9.87115	13.1569	12.2377	13.1025	9.74291	0.00888271	0.0804884	1.30229	2	2	8.53432	11.1142
sp|Q16881-2|TRXR1_HUMAN	TXNRD1	Isoform 2 of Thioredoxin reductase 1, cytoplasmic OS=Homo sapiens GN=TXNRD1	863	17	16	C	7.87537	9.17865	8.56565	12.0804	9.55391	10.7679	11.1616	9.46097	9.95543	11.4001	10.4245	10.944	8.18536	10.092	10.9249	9.69223	9.32794	9.97361	11.0604	9.3751	0.339806	0.58152	1.05071		16	9.69781	10.1896
sp|Q16698|DECR_HUMAN	DECR1	2,4-dienoyl-CoA reductase, mitochondrial OS=Homo sapiens GN=DECR1 PE=1 SV=1	864	15	23	C	9.28865	11.6958	10.1501	11.3023	11.1808	11.7856	11.5137	9.35544	7.34072	6.38691	10.5594	10.6837	9.21564	9.99154	8.99045	9.34951	7.18754	11.95	12.4987	9.57364	0.323228	0.565204	1.08569		23	10.2669	9.45658
sp|P13726|TF_HUMAN	F3	Tissue factor OS=Homo sapiens GN=F3 PE=1 SV=1	865	5	6	C	10.2432	6.84445	8.9712	7.77746	9.8852	13.6028	9.72885	13.4595	9.52673	9.96064	7.02573	6.71443	8.56855	8.65452	10.5302	9.83378	11.9381	13.9805	11.36	11.3942	0.000496088	0.0173813	1.35035	3	6	8.41538	11.3637
sp|O75340|PDCD6_HUMAN	PDCD6	Programmed cell death protein 6 OS=Homo sapiens GN=PDCD6 PE=1 SV=1	866	7	3	C	9.9956	11.6819	9.79533	9.36752	9.83769	10.028	9.50051	9.98642	10.1257	9.68136	11.8855	8.17444	9.10972	9.0252	9.87156	10.9233	10.2466	8.97649	9.73438	12.0528	0.532818	0.735693	1.02837		3	9.81676	10.0952
sp|P62424|RL7A_HUMAN	RPL7A	60S ribosomal protein L7a OS=Homo sapiens GN=RPL7A PE=1 SV=2	867	18	21	C	9.6933	10.0345	9.27685	10.6489	9.81324	10.0431	9.63902	9.87552	11.5803	9.39527	10.1115	8.83788	9.61344	10.1116	11.5881	8.47165	12.4237	10.0767	9.0934	9.67201	0.959291	0.98365	1.00219		21	9.948	9.96981
sp|Q96DG6|CMBL_HUMAN	CMBL	Carboxymethylenebutenolidase homolog OS=Homo sapiens GN=CMBL PE=1 SV=1	868	8	13	C	8.20098	8.05623	9.88675	11.7811	10.8457	10.1783	10.5076	10.1356	9.60868	10.7991	8.6993	10.8547	8.24277	10.5804	12.6541	10.1475	8.89629	9.15705	10.9731	9.79481	0.806467	0.902628	1.01399		13	9.86144	9.99937
sp|Q9BWM7|SFXN3_HUMAN	SFXN3	Sideroflexin-3 OS=Homo sapiens GN=SFXN3 PE=2 SV=2	869	26	24	C	11.664	13.3751	10.4146	10.3535	10.4962	8.04333	8.15215	11.2997	8.9594	7.24203	11.218	9.27755	14.7533	10.5929	8.80205	9.45279	9.0115	8.621	7.99345	10.2775	0.00339864	0.0475658	1.24174		24	10.9717	8.83578
sp|Q9H9B4|SFXN1_HUMAN	SFXN1	Sideroflexin-1 OS=Homo sapiens GN=SFXN1 PE=1 SV=4	869	11	20	C	9.19949	13.7592	8.59372	10.6738	9.15106	9.7627	8.44434	11.6147	11.0874	7.71364	11.7088	8.67204	11.4789	10.682	9.3668	8.52869	11.4908	10.6854	8.19974	9.18678	0.352001	0.591673	1.06731		20	10.2167	9.57242
sp|P50570-2|DYN2_HUMAN	DNM2	Isoform 2 of Dynamin-2 OS=Homo sapiens GN=DNM2	870	35	25	C	11.9091	11.0488	10.4733	9.24201	9.64028	9.75462	9.0841	10.7957	9.84516	8.2069	12.0424	9.47016	10.9346	9.61357	9.24479	10.0942	9.2102	9.3647	8.87657	11.1488	0.117041	0.326715	1.07407		25	10.3129	9.60164
sp|Q05193-2|DYN1_HUMAN	DNM1	Isoform 2 of Dynamin-1 OS=Homo sapiens GN=DNM1	870	32	26	C	12.5038	11.5707	10.6094	9.26732	8.66614	9.72647	7.69499	11.623	10.5369	7.80121	12.3318	9.9034	11.0893	10.081	9.10973	9.47836	8.43429	11.3894	9.03763	9.145	0.101505	0.302483	1.11038		26	10.4366	9.39913
sp|Q9UQ16-2|DYN3_HUMAN	DNM3	Isoform 2 of Dynamin-3 OS=Homo sapiens GN=DNM3	870	6	4	C	11.6002	13.6497	9.80127	8.24412	8.3562	10.3878	8.7055	10.405	10.5019	8.3483	10.7674	8.88246	8.91625	8.03761	9.31503	11.7964	7.64372	10.0996	11.9697	12.5719	0.506944	0.718461	1.05175		4	9.62534	10.1234
sp|Q96NY7-2|CLIC6_HUMAN	CLIC6	Isoform A of Chloride intracellular channel protein 6 OS=Homo sapiens GN=CLIC6	871	50	72	C	7.6675	9.35575	5.43886	15.5424	7.19484	10.1452	10.0994	8.47396	11.3642	14.7179	11.3429	10.4523	5.83735	12.1341	12.1118	12.0718	9.49079	8.5842	9.92389	8.05079	0.453036	0.679269	1.09905		72	9.21966	10.1329
sp|P10253|LYAG_HUMAN	GAA	Lysosomal alpha-glucosidase OS=Homo sapiens GN=GAA PE=1 SV=4	872	11	13	C	7.30199	9.52067	9.85286	11.3699	10.5338	8.98151	9.4895	8.98196	11.7109	12.2569	10.9353	9.62967	9.35551	9.6342	9.37396	11.1255	10.4584	8.53239	9.20203	11.753	0.409619	0.644383	1.04919		13	9.69005	10.1668
sp|P35555|FBN1_HUMAN	FBN1	Fibrillin-1 OS=Homo sapiens GN=FBN1 PE=1 SV=3	873	3	5	C	11.5552	10.0258	15.2893	9.15199	13.4915	10.4886	7.17023	8.622	5.70848	8.49693	9.79495	7.54656	12.1698	9.69598	13.2949	11.2224	9.15377	8.49426	7.71006	10.9173	0.0202323	0.125784	1.27073		5	10.9753	8.63699
sp|P51116|FXR2_HUMAN	FXR2	Fragile X mental retardation syndrome-related protein 2 OS=Homo sapiens GN=FXR2 PE=1 SV=2	874	7	2	C	8.71614	11.1655	8.93808	8.37073	10.1689	10.4577	10.9308	8.97092	10.2358	12.0455	15.3569	7.49728	13.5972	9.06203	9.16187	10.3702	10.4111	8.40619	7.37181	8.76546	0.7617	0.881288	1.02642		2	9.96174	9.70533
sp|Q06787-2|FMR1_HUMAN	FMR1	Isoform 1 of Fragile X mental retardation 1 protein OS=Homo sapiens GN=FMR1	874	5	4	C	9.17433	15.5061	9.1667	7.73689	9.42198	9.34611	10.0268	7.77937	10.4026	11.4392	12.3935	7.94752	11.6172	8.67034	9.58309	10.6361	8.59309	8.92654	9.81381	11.8188	0.905201	0.957019	1.00966		4	9.89935	9.80461
sp|P51114-2|FXR1_HUMAN	FXR1	Isoform 2 of Fragile X mental retardation syndrome-related protein 1 OS=Homo sapiens GN=FXR1	874	11	8	C	11.8542	11.8999	10.144	9.10048	11.3747	9.66952	8.39405	10.108	10.1782	7.27687	11.2933	8.40515	11.8635	9.38166	10.2479	10.2207	9.53864	9.72401	9.28637	10.0388	0.0504047	0.206162	1.11561		8	10.4836	9.39723
sp|O00170|AIP_HUMAN	AIP	AH receptor-interacting protein OS=Homo sapiens GN=AIP PE=1 SV=2	875	10	11	C	10.1527	10.677	9.86137	8.73197	9.65287	10.3375	9.9842	9.85637	10.0339	10.7121	9.86855	9.34567	9.94977	9.43171	10.6102	10.0172	9.683	9.794	10.7735	10.5264	0.133583	0.35245	1.03596		11	9.81234	10.1652
sp|P48681|NEST_HUMAN	NES	Nestin OS=Homo sapiens GN=NES PE=1 SV=2	876	42	43	C	9.98411	14.4832	10.3402	7.38714	9.0278	8.84418	7.49416	9.70249	11.5809	11.1559	11.2256	9.82092	8.09907	8.5096	7.78583	11.5211	11.6679	8.82275	10.6836	11.8637	0.36261	0.601614	1.0779		43	9.48587	10.2248
sp|Q9NZN9-3|AIPL1_HUMAN	AIPL1	Isoform 3 of Aryl-hydrocarbon-interacting protein-like 1 OS=Homo sapiens GN=AIPL1	877	23	23	C	13.2759	4.75137	12.297	8.08738	9.35235	10.2014	9.40883	10.5786	12.5653	9.48177	10.1489	4.56809	13.9168	5.32844	9.7579	11.5678	11.733	12.1108	8.41116	12.4571	0.108085	0.313033	1.26611		23	8.49975	10.7617
sp|Q6NZI2|PTRF_HUMAN	PTRF	Polymerase I and transcript release factor OS=Homo sapiens GN=PTRF PE=1 SV=1	878	21	26	C	10.9401	11.0861	14.1918	8.24709	11.5652	8.79511	8.84272	8.77157	6.31499	11.2453	9.26007	12.6521	10.1299	10.3753	11.0174	9.80154	7.92063	7.71418	11.3072	9.82165	0.0174154	0.115096	1.21328		26	10.8337	8.92921
sp|O75083|WDR1_HUMAN	WDR1	WD repeat-containing protein 1 OS=Homo sapiens GN=WDR1 PE=1 SV=4	879	50	66	C	11.1082	8.89949	10.9266	9.80102	10.315	9.901	9.86581	10.8035	9.21865	9.16079	9.38348	10.0231	11.0662	9.38671	10.1381	9.24546	9.05536	11.0228	11.5461	9.13267	0.56022	0.754886	1.02234		66	10.0788	9.85856
sp|O15320-2|CTGE5_HUMAN	CTAGE5	Isoform MEA11 of Cutaneous T-cell lymphoma-associated antigen 5 OS=Homo sapiens GN=CTAGE5	880	4	0	C	9.45755	10.003	9.16644	8.87403	10.8958	10.1018	10.0822	9.57958	10.5087	11.3309	0	0	0	0	0	0	0	0	0	0	0.191056	0.428819	1.06739		0	9.65379	10.3044
sp|P16298|PP2BB_HUMAN	PPP3CB	Serine/threonine-protein phosphatase 2B catalytic subunit beta isoform OS=Homo sapiens GN=PPP3CB PE=1 SV=2	881	12	7	C	10.164	10.9244	10.052	10.0467	9.13476	9.95021	8.73291	9.97138	11.0395	9.98401	8.58292	7.51109	8.50728	7.20172	8.83289	11.3525	11.2615	8.37707	12.82	15.5531	0.0255648	0.142475	1.19025		7	9.02216	10.7386
sp|P48454-2|PP2BC_HUMAN	PPP3CC	Isoform 2 of Serine/threonine-protein phosphatase 2B catalytic subunit gamma isoform OS=Homo sapiens GN=PPP3CC	881	2	3	C	10.1295	10.2476	8.55933	9.23452	8.75771	10.8057	8.04741	11.4284	12.8071	9.98279	10.5894	8.43601	9.56255	8.81802	9.37542	11.1157	11.0391	8.43773	8.34955	14.2765	0.0988472	0.297678	1.11943		3	9.34415	10.4601
sp|Q08209|PP2BA_HUMAN	PPP3CA	Serine/threonine-protein phosphatase 2B catalytic subunit alpha isoform OS=Homo sapiens GN=PPP3CA PE=1 SV=1	881	8	4	C	9.63675	11.4215	10.6436	10.404	9.93393	10.1508	9.4637	8.5447	10.64	9.16107	10.6373	9.72054	9.87044	9.37051	8.76045	9.69136	10.7698	9.06351	9.66258	12.4534	0.798191	0.898798	1.01083		4	10.0143	9.90699
sp|Q9UL12|SARDH_HUMAN	SARDH	Sarcosine dehydrogenase, mitochondrial OS=Homo sapiens GN=SARDH PE=1 SV=1	882	2	3	C	7.41526	12.1092	8.42615	9.00156	9.20187	11.9669	13.3284	9.65063	9.50262	9.39741	9.72593	9.28976	8.46906	8.00066	8.24274	12.5776	9.80539	9.33421	12.7301	11.8245	0.00470839	0.0555333	1.22374		3	8.91258	10.9067
sp|O43395|PRPF3_HUMAN	PRPF3	U4/U6 small nuclear ribonucleoprotein Prp3 OS=Homo sapiens GN=PRPF3 PE=1 SV=2	883	4	2	C	12.4362	9.86973	12.8161	8.04984	10.241	9.89747	8.69117	9.6848	10.0278	8.28584	9.33388	8.87284	10.2981	9.28688	10.4374	10.6451	10.0795	10.6446	7.78936	12.6123	0.615338	0.789498	1.03276		2	10.0698	9.75046
sp|Q9HCU5|PREB_HUMAN	PREB	Prolactin regulatory element-binding protein OS=Homo sapiens GN=PREB PE=1 SV=2	884	8	5	C	10.7966	11.6164	8.77063	8.986	10.6338	9.35026	9.18116	9.82713	11.6794	9.15857	9.95424	9.07536	12.0092	10.7232	9.50722	10.5512	9.91399	9.45256	8.37953	10.4336	0.391511	0.629616	1.0407		5	10.1517	9.75472
sp|P50990|TCPQ_HUMAN	CCT8	T-complex protein 1 subunit theta OS=Homo sapiens GN=CCT8 PE=1 SV=4	885	82	92	C	10.5722	10.1234	10.439	9.61002	8.81106	10.1939	10.1971	10.014	10.6338	9.40553	9.23459	10.1863	9.7814	10.2092	8.47179	10.1268	9.88591	11.3336	10.045	10.7254	0.0819767	0.269021	1.0539		92	9.7201	10.244
sp|P07585|PGS2_HUMAN	DCN	Decorin OS=Homo sapiens GN=DCN PE=1 SV=1	886	34	35	C	7.98568	5.88953	21.53	12.9645	15.0613	9.54218	8.10728	4.73109	4.16057	10.0279	8.23046	12.4211	13.9087	8.58133	14.8082	8.87742	6.41789	6.33087	13.4926	6.93147	0.0204361	0.126053	1.52794	4	35	11.3579	7.43346
sp|P21810|PGS1_HUMAN	BGN	Biglycan OS=Homo sapiens GN=BGN PE=1 SV=2	886	21	35	C	7.00861	5.13704	14.8719	8.2341	12.5984	12.1528	12.8454	5.24695	6.18359	15.7211	5.89205	9.31008	11.8388	5.86947	7.72757	12.0975	8.49327	10.4314	17.0956	11.2442	0.179224	0.414364	1.25926		35	8.34413	10.5075
sp|Q15477|SKIV2_HUMAN	SKIV2L	Helicase SKI2W OS=Homo sapiens GN=SKIV2L PE=1 SV=3	887	3	1	C	7.20654	10.4111	5.98977	6.2184	7.25618	7.80505	31.3785	5.62858	9.43943	8.66646	11.8626	9.0192	8.9637	8.77882	9.59725	15.8841	8.48399	6.66169	10.6888	10.0598	0.277767	0.518575	1.20849		1	8.34534	10.0852
sp|P13073|COX41_HUMAN	COX4I1	Cytochrome c oxidase subunit 4 isoform 1, mitochondrial OS=Homo sapiens GN=COX4I1 PE=1 SV=1	888	31	29	C	11.4526	12.9047	8.48439	11.7335	9.99904	7.30639	10.0875	10.5293	10.7741	6.72844	12.4908	10.6844	13.4237	11.1896	10.0271	8.66386	9.73697	8.26107	6.9644	8.55814	0.00186268	0.0350817	1.28892		29	11.1452	8.64692
sp|Q14676-2|MDC1_HUMAN	MDC1	Isoform 2 of Mediator of DNA damage checkpoint protein 1 OS=Homo sapiens GN=MDC1	889	3	2	C	10.8638	10.1389	10.7793	9.04737	10.0439	9.16223	9.61709	10.7337	11.2634	8.35047	11.8481	7.28692	13.137	8.53628	9.0943	10.9733	9.48288	8.35588	8.06572	13.2195	0.849384	0.926795	1.01424		2	9.94882	9.80912
sp|Q9BXS5|AP1M1_HUMAN	AP1M1	AP-1 complex subunit mu-1 OS=Homo sapiens GN=AP1M1 PE=1 SV=3	890	13	21	C	11.5156	10.2964	9.18389	9.72624	10.3371	9.49557	8.57933	10.7747	10.2659	9.82525	9.9458	10.222	10.7396	10.681	10.1905	10.3906	9.63101	9.29983	9.1242	9.77535	0.0610538	0.225869	1.05879		21	10.2667	9.69669
sp|Q9NY15|STAB1_HUMAN	STAB1	Stabilin-1 OS=Homo sapiens GN=STAB1 PE=1 SV=3	891	6	2	C	7.48432	6.50358	7.18353	7.63243	11.4037	10.1293	14.1353	9.92407	11.2571	14.3467	8.305	8.73322	10.5703	7.37932	10.7398	13.519	6.9278	12.2424	11.3531	10.2301	0.00685345	0.0706376	1.32379	2	2	8.44688	11.1819
sp|Q9C0H9-2|SRCN1_HUMAN	SRCIN1	Isoform 2 of SRC kinase signaling inhibitor 1 OS=Homo sapiens GN=SRCIN1	892	1	1	C	10.2597	10.9403	9.59194	8.89684	8.77974	11.7759	9.8063	9.65544	10.7574	9.53645	10.1145	8.53114	11.1359	8.1556	8.69818	10.2095	10.0443	10.163	9.10368	13.8441	0.080017	0.266072	1.10114		1	9.45877	10.4155
sp|Q9BSH5|HDHD3_HUMAN	HDHD3	Haloacid dehalogenase-like hydrolase domain-containing protein 3 OS=Homo sapiens GN=HDHD3 PE=1 SV=1	893	7	3	C	7.56039	10.4775	7.47736	9.16511	8.61042	10.7437	11.7675	9.10719	11.4628	13.628	11.0063	9.74321	9.54864	8.94159	8.12989	11.3978	10.2876	8.87042	10.8893	11.1852	0.00388385	0.0507819	1.20675		3	8.99808	10.8584
sp|P18077|RL35A_HUMAN	RPL35A	60S ribosomal protein L35a OS=Homo sapiens GN=RPL35A PE=1 SV=2	894	9	9	C	10.1329	10.3193	9.59379	10.0105	9.02295	9.87506	9.09448	11.0491	10.853	10.049	10.5288	9.37138	10.6653	9.62372	9.81649	9.6459	10.6904	8.74663	10.3928	10.5185	0.573092	0.763215	1.01708		9	9.89608	10.0651
sp|Q9Y5X4-2|NR2E3_HUMAN	NR2E3	Isoform Short of Photoreceptor-specific nuclear receptor OS=Homo sapiens GN=NR2E3	895	2	1	C	10.0866	7.65407	10.7122	5.84318	10.1056	12.2554	10.7117	10.5038	11.4892	10.6382	11.2672	6.41639	14.5243	5.358	8.09008	15.4385	7.2686	11.0592	8.00547	12.5723	0.0821744	0.269299	1.2521		1	8.60376	10.7728
sp|Q99447|PCY2_HUMAN	PCYT2	Ethanolamine-phosphate cytidylyltransferase OS=Homo sapiens GN=PCYT2 PE=1 SV=1	896	10	16	C	10.929	8.83466	8.5064	12.2823	9.23381	10.4095	9.6614	10.0492	10.7742	9.31952	8.85893	10.1368	8.37279	10.7124	13.0726	10.2453	10.2421	9.14686	10.2021	9.0101	0.865509	0.935393	1.00916		16	9.98063	9.89005
sp|Q13620-1|CUL4B_HUMAN	CUL4B	Isoform 2 of Cullin-4B OS=Homo sapiens GN=CUL4B	897	8	5	C	12.197	10.5192	10.631	8.70416	9.2076	10.2449	8.87609	10.9623	9.84202	8.8157	8.88203	10.0121	10.3335	10.7425	8.95983	11.0603	8.92483	9.90782	9.71208	11.4649	0.95467	0.9806	1.00262		5	9.96638	9.94031
sp|Q13619|CUL4A_HUMAN	CUL4A	Cullin-4A OS=Homo sapiens GN=CUL4A PE=1 SV=3	897	8	9	C	12.3303	9.57229	8.91621	9.0261	9.52532	11.3243	8.94093	12.1774	10.0568	8.13031	9.16378	11.5378	9.72072	12.1336	10.0885	9.28136	8.00678	11.5989	9.40936	9.05924	0.485492	0.702511	1.0439		9	10.1304	9.70433
sp|Q6PGP7|TTC37_HUMAN	TTC37	Tetratricopeptide repeat protein 37 OS=Homo sapiens GN=TTC37 PE=1 SV=1	898	3	3	C	11.2513	10.5821	8.49976	8.89273	10.7554	9.31352	10.4395	10.3916	9.73843	10.1356	10.0615	11.5375	10.5932	9.65798	10.9059	9.37264	9.19812	10.0667	9.3626	9.24392	0.162756	0.393073	1.05285		3	10.2287	9.71519
sp|P04114|APOB_HUMAN	APOB	Apolipoprotein B-100 OS=Homo sapiens GN=APOB PE=1 SV=2	899	23	32	C	4.17335	7.86954	4.93502	14.0084	7.76708	10.5263	13.205	11.0289	11.7946	14.6919	7.45188	7.9146	4.98703	7.21868	15.5022	12.0019	18.0391	10.5874	9.9717	6.32564	0.01703	0.113962	1.52078	2	32	7.52273	11.4405
sp|Q9Y6X4|F169A_HUMAN	FAM169A	Protein FAM169A OS=Homo sapiens GN=FAM169A PE=1 SV=2	900	40	49	C	12.6093	10.2206	12.733	8.87229	10.9765	8.77257	6.95066	11.9826	10.7436	6.1389	11.0229	9.08808	12.0696	10.1464	8.93711	10.025	9.97374	10.464	7.67888	10.5942	0.0902645	0.284832	1.15628		49	10.5769	9.14734
sp|P62266|RS23_HUMAN	RPS23	40S ribosomal protein S23 OS=Homo sapiens GN=RPS23 PE=1 SV=3	901	4	5	C	10.0766	11.9337	9.28926	8.71556	11.2457	9.58441	9.62882	8.68522	10.466	10.3748	10.9633	9.9442	11.332	9.98497	10.1149	9.06199	10.3895	8.70055	9.17838	10.3302	0.0849953	0.274951	1.07289		5	10.3169	9.61594
sp|Q9H993|CF211_HUMAN	C6orf211	UPF0364 protein C6orf211 OS=Homo sapiens GN=C6orf211 PE=1 SV=1	902	7	9	C	10.1059	8.78488	9.16687	10.5326	8.9612	10.8077	9.81557	12.5054	10.0937	9.22628	8.18293	9.7646	9.38759	10.9148	12.8797	9.86987	8.65806	11.5744	9.86285	8.90522	0.613359	0.787991	1.02854		9	9.79146	10.0709
sp|Q96C86|DCPS_HUMAN	DCPS	Scavenger mRNA-decapping enzyme DcpS OS=Homo sapiens GN=DCPS PE=1 SV=2	903	8	10	C	10.1514	9.36208	10.9269	10.8706	9.14607	8.95851	8.54561	11.2765	11.2698	9.49243	11.4704	9.76342	9.84582	9.72755	9.50121	11.1384	8.76534	9.45713	8.65543	11.6753	0.671428	0.828378	1.02017		10	10.051	9.85225
sp|Q96AJ9-2|VTI1A_HUMAN	VTI1A	Isoform 2 of Vesicle transport through interaction with t-SNAREs homolog 1A OS=Homo sapiens GN=VTI1A	904	0	1	C	0	0	0	0	0	0	0	0	0	0	11.1202	8.42218	10.88	8.23115	7.9035	13.3665	10.7503	8.0776	8.22862	13.0199	0.363135	0.602066	1.13408		1	9.21063	10.4455
sp|Q6UVK1|CSPG4_HUMAN	CSPG4	Chondroitin sulfate proteoglycan 4 OS=Homo sapiens GN=CSPG4 PE=1 SV=2	905	8	9	C	6.68116	11.1744	8.89478	10.64	9.28409	8.6481	12.4099	8.50621	9.87227	13.8892	8.59787	10.7277	8.14503	9.51416	10.8453	11.215	10.9867	10.049	11.1974	8.72189	0.148349	0.374606	1.11526		9	9.34608	10.4233
sp|P98175-2|RBM10_HUMAN	RBM10	Isoform 2 of RNA-binding protein 10 OS=Homo sapiens GN=RBM10	906	7	1	C	10.3172	11.4015	11.3653	7.61591	9.79238	10.231	8.97904	10.6204	10.3541	9.32324	7.89374	14.3237	6.48341	7.42802	13.1705	10.5734	8.10496	10.3071	8.76902	12.9462	0.769701	0.885502	1.02821		1	9.67015	9.94298
sp|P62253|UB2G1_HUMAN	UBE2G1	Ubiquitin-conjugating enzyme E2 G1 OS=Homo sapiens GN=UBE2G1 PE=1 SV=3	907	4	2	C	8.66245	12.2972	8.29562	9.49139	8.89193	10.4486	10.0482	8.77792	9.98979	13.0969	10.7246	8.45946	8.95517	9.46451	9.35749	10.4289	9.66605	8.42578	12.8466	11.6714	0.0952183	0.293061	1.11086		2	9.39653	10.4382
sp|Q13310-2|PABP4_HUMAN	PABPC4	Isoform 2 of Polyadenylate-binding protein 4 OS=Homo sapiens GN=PABPC4	908	14	8	C	11.1784	10.3861	9.44643	8.88771	9.96031	9.61518	9.47435	10.5486	11.0927	9.41032	10.2634	10.9022	10.1911	12.6275	9.11854	9.45904	9.94161	11.0331	7.75207	8.71142	0.225481	0.4675	1.06135		8	10.2457	9.65351
sp|P11940-2|PABP1_HUMAN	PABPC1	Isoform 2 of Polyadenylate-binding protein 1 OS=Homo sapiens GN=PABPC1	908	33	38	C	10.107	11.8082	10.092	9.01412	9.89503	9.377	9.26528	9.51453	11.3042	9.62258	12.2488	9.29041	10.4062	9.91121	8.84329	10.1328	10.1665	9.65234	8.78726	10.5611	0.475096	0.695011	1.02999		38	10.1095	9.81508
sp|Q9ULJ8|NEB1_HUMAN	PPP1R9A	Neurabin-1 OS=Homo sapiens GN=PPP1R9A PE=1 SV=2	909	1	0	C	8.80297	9.25903	10.4474	7.20469	9.73163	13.9485	12.9962	7.96498	6.99316	12.6515	0	0	0	0	0	0	0	0	0	0	0.355609	0.594971	1.16431		0	9.01988	10.5019
sp|A8MWD9|RUXGL_HUMAN		Small nuclear ribonucleoprotein G-like protein OS=Homo sapiens PE=3 SV=2	910	4	3	C	9.27982	10.2527	10.5153	8.97572	8.79088	12.3146	10.4683	10.8424	9.9771	8.58316	8.92799	5.39263	9.67764	6.44274	7.40212	11.8364	10.6269	8.02315	14.6038	17.0667	0.00996117	0.0863	1.3288	3	3	8.40244	11.1652
sp|Q9Y303-2|NAGA_HUMAN	AMDHD2	Isoform 2 of Putative N-acetylglucosamine-6-phosphate deacetylase OS=Homo sapiens GN=AMDHD2	911	2	1	C	9.61515	11.5734	9.08313	8.85265	8.73197	10.4917	13.0896	8.62296	9.49011	10.4494	7.15828	11.7684	8.60964	10.8686	10.2109	9.50214	8.7519	12.4687	10.6303	10.0311	0.278824	0.519057	1.07519		1	9.54682	10.2646
sp|Q96CS3|FAF2_HUMAN	FAF2	FAS-associated factor 2 OS=Homo sapiens GN=FAF2 PE=1 SV=2	912	11	15	C	11.5859	11.8143	10.2584	8.91192	9.85452	8.97339	8.4748	10.7926	10.971	8.36321	10.299	9.2328	11.372	9.37145	8.39718	10.1396	10.4377	10.0214	9.10314	11.6256	0.679055	0.833513	1.02187		15	10.0483	9.8333
sp|Q9BQ61|CS043_HUMAN	C19orf43	Uncharacterized protein C19orf43 OS=Homo sapiens GN=C19orf43 PE=1 SV=1	913	5	3	C	9.31881	9.93961	11.7218	9.98412	8.1305	11.2191	9.36539	10.413	10.6472	9.26048	11.1525	11.0567	10.7653	9.57819	8.84343	10.5913	9.11553	11.6099	7.37619	9.91104	0.837575	0.920621	1.0115		3	9.99098	9.87743
sp|P49590|SYHM_HUMAN	HARS2	Probable histidyl-tRNA synthetase, mitochondrial OS=Homo sapiens GN=HARS2 PE=1 SV=1	914	1	1	C	10.1279	11.4168	10.6422	9.43755	9.12131	10.2488	10.2918	9.26917	8.61655	10.8279	8.92605	10.1775	11.8854	9.97479	8.75511	8.94086	10.4918	9.82731	9.38107	11.6401	0.849289	0.926795	1.00845		1	9.99883	9.91507
sp|P12081|SYHC_HUMAN	HARS	Histidyl-tRNA synthetase, cytoplasmic OS=Homo sapiens GN=HARS PE=1 SV=2	914	17	22	C	9.86011	9.76554	9.65183	10.9419	10.566	9.69048	9.92498	9.75419	10.1757	9.66923	9.76018	10.4978	10.0683	10.7007	10.9699	9.22456	9.41188	9.55633	10.598	9.21244	0.016337	0.111049	1.05696		22	10.2667	9.71345
sp|Q9Y5S2|MRCKB_HUMAN	CDC42BPB	Serine/threonine-protein kinase MRCK beta OS=Homo sapiens GN=CDC42BPB PE=1 SV=2	915	8	5	C	11.8793	11.144	9.51027	8.67151	10.3498	9.33695	8.83217	10.7621	10.8935	8.62038	9.93933	9.39327	11.8758	10.0585	9.28559	10.0338	9.45474	9.17242	8.73484	12.0518	0.391966	0.629887	1.04363		5	10.1583	9.73368
sp|Q13618-2|CUL3_HUMAN	CUL3	Isoform 2 of Cullin-3 OS=Homo sapiens GN=CUL3	915	29	21	C	11.6148	10.7238	9.53995	8.97931	9.12174	10.2095	8.9604	11.5025	10.4703	8.87777	9.4908	9.96028	10.2434	10.3572	8.96949	10.1198	9.36678	10.2245	10.1646	11.1031	0.601767	0.781215	1.02025		21	9.86792	10.0678
sp|Q5VT25-2|MRCKA_HUMAN	CDC42BPA	Isoform 2 of Serine/threonine-protein kinase MRCK alpha OS=Homo sapiens GN=CDC42BPA	915	2	1	C	11.5796	10.3797	9.48255	9.38795	10.0943	9.6268	9.59227	9.19206	10.137	10.5278	9.68844	10.595	6.66168	8.62407	10.5827	12.6455	9.26758	8.20005	8.4916	15.2434	0.50968	0.719445	1.05273		1	9.61324	10.1201
sp|P62714|PP2AB_HUMAN	PPP2CB	Serine/threonine-protein phosphatase 2A catalytic subunit beta isoform OS=Homo sapiens GN=PPP2CB PE=1 SV=1	916	14	18	C	9.10903	9.96521	10.7415	10.7748	9.57568	10.6759	10.0451	9.02627	10.0417	10.0448	11.6666	9.66768	8.98916	9.4926	9.71967	10.943	9.5086	9.56705	10.0436	10.402	0.812354	0.906526	1.00763		18	9.93945	10.0153
sp|P67775|PP2AA_HUMAN	PPP2CA	Serine/threonine-protein phosphatase 2A catalytic subunit alpha isoform OS=Homo sapiens GN=PPP2CA PE=1 SV=1	916	3	4	C	8.91203	8.9182	10.3559	10.2593	9.21143	9.44808	9.28863	8.36932	9.87794	15.3593	13.22	13.5682	9.78239	10.1755	8.29515	7.81243	8.87797	10.1744	10.454	7.64002	0.464372	0.688253	1.06254		4	10.1425	9.54555
sp|P63208|SKP1_HUMAN	SKP1	S-phase kinase-associated protein 1 OS=Homo sapiens GN=SKP1 PE=1 SV=2	916	24	24	C	10.3132	6.67771	9.55189	12.7922	10.4116	12.0718	8.99712	13.143	8.8032	7.23822	8.31146	10.1784	8.38495	12.2542	10.4235	8.39115	9.85618	12.9004	11.0423	8.25744	0.904366	0.956773	1.01092		24	9.77176	9.87843
sp|P36873-2|PP1G_HUMAN	PPP1CC	Isoform Gamma-2 of Serine/threonine-protein phosphatase PP1-gamma catalytic subunit OS=Homo sapiens GN=PPP1CC	917	10	10	C	9.43725	12.665	10.355	9.31993	8.95895	9.68649	9.5405	8.90305	9.84193	11.292	11.6048	14.7705	10.2046	11.596	8.1494	8.77394	8.04589	9.0408	9.43573	8.37831	0.0556512	0.216295	1.13986		10	10.55	9.25558
sp|P62136|PP1A_HUMAN	PPP1CA	Serine/threonine-protein phosphatase PP1-alpha catalytic subunit OS=Homo sapiens GN=PPP1CA PE=1 SV=1	917	3	2	C	9.92244	10.8755	9.4941	9.73868	11.1871	9.67397	10.4582	9.11641	9.91563	9.61808	11.8165	10.1647	10.574	9.81308	7.87476	11.0582	9.25846	9.19666	10.2142	10.0295	0.532408	0.735341	1.02588		2	10.0916	9.83701
sp|P62140|PP1B_HUMAN	PPP1CB	Serine/threonine-protein phosphatase PP1-beta catalytic subunit OS=Homo sapiens GN=PPP1CB PE=1 SV=3	917	6	7	C	9.9452	15.0185	9.51058	9.54134	8.62885	8.3395	9.18611	9.29165	8.54149	11.9968	11.1668	15.959	9.67989	12.5773	9.19101	8.85499	8.24759	7.50804	9.77459	7.0409	0.0179787	0.117362	1.23824		7	10.8837	8.78968
sp|Q12860|CNTN1_HUMAN	CNTN1	Contactin-1 OS=Homo sapiens GN=CNTN1 PE=1 SV=1	918	29	32	C	9.44303	11.7381	10.3001	9.27036	10.1625	10.6956	10.2799	9.85723	9.06748	9.18567	9.92274	10.9093	10.1486	10.1089	8.41057	8.55985	10.0245	11.0066	10.8885	10.0203	0.845325	0.924115	1.00773		32	10.0046	9.92791
sp|Q02543|RL18A_HUMAN	RPL18A	60S ribosomal protein L18a OS=Homo sapiens GN=RPL18A PE=1 SV=2	919	14	8	C	11.1928	11.904	9.09912	8.77171	9.69172	10.0343	9.90837	9.18314	10.7701	9.44478	9.99642	11.597	11.6782	11.0726	8.79838	8.75188	9.84612	9.57187	9.73291	8.95457	0.115306	0.324915	1.07369		8	10.3118	9.60405
sp|P61201-2|CSN2_HUMAN	COPS2	Isoform 2 of COP9 signalosome complex subunit 2 OS=Homo sapiens GN=COPS2	920	12	13	C	10.7099	9.71728	9.60943	10.1787	8.68128	11.1486	9.67911	11.0522	10.3282	8.89533	10.1189	9.60955	9.48668	10.3845	9.63068	10.5365	8.5198	10.6841	10.1758	10.8534	0.316586	0.558474	1.03595		13	9.79783	10.1501
sp|O15031|PLXB2_HUMAN	PLXNB2	Plexin-B2 OS=Homo sapiens GN=PLXNB2 PE=1 SV=3	921	12	8	C	9.10671	9.91146	10.3163	9.07938	10.9366	10.9044	10.7302	8.75537	8.45186	11.8077	8.7606	9.85279	9.05798	9.62192	9.91122	10.3642	9.22999	9.71258	12.1193	11.3694	0.172387	0.406884	1.06621		8	9.63491	10.2728
sp|Q8WUY1|CH055_HUMAN	C8orf55	UPF0670 protein C8orf55 OS=Homo sapiens GN=C8orf55 PE=1 SV=2	922	2	2	C	9.5493	12.5575	9.14756	8.94731	9.29248	10.2363	9.45457	8.38481	12.8572	9.57293	9.87448	10.4547	9.81365	11.1464	8.60182	10.2228	10.309	9.71063	9.91693	9.94957	0.794925	0.898798	1.01305		2	9.87958	10.0085
sp|A6NHR9-2|SMHD1_HUMAN	SMCHD1	Isoform 2 of Structural maintenance of chromosomes flexible hinge domain-containing protein 1 OS=Homo sapiens GN=SMCHD1	923	5	2	C	10.0041	11.4748	9.60665	8.64343	8.96831	10.8232	9.92072	10.316	10.8851	9.35775	10.6062	9.28038	9.3365	10.2555	10.2348	11.5863	10.5584	9.67012	8.75966	9.71215	0.404233	0.640136	1.03251		2	9.80898	10.1279
sp|Q8N9N7|LRC57_HUMAN	LRRC57	Leucine-rich repeat-containing protein 57 OS=Homo sapiens GN=LRRC57 PE=1 SV=1	924	8	10	C	10.5966	9.30878	9.70419	8.7349	10.405	10.9729	9.3245	10.9702	9.51905	10.4639	9.06283	11.0673	10.9323	11.0694	9.76563	9.98844	8.641	11.3673	8.97145	9.13441	0.741377	0.869772	1.01383		10	10.0308	9.89398
sp|P35221-2|CTNA1_HUMAN	CTNNA1	Isoform 2 of Catenin alpha-1 OS=Homo sapiens GN=CTNNA1	925	20	16	C	11.4341	9.3433	11.5388	8.21769	12.2742	9.43744	9.91207	8.73746	8.69423	10.4108	8.34684	11.3165	10.2258	10.6966	9.67213	10.1501	10.0774	9.72942	9.89746	9.88756	0.269985	0.511601	1.05601		16	10.2195	9.67751
sp|P26232-2|CTNA2_HUMAN	CTNNA2	Isoform 2 of Catenin alpha-2 OS=Homo sapiens GN=CTNNA2	925	37	41	C	9.95009	9.53504	11.416	7.71678	9.78033	11.8686	11.0982	9.56891	8.91643	10.1496	9.00687	7.57998	9.33641	7.59584	7.62102	11.1591	9.68794	11.5342	12.9369	13.5418	0.00327382	0.0469405	1.23511		41	8.87047	10.956
[truncated: 3,484 more rows]

## Sheet: PCAScores-retina
rownames.pca.res.componentScores.	PC1	PC2	PC3	PC4	PC5
Control-Eye1~rq_126	-47.649	7.45845	18.2914	-8.84164	-12.9342
[truncated: 19 more rows]

## Sheet: PCALoadings-retina
rownames.ld.	PC1	PC2	PC3	PC4	PC5
[truncated: 3,997 more rows]

[truncated: 1 more sheets:  Pairwise comparison-retina]
