# Supplementary material for: Age-related neurodegenerative disease associated pathways identified in retinal and vitreous proteome from human glaucoma eyes
Source: Sci Rep. 2017 Oct 4;7:12685. doi: 10.1038/s41598-017-12858-7 (PMC5627288; doi:10.1038/s41598-017-12858-7)
Supplement: Supplementary file 3 — Supplementary Dataset S2 [file 41598_2017_12858_MOESM3_ESM.xlsx]

## Sheet: AllData-Vitreous
Protein.Id	Gene.Symbol	Description	Group.ID	Vit2.Peptides	Vit1.Peptides	Collapsed.	Vit2_control_1	Vit2_control_2	Vit2_control_3	Vit2_control_4	Vit2_control_5	Vit1_control_1	Vit1_control_2	Vit1_control_3	Vit1_control_4	Vit1_control_5	Vit1_glaucoma_1	Vit1_glaucoma_2	Vit1_glaucoma_3	Vit1_glaucoma_4	Vit1_glaucoma_5	Vit2_glaucoma_1	Vit2_glaucoma_2	Vit2_glaucoma_3	Vit2_glaucoma_4	Vit2_glaucoma_5	Control.Ave	Glaucoma.Ave	Log2..Control.Glaucoma.	Ttest_prob	Corr..Prob.	X33	Anova	Anova.adj	MaxFC	Clusters	TotalCounts	Means.control	Means.glaucoma
sp|Q5TDP6|LGSN_HUMAN	LGSN	Lengsin OS=Homo sapiens GN=LGSN PE=1 SV=1	4058	2	1	C	16.554	20.4818	17.9494	18.3174	19.324	18.9858	22.0698	18.4778	19.6531	16.6014	2.22617	1.22295	0.18696	0.287909	0.288085	2.48828	2.20146	0.955147	0.853877	0.874605	18.8414	1.15854	4.02352	1.31631e-13	2.67776e-12	16.263	3.90118e-09	1.623e-08	22.482	1	1	18.7747	0.835099
sp|P53672|CRBA2_HUMAN	CRYBA2	Beta-crystallin A2 OS=Homo sapiens GN=CRYBA2 PE=1 SV=3	3367	19	25	C	20.6526	18.1637	19.5999	17.9867	18.0825	20.034	18.6562	19.0478	16.8495	18.7137	2.50277	1.83509	0.732174	0.837053	0.791704	2.07561	1.67867	0.647965	0.616571	0.495735	18.7787	1.22133	3.94256	2.16196e-17	3.7156e-15	15.3755	7.39611e-12	5.65371e-11	17.9594	1	25	18.7492	1.04398
sp|P05813-2|CRBA1_HUMAN	CRYBA1	Isoform A1 of Beta-crystallin A3 OS=Homo sapiens GN=CRYBA1	3315	27	27	C	20.7162	17.4596	19.232	17.836	18.1422	17.9311	17.59	20.2842	17.5645	19.5728	2.66816	2.03655	0.784734	0.810596	0.757328	2.27932	1.97362	0.815677	0.7664	0.778996	18.6329	1.36714	3.76862	1.61927e-16	1.45044e-14	13.6291	4.96009e-12	3.9918e-11	15.6177	1	27	18.5981	1.19083
sp|P43320|CRBB2_HUMAN	CRYBB2	Beta-crystallin B2 OS=Homo sapiens GN=CRYBB2 PE=1 SV=2	928	155	140	C	18.5358	18.1388	19.0666	18.3067	18.1922	18.8384	17.6726	18.9285	18.5096	18.4569	2.73109	2.03219	0.954998	0.937063	0.938782	2.44016	2.2099	1.04875	1.05608	1.00499	18.4646	1.5354	3.58808	5.16659e-19	2.14586e-16	12.0259	5.73964e-13	5.99714e-12	13.2295	1	140	18.4604	1.39539
sp|P53673|CRBA4_HUMAN	CRYBA4	Beta-crystallin A4 OS=Homo sapiens GN=CRYBA4 PE=1 SV=3	3314	33	33	C	19.6053	17.5836	19.8199	18.3877	18.232	18.7792	17.2039	19.1574	18.1548	17.6024	2.87296	2.21167	1.29967	1.40014	1.3177	2.25883	1.87877	0.837957	0.695935	0.699992	18.4526	1.54736	3.57594	9.27305e-20	5.77711e-17	11.9252	3.63195e-12	3.0321e-11	13.2881	1	33	18.4338	1.38724
sp|P05534|1A24_HUMAN	HLA-A	HLA class I histocompatibility antigen, A-24 alpha chain OS=Homo sapiens GN=HLA-A PE=1 SV=2	1474	0	1	C						17.2753	17.6157	19.7494	19.3259	17.7584	2.58029	2.66849	1.17034	0.96074	0.895348						18.3449	1.65504	3.47044	9.4275e-09	4.09291e-08	11.0843	6.13507e-06	1.46935e-05	12.437		1	18.3183	1.47288
sp|P53674|CRBB1_HUMAN	CRYBB1	Beta-crystallin B1 OS=Homo sapiens GN=CRYBB1 PE=1 SV=2	100	84	81	C	20.8017	17.1777	18.8558	17.745	16.8886	17.0465	18.5168	20.1811	17.4295	18.6217	2.93453	2.08789	1.0444	1.07494	1.06267	2.57902	2.23038	1.22016	1.26149	1.24015	18.3264	1.67356	3.45293	8.99791e-15	3.07161e-13	10.9506	2.30152e-13	2.71819e-12	11.7927	1	81	18.2836	1.55042
sp|P22914|CRBS_HUMAN	CRYGS	Beta-crystallin S OS=Homo sapiens GN=CRYGS PE=1 SV=4	1791	36	38	C	19.834	17.0223	18.6152	17.3878	18.4421	17.1449	17.9324	19.4075	18.1148	19.0436	2.90263	2.24933	1.09852	1.09129	1.01496	2.5263	2.36438	1.30387	1.2595	1.24452	18.2945	1.70553	3.42311	1.08782e-18	3.61446e-16	10.7266	2.58502e-13	3.01727e-12	11.5643	1	38	18.2721	1.58004
sp|P07320|CRGD_HUMAN	CRYGD	Gamma-crystallin D OS=Homo sapiens GN=CRYGD PE=1 SV=3	3583	9	9	C	19.1608	17.1551	18.0122	16.7577	15.8926	13.1394	21.7657	23.3037	14.5759	20.3882	2.28964	1.96291	0.79569	0.965133	0.813886	3.35028	3.24451	2.0386	2.19035	2.19785	18.0151	1.98488	3.18208	1.70857e-08	7.03685e-08	9.07616	1.48971e-10	8.38952e-10	10.0414	1	9	17.7606	1.76874
sp|Q12934|BFSP1_HUMAN	BFSP1	Filensin OS=Homo sapiens GN=BFSP1 PE=1 SV=3	103	30	34	C	19.0636	18.147	18.7125	17.963	17.3431	17.9946	17.6706	17.5156	17.6255	17.4428	3.33328	2.89031	1.96667	1.8183	1.74235	2.64301	2.19973	1.37705	1.3072	1.24392	17.9478	2.05218	3.12858	9.1714e-21	2.0406e-17	8.74573	6.40684e-14	8.84535e-13	9.21578	1	34	17.94	1.94666
sp|Q13515|BFSP2_HUMAN	BFSP2	Phakinin OS=Homo sapiens GN=BFSP2 PE=1 SV=1	88	18	26	C	18.4871	17.7327	18.0206	17.7605	16.3508	17.8178	18.4083	17.6053	17.3039	18.0485	3.40947	2.60248	1.54189	1.66294	1.59938	3.34419	2.7782	1.79393	1.83027	1.90176	17.7535	2.24645	2.98239	1.38063e-20	2.0406e-17	7.90293	2.52644e-14	4.0074e-13	8.25281	1	26	17.744	2.15005
sp|P02489|CRYAA_HUMAN	CRYAA	Alpha-crystallin A chain OS=Homo sapiens GN=CRYAA PE=1 SV=2	1077	90	76	C	16.5724	17.2869	18.1157	19.3681	17.5586	17.7095	17.9878	17.6601	19.1707	16.0509	3.7361	2.64522	1.72592	1.65892	1.65469	3.20258	2.75807	1.69729	1.70155	1.73863	17.7481	2.2519	2.97845	9.11614e-18	2.27174e-15	7.88139	5.45087e-14	7.78428e-13	8.25599	1	76	17.7217	2.14652
tr|Q3MNF1|Q3MNF1_HUMAN	MYH11	Smooth muscle myosin heavy chain isoform SM1 OS=Homo sapiens GN=MYH11 PE=2 SV=1	179	1	1	C	17.9006	18.0915	18.6014	16.7445	18.0427	17.5974	18.4089	17.0526	17.4141	16.4579	2.73989	3.34154	2.06699	2.74895	2.17168	3.01272	2.17059	1.7852	1.65371	1.997	17.6312	2.36883	2.89588	2.04715e-20	2.0406e-17	7.44299	4.40308e-16	1.29933e-14	7.62178	1	1	17.6182	2.31155
sp|P02511|CRYAB_HUMAN	CRYAB	Alpha-crystallin B chain OS=Homo sapiens GN=CRYAB PE=1 SV=2	1462	91	97	C	16.9258	17.4818	17.8706	19.1745	16.8422	16.8645	17.5486	17.1726	19.8138	15.9126	3.7581	2.88602	2.03967	1.965	2.03909	3.25897	2.84754	1.86529	1.84122	1.89218	17.5607	2.43931	2.84781	1.17511e-15	5.57785e-14	7.19905	7.65897e-15	1.42967e-13	7.42877	1	97	17.5273	2.35939
sp|P35556-2|FBN2_HUMAN	FBN2	Isoform 2 of Fibrillin-2 OS=Homo sapiens GN=FBN2	953	1	0	C	20.6421	18.6106	17.9428	15.9143	14.4985											2.84589	3.85101	0.931921	1.36263	3.40026	17.5217	2.47834	2.82169	1.45322e-05	3.41804e-05	7.06991	8.03597e-05	0.000159186	8.04064		0	17.3901	2.16278
sp|P07315|CRGC_HUMAN	CRYGC	Gamma-crystallin C OS=Homo sapiens GN=CRYGC PE=1 SV=2	3424	5	8	C	17.8158	17.912	18.1818	17.6562	17.3657	16.1663	17.6776	18.7163	14.8476	17.4381	3.69434	3.60511	2.31158	2.91172	2.6313	3.01174	2.73446	1.74422	1.7057	1.87239	17.3777	2.62226	2.72836	3.15092e-16	2.06634e-14	6.62702	4.27683e-14	6.34396e-13	6.85064	1	8	17.3444	2.53179
sp|P26998|CRBB3_HUMAN	CRYBB3	Beta-crystallin B3 OS=Homo sapiens GN=CRYBB3 PE=1 SV=4	2506	21	22	C	16.9122	16.7419	17.1478	17.1494	16.421	17.5837	17.5195	18.0821	18.1538	17.9996	3.44448	2.48804	1.5089	1.63895	1.58076	4.2072	3.61442	2.46472	2.84939	2.49198	17.3711	2.62888	2.72417	1.95107e-17	3.47291e-15	6.60778	1.59003e-12	1.48681e-11	6.99166	1	22	17.3619	2.48323
sp|P07316|CRGB_HUMAN	CRYGB	Gamma-crystallin B OS=Homo sapiens GN=CRYGB PE=1 SV=3	3424	1	0	C	18.0601	17.1579	17.2699	17.0537	16.6727											3.33988	2.67719	2.46836	2.35553	2.94473	17.2429	2.75714	2.64476	8.44512e-11	6.2728e-10	6.2539	2.32855e-09	1.00655e-08	6.30187		0	17.2369	2.73521
sp|P32320|CDD_HUMAN	CDA	Cytidine deaminase OS=Homo sapiens GN=CDA PE=1 SV=2	2908	1	0	C	20.2406	16.8865	17.2332	15.7142	15.1874											3.71825	3.08042	3.38335	1.99997	2.55603	17.0524	2.9476	2.53236	2.48044e-05	5.5939e-05	5.78517	4.59097e-07	1.31805e-06	5.8912		0	16.9661	2.8799
sp|A6NCN2|KT81L_HUMAN		Keratin-81-like protein OS=Homo sapiens PE=2 SV=3	4227	1	0	C	11.0257	2.95061	61.034	2.7272	7.30625											3.11773	2.8811	2.89776	2.95709	3.10264	17.0088	2.99126	2.50745	0.275711	0.316915	5.68614	0.108247	0.13285	2.77875		0	8.30731	2.98959
sp|P35555|FBN1_HUMAN	FBN1	Fibrillin-1 OS=Homo sapiens GN=FBN1 PE=1 SV=3	953	66	79	C	16.2551	18.5223	17.1685	15.3806	18.1035	16.4537	17.6959	16.2859	17.967	15.8134	3.87813	3.47715	2.93236	2.66268	2.83386	3.85329	3.4556	2.32343	2.45705	2.48048	16.9646	3.0354	2.48257	3.77311e-15	1.50442e-13	5.58891	4.41641e-16	1.29933e-14	5.67206	1	79	16.934	2.98552
sp|Q53TN4|CYBR1_HUMAN	CYBRD1	Cytochrome b reductase 1 OS=Homo sapiens GN=CYBRD1 PE=1 SV=1	4361	1	3	C	14.5344	18.8248	15.4434	16.1742	17.8594	17.1633	16.5528	16.5003	16.8642	15.2008	4.42398	3.2944	3.35315	3.1509	3.49624	4.46343	4.28553	2.81436	2.7863	2.81413	16.5118	3.48824	2.24292	1.46209e-13	2.89169e-12	4.73355	2.79129e-15	6.12853e-14	4.79717	1	3	16.4678	3.43281
sp|Q05315|LPPL_HUMAN	CLC	Eosinophil lysophospholipase OS=Homo sapiens GN=CLC PE=1 SV=3	3466	0	1	C						15.7117	16.5107	16.2079	14.63	18.3728	4.49332	4.73897	2.62023	3.49768	3.21665						16.2866	3.71337	2.13289	6.65677e-07	1.98074e-06	4.38594	1.16847e-06	3.11592e-06	4.47788		1	16.2415	3.62706
sp|Q6ZMP0|THSD4_HUMAN	THSD4	Thrombospondin type-1 domain-containing protein 4 OS=Homo sapiens GN=THSD4 PE=2 SV=2	4036	1	1	C	13.5959	19.4867	14.676	14.4941	21.7183	14.4269	15.4638	16.1281	17.9016	14.3598	4.86775	4.51141	4.06879	3.9538	4.31804	3.54553	4.91786	1.29738	3.59519	2.67304	16.2251	3.77488	2.10373	1.06224e-08	4.55611e-08	4.29818	1.62747e-09	7.26819e-09	4.50114	2	1	16.0468	3.56505
sp|P55001|MFAP2_HUMAN	MFAP2	Microfibrillar-associated protein 2 OS=Homo sapiens GN=MFAP2 PE=2 SV=1	2875	5	4	C	15.1097	15.7943	15.5344	15.3214	17.7314	16.4759	14.924	16.7572	17.7621	15.488	4.05573	4.09077	3.61527	3.32714	3.50397	4.70207	4.60076	3.6824	3.92816	3.59543	16.0898	3.91017	2.04085	1.40896e-13	2.82019e-12	4.11487	7.85007e-18	5.08114e-16	4.13207	1	4	16.0602	3.88672
sp|Q14CX7|NAA25_HUMAN	NAA25	N-alpha-acetyltransferase 25, NatB auxiliary subunit OS=Homo sapiens GN=NAA25 PE=1 SV=1	2615	5	2	C	17.3329	17.2029	15.12	15.9178	16.1156	14.5308	14.9543	14.6116	15.9658	14.7639	4.62943	5.21584	4.88428	5.49978	4.94432	4.20076	4.54099	3.2206	2.87197	3.47653	15.6516	4.34845	1.84773	1.35308e-15	6.24423e-14	3.59934	6.109e-13	6.34318e-12	3.66729	2	2	15.6218	4.25975
sp|P02144|MYG_HUMAN	MB	Myoglobin OS=Homo sapiens GN=MB PE=1 SV=2	2407	8	8	C	16.4659	15.0283	14.4925	16.931	14.4809	15.2576	16.1487	15.4726	15.4832	15.5801	5.24074	4.72146	3.97836	4.13839	3.97879	5.36962	4.83868	4.27122	4.01197	4.10994	15.5341	4.46592	1.79841	1.29176e-16	1.28762e-14	3.47836	4.06905e-17	1.86056e-15	3.49588	1	8	15.5158	4.4383
sp|P35749|MYH11_HUMAN	MYH11	Myosin-11 OS=Homo sapiens GN=MYH11 PE=1 SV=3	179	77	78	C	14.0462	16.4647	14.8606	15.1007	16.137	14.9945	15.6604	14.8129	16.5955	13.4868	5.34495	5.28988	4.53173	4.65872	4.6247	5.4302	5.16039	4.24362	4.18776	4.36878	15.2159	4.78407	1.66927	3.65522e-13	5.87665e-12	3.18054	5.79678e-17	2.51228e-15	3.18835	1	78	15.1853	4.76275
sp|P29972|AQP1_HUMAN	AQP1	Aquaporin-1 OS=Homo sapiens GN=AQP1 PE=1 SV=3	4407	1	2	C	15.5754	18.6425	13.0831	15.266	17.5941	14.3863	13.148	14.0377	14.521	14.8631	7.13902	5.51433	5.22913	5.71828	5.443	5.32618	4.57653	3.06101	3.38706	3.48816	15.1117	4.88827	1.62827	8.47984e-11	6.28921e-10	3.09142	3.12422e-10	1.63734e-09	3.17326	2	2	15.0209	4.73358
sp|Q14767|LTBP2_HUMAN	LTBP2	Latent-transforming growth factor beta-binding protein 2 OS=Homo sapiens GN=LTBP2 PE=1 SV=3	244	40	33	C	15.0552	15.5432	15.2723	14.5651	14.8795	14.9043	14.6212	14.8985	14.9726	14.6149	5.85221	5.33864	4.80356	5.01755	4.97657	5.57871	5.21867	4.57292	4.67974	4.63482	14.9327	5.06734	1.55917	1.61801e-20	2.0406e-17	2.94685	4.40216e-19	4.87564e-17	2.95548	1	33	14.9299	5.05159
sp|P02452|CO1A1_HUMAN	COL1A1	Collagen alpha-1(I) chain OS=Homo sapiens GN=COL1A1 PE=1 SV=5	3600	2	1	C	4.53491	3.9959	68.9179	4.18007	8.05842	11.3848	13.4547	10.673	9.49175	14.6173	9.72352	7.76278	6.85382	7.458	8.58034	2.56261	2.05261	1.70193	1.93172	2.06392	14.9309	5.06912	1.55849	0.144542	0.174345	2.94545	0.0195409	0.0269933	2.45877	2	1	9.95325	4.04806
sp|Q6RW13-2|ATRAP_HUMAN	AGTRAP	Isoform 2 of Type-1 angiotensin II receptor-associated protein OS=Homo sapiens GN=AGTRAP	4353	1	0	C	14.625	14.9806	14.2866	14.953	14.9577											6.0641	6.02447	5.01331	3.24455	5.85067	14.7606	5.23942	1.49427	2.68702e-05	6.02434e-05	2.81722	1.98259e-05	4.35873e-05	2.88932		0	14.7581	5.1078
sp|Q96D96-3|HVCN1_HUMAN	HVCN1	Isoform 3 of Voltage-gated hydrogen channel 1 OS=Homo sapiens GN=HVCN1	29	1	1	C	11.9954	16.1557	12.8206	13.773	15.1751	16.5866	18.2235	13.8283	11.9311	15.5703	5.15882	5.47522	4.98255	3.8434	4.40008	7.06407	6.97607	4.87415	6.14151	5.02448	14.606	5.39403	1.43712	1.02885e-08	4.42816e-08	2.7078	1.00491e-10	5.91317e-10	2.72837	1	1	14.4729	5.30458
sp|O95715|CXL14_HUMAN	CXCL14	C-X-C motif chemokine 14 OS=Homo sapiens GN=CXCL14 PE=1 SV=2	4246	3	2	C	13.489	15.5609	13.9948	14.4872	15.053	14.7378	14.7214	14.245	15.625	13.1994	5.49419	5.73722	5.3951	5.27928	5.56559	6.27771	6.38093	4.88967	4.95798	4.90884	14.5114	5.48865	1.40266	4.26451e-15	1.63495e-13	2.64388	2.63548e-16	8.48816e-15	2.65098	1	2	14.4911	5.46631
sp|Q86YJ6-2|THNS2_HUMAN	THNSL2	Isoform 2 of Threonine synthase-like 2 OS=Homo sapiens GN=THNSL2	2094	3	2	C	13.5104	14.202	13.4548	14.7312	15.1131	14.6922	14.8143	14.5844	15.5477	13.6991	6.13815	5.69948	4.88161	4.8045	5.13863	6.20095	6.33838	5.49012	5.66287	5.29615	14.4349	5.56508	1.37509	1.66431e-16	1.45525e-14	2.59384	3.50634e-16	1.06558e-14	2.60229	1	2	14.4195	5.54108
sp|P46439|GSTM5_HUMAN	GSTM5	Glutathione S-transferase Mu 5 OS=Homo sapiens GN=GSTM5 PE=1 SV=3	1908	2	4	C	14.5546	14.7345	14.9498	14.7791	14.0972	13.3256	14.1701	14.1611	14.7176	14.2876	6.48054	6.01115	5.57136	5.82195	5.45314	5.78807	5.89774	5.23314	5.04885	4.91694	14.3777	5.62229	1.35461	3.01421e-19	1.46063e-16	2.55727	1.78498e-17	9.66993e-16	2.56424	1	4	14.3705	5.60417
sp|O14810|CPLX1_HUMAN	CPLX1	Complexin-1 OS=Homo sapiens GN=CPLX1 PE=1 SV=1	1072	4	4	C	15.0325	14.6476	14.8391	14.0236	13.9015	13.9	14.6907	14.1327	13.1262	15.0129	6.43714	5.8794	5.34699	5.68983	5.78416	5.86456	5.63633	5.55496	5.14948	5.35035	14.3307	5.66932	1.33786	4.82294e-16	2.82795e-14	2.52776	9.80558e-19	9.22095e-17	2.53016	1	4	14.3186	5.65918
sp|Q8NFW1-2|COMA1_HUMAN	COL22A1	Isoform 2 of Collagen alpha-1(XXII) chain OS=Homo sapiens GN=COL22A1	2177	6	7	C	15.7323	14.7115	14.3007	13.1316	14.372	12.2888	14.1322	15.25	14.1288	15.2091	5.72021	6.26829	5.71529	5.23433	6.053	7.16792	5.83951	4.9945	4.45302	5.29686	14.3257	5.67429	1.33609	1.59632e-13	3.10785e-12	2.52467	1.38899e-13	1.74816e-12	2.53833	1	7	14.2917	5.63037
sp|P01861|IGHG4_HUMAN	IGHG4	Ig gamma-4 chain C region OS=Homo sapiens GN=IGHG4 PE=1 SV=1	1278	29	28	C	15.4547	13.8419	14.5875	13.8808	13.7522	13.6976	14.3983	15.0429	13.5626	14.6729	6.74221	5.80177	5.62723	5.2753	5.17922	5.97231	5.88219	5.71954	5.45745	5.45152	14.2891	5.71087	1.32314	1.62971e-16	1.45044e-14	2.50209	1.29458e-17	7.5908e-16	2.50637	1	28	14.2763	5.69602
sp|O76070|SYUG_HUMAN	SNCG	Gamma-synuclein OS=Homo sapiens GN=SNCG PE=1 SV=2	2962	29	30	C	13.6995	13.9818	15.4004	15.1571	13.7175	14.6779	13.7842	13.43	14.5707	14.0444	6.22538	6.2669	5.88124	5.56166	5.55771	6.14391	5.95638	5.55661	5.29264	5.09411	14.2463	5.75365	1.30804	1.63663e-15	7.41541e-14	2.47605	8.76786e-18	5.53152e-16	2.47915	1	30	14.2324	5.74085
tr|D3DTL2|D3DTL2_HUMAN	ENO3	Enolase OS=Homo sapiens GN=ENO3 PE=3 SV=1	346	0	2	C						13.6587	15.7832	12.5694	14.3005	14.9132	6.1831	5.78003	5.87918	5.2019	5.73074						14.245	5.75499	1.30757	4.02651e-05	8.75955e-05	2.47524	6.35314e-08	2.10672e-07	2.47174		2	14.2026	5.74599
sp|Q99959-2|PKP2_HUMAN	PKP2	Isoform 1 of Plakophilin-2 OS=Homo sapiens GN=PKP2	937	15	14	C	12.8113	15.0956	12.563	13.8796	15.5668	14.4122	14.6288	14.9911	15.5696	12.6551	5.42469	5.92164	5.48129	5.44652	5.46899	6.90234	6.65077	5.52657	5.48638	5.51768	14.2173	5.78269	1.29784	4.06579e-11	3.30569e-10	2.4586	7.58486e-15	1.42358e-13	2.45999	2	14	14.1724	5.76115
sp|Q9UHF1|EGFL7_HUMAN	EGFL7	Epidermal growth factor-like protein 7 OS=Homo sapiens GN=EGFL7 PE=1 SV=3	4592	1	0	C	12.5614	15.4468	14.8958	15.7857	12.1358											5.71727	5.18973	4.95793	6.11774	7.19178	14.1651	5.83489	1.27956	6.55503e-05	0.000137443	2.42766	6.29141e-06	1.5039e-05	2.43468		0	14.0817	5.78379
sp|Q9BVM4|A2LD1_HUMAN	A2LD1	Gamma-glutamylaminecyclotransferase OS=Homo sapiens GN=A2LD1 PE=1 SV=2	101	1	0	C	13.5967	14.6216	15.1967	13.951	13.4348											5.66443	5.62554	6.1408	5.60168	6.16677	14.1602	5.83984	1.27784	1.79532e-06	4.91371e-06	2.42475	2.96715e-09	1.25644e-08	2.42448		0	14.145	5.83424
sp|Q9NPB8|GPCP1_HUMAN	GPCPD1	Putative glycerophosphocholine phosphodiesterase GPCPD1 OS=Homo sapiens GN=GPCPD1 PE=1 SV=2	3101	0	2	C						13.5972	13.9074	13.7382	14.27	15.2679	6.16336	6.4411	5.32154	5.84175	5.45144						14.1561	5.84384	1.27644	6.08721e-08	2.25064e-07	2.4224	2.43643e-08	8.61829e-08	2.42656		2	14.1438	5.82873
sp|Q04941|PLP2_HUMAN	PLP2	Proteolipid protein 2 OS=Homo sapiens GN=PLP2 PE=1 SV=1	3821	1	1	C	11.9663	16.3251	12.7029	14.4066	14.668	14.1577	14.7209	14.92	14.1972	13.0187	5.34901	6.02688	5.92586	5.97386	5.70988	7.19185	6.12682	5.62091	5.38847	5.60312	14.1083	5.89167	1.2598	2.06742e-10	1.36116e-09	2.39463	1.43351e-14	2.44022e-13	2.39405	2	1	14.0576	5.87189
sp|Q99536|VAT1_HUMAN	VAT1	Synaptic vesicle membrane protein VAT-1 homolog OS=Homo sapiens GN=VAT1 PE=1 SV=2	376	31	24	C	13.4408	14.2212	14.1592	13.7674	14.7973	14.1863	13.2765	14.7361	14.6372	13.3942	6.49007	6.69525	5.71799	5.42697	5.43949	6.12672	6.5925	5.73456	5.63698	5.52323	14.0616	5.93838	1.24362	1.4617e-17	2.84887e-15	2.36792	8.61035e-17	3.4608e-15	2.37342	1	24	14.0512	5.92024
sp|P00352|AL1A1_HUMAN	ALDH1A1	Retinal dehydrogenase 1 OS=Homo sapiens GN=ALDH1A1 PE=1 SV=2	126	84	94	C	14.5549	12.9942	14.7207	13.8777	13.5052	14.8163	13.059	14.7939	13.6893	14.1826	6.95111	6.13028	5.55507	5.4187	5.40368	6.30389	6.25752	6.15255	5.85506	5.77816	14.0194	5.9806	1.22906	1.99458e-15	8.72017e-14	2.34414	1.56559e-16	5.77992e-15	2.34811	1	94	14.0035	5.96375
sp|O75387-2|LAT3_HUMAN	SLC43A1	Isoform 2 of Large neutral amino acids transporter small subunit 3 OS=Homo sapiens GN=SLC43A1	3766	2	1	C	13.4439	15.6155	13.767	13.4237	16.5109	12.1008	14.6756	12.5918	14.7792	12.8304	6.74134	6.87882	7.19867	6.26083	5.94255	6.56406	5.83555	4.98959	5.05628	4.79344	13.9739	6.02611	1.21343	1.60794e-10	1.10538e-09	2.31889	9.87825e-12	7.31548e-11	2.33026	2	1	13.9122	5.97024
sp|P25713|MT3_HUMAN	MT3	Metallothionein-3 OS=Homo sapiens GN=MT3 PE=1 SV=1	3628	3	6	C	14.9258	16.2826	13.6601	12.6035	11.6301	14.2194	16.4326	12.2029	11.7204	15.3488	7.15156	5.39407	5.6071	5.56897	6.35411	6.26412	5.90389	6.98591	5.85919	5.88478	13.9026	6.09737	1.1891	6.27383e-08	2.31278e-07	2.2801	4.24331e-12	3.47269e-11	2.27174	1	6	13.7951	6.0725
sp|O75829-2|LECT1_HUMAN	LECT1	Isoform 2 of Leukocyte cell-derived chemotaxin 1 OS=Homo sapiens GN=LECT1	3841	9	13	C	12.365	13.3879	14.3329	13.78	17.3003	13.8019	12.226	12.8846	16.9736	11.6258	6.90809	6.06583	6.41407	5.50918	7.59091	6.98143	5.67506	5.2267	5.24821	5.7025	13.8678	6.1322	1.17726	5.22897e-08	1.95949e-07	2.26147	4.31588e-11	2.75076e-10	2.2605	2	13	13.7564	6.08553
sp|Q93062-2|RBPMS_HUMAN	RBPMS	Isoform B of RNA-binding protein with multiple splicing OS=Homo sapiens GN=RBPMS	3141	5	5	C	14.0087	12.9258	13.7209	13.4463	13.6394	14.9788	13.1146	14.88	14.188	12.8195	7.54892	6.56369	5.89066	4.85166	5.16414	6.91216	6.62785	6.72291	6.0049	5.99093	13.7722	6.22778	1.14497	3.12481e-14	8.32837e-13	2.21141	1.01011e-12	9.94943e-12	2.2262	1	5	13.7539	6.17821
sp|Q9UMS6-2|SYNP2_HUMAN	SYNPO2	Isoform 2 of Synaptopodin-2 OS=Homo sapiens GN=SYNPO2	3174	3	2	C	13.361	13.3565	13.5785	13.1313	13.6431	14.1268	14.2743	12.2344	14.8588	14.7182	5.81484	6.14562	5.83032	6.14361	5.8531	7.00753	6.13029	6.60853	6.54687	6.63643	13.7283	6.27171	1.13022	4.95436e-13	7.61012e-12	2.18892	1.8529e-16	6.64378e-15	2.18973	1	2	13.7076	6.25997
sp|Q99424|ACOX2_HUMAN	ACOX2	Peroxisomal acyl-coenzyme A oxidase 2 OS=Homo sapiens GN=ACOX2 PE=1 SV=1	3621	3	2	C	11.39	13.9967	12.5959	12.8712	13.3326	14.6745	12.7401	14.548	16.3244	14.2355	6.64476	5.4004	4.56211	4.84606	6.02411	8.02492	7.69825	6.6736	6.90805	6.50885	13.6709	6.32911	1.11103	2.33449e-10	1.50714e-09	2.16	8.03503e-10	3.79949e-09	2.18306	1	2	13.6084	6.23362
sp|Q9BTY2|FUCO2_HUMAN	FUCA2	Plasma alpha-L-fucosidase OS=Homo sapiens GN=FUCA2 PE=1 SV=2	1049	4	4	C	15.2235	12.5427	14.1524	13.1272	13.457	13.1616	12.9687	14.1883	12.5712	15.3007	7.11526	6.20218	5.93256	6.15827	6.40124	6.41009	6.49836	6.36994	5.95642	6.2623	13.6693	6.33066	1.11051	2.19288e-10	1.42867e-09	2.15923	4.16487e-16	1.25046e-14	2.15668	1	4	13.6367	6.32299
sp|Q96N66-2|MBOA7_HUMAN	MBOAT7	Isoform 2 of Lysophospholipid acyltransferase 7 OS=Homo sapiens GN=MBOAT7	298	2	2	C	11.2764	14.518	11.7504	12.8766	18.2432	13.2927	14.248	14.039	14.7664	11.383	6.11371	5.82916	6.55967	6.27077	7.49767	6.28444	6.70095	5.79535	6.31854	6.2361	13.6394	6.36064	1.10053	7.84135e-07	2.29081e-06	2.14434	2.01876e-11	1.37452e-10	2.12873	2	2	13.506	6.34461
sp|Q9UD71|PPR1B_HUMAN	PPP1R1B	Protein phosphatase 1 regulatory subunit 1B OS=Homo sapiens GN=PPP1R1B PE=1 SV=2	3835	3	4	C	13.9855	13.8196	14.5493	13.7612	13.73	13.3545	12.4144	14.0511	13.4514	13.2593	8.14336	6.11826	6.53241	6.52172	6.15363	6.15838	6.1753	6.38065	6.2115	5.22862	13.6376	6.36238	1.09995	7.06126e-15	2.4784e-13	2.14348	4.71232e-14	6.88745e-13	2.15344	1	4	13.6267	6.32786
sp|O75477|ERLN1_HUMAN	ERLIN1	Erlin-1 OS=Homo sapiens GN=ERLIN1 PE=1 SV=1	391	12	17	C	13.2227	14.0419	13.6164	13.6242	14.0796	13.5674	13.839	13.5665	13.7576	12.8372	6.40588	6.75697	6.44414	6.48294	6.3425	6.93681	6.57378	5.82258	6.18725	5.89478	13.6152	6.38476	1.09252	6.72691e-20	4.78956e-17	2.13246	7.48206e-19	7.45812e-17	2.13462	1	17	13.6107	6.37615
sp|Q9BV10|ALG12_HUMAN	ALG12	Dol-P-Man:Man(7)GlcNAc(2)-PP-Dol alpha-1,6-mannosyltransferase OS=Homo sapiens GN=ALG12 PE=1 SV=1	4547	1	0	C	12.3919	15.5086	11.6048	12.9732	15.5277											7.23109	7.21603	5.99614	5.59908	5.95156	13.6012	6.39878	1.08787	0.00031169	0.000580951	2.1256	1.30365e-05	2.95202e-05	2.12264		0	13.5052	6.36245
sp|Q16678|CP1B1_HUMAN	CYP1B1	Cytochrome P450 1B1 OS=Homo sapiens GN=CYP1B1 PE=1 SV=2	1040	8	5	C	12.6517	13.756	12.8996	13.7474	14.255	13.3817	14.4638	13.6764	14.0209	13.1537	6.50174	6.59753	6.02041	6.03203	6.15189	7.12554	6.86792	5.86121	6.31767	6.51808	13.6006	6.3994	1.08766	5.64411e-16	3.23336e-14	2.1253	3.1667e-17	1.56266e-15	2.12725	1	5	13.5894	6.38825
sp|P20472|PRVA_HUMAN	PVALB	Parvalbumin alpha OS=Homo sapiens GN=PVALB PE=1 SV=2	1775	31	27	C	14.4003	15.9723	13.992	11.9741	13.7737	12.1386	18.0923	10.429	12.2887	12.8437	6.78789	6.86991	7.05493	6.83155	6.66339	6.09913	4.78788	6.53509	6.12056	6.34498	13.5905	6.40953	1.0843	1.1557e-06	3.27831e-06	2.12035	3.86095e-10	1.97567e-09	2.10753	2	27	13.437	6.3757
sp|Q93084-2|AT2A3_HUMAN	ATP2A3	Isoform SERCA3A of Sarcoplasmic/endoplasmic reticulum calcium ATPase 3 OS=Homo sapiens GN=ATP2A3	618	3	3	C	13.1707	14.9297	13.2138	14.3216	14.8817	12.9376	13.6826	12.1226	14.1219	12.3573	6.64284	7.16094	6.71605	7.26416	6.99393	6.29612	6.14944	5.72693	5.74974	5.56025	13.5739	6.42604	1.07884	3.75322e-12	4.3201e-11	2.11234	1.5111e-13	1.86612e-12	2.11634	2	3	13.5418	6.3987
sp|P04920-2|B3A2_HUMAN	SLC4A2	Isoform B1 of Anion exchange protein 2 OS=Homo sapiens GN=SLC4A2	1738	12	8	C	12.9163	14.0465	14.0993	13.4998	14.4502	12.9239	13.1785	13.5962	13.3512	13.2237	6.83757	6.70175	6.72225	6.46757	6.9973	6.86277	6.65197	5.84074	5.86945	5.76295	13.5286	6.47143	1.06385	3.7164e-17	5.29215e-15	2.0905	2.63978e-16	8.48816e-15	2.09422	1	8	13.5197	6.4557
sp|Q15746-6|MYLK_HUMAN	MYLK	Isoform Del-1790 of Myosin light chain kinase, smooth muscle OS=Homo sapiens GN=MYLK	235	1	0	C	16.1432	13.7697	14.3026	13.2647	10.1039											6.80478	6.09073	4.72627	7.4801	7.31411	13.5168	6.4832	1.05998	0.000720169	0.00125369	2.0849	0.000195462	0.00036651	2.08876		0	13.363	6.39756
sp|Q9Y6R1-4|S4A4_HUMAN	SLC4A4	Isoform 4 of Electrogenic sodium bicarbonate cotransporter 1 OS=Homo sapiens GN=SLC4A4	3954	7	7	C	12.7223	14.7631	13.5252	14.0805	14.3914	13.6821	13.2606	12.8562	13.1945	12.5982	7.17998	7.47458	6.54171	6.4948	6.71743	6.98205	6.36673	5.47887	5.97663	5.71316	13.5074	6.49259	1.05688	1.26808e-14	4.10398e-13	2.08043	5.55139e-14	7.90518e-13	2.08691	1	7	13.4901	6.46412
sp|Q00796|DHSO_HUMAN	SORD	Sorbitol dehydrogenase OS=Homo sapiens GN=SORD PE=1 SV=4	1173	19	22	C	14.3409	12.8598	13.0933	13.1654	13.31	13.801	13.0373	14.4918	13.013	13.8543	7.52747	6.43987	6.00505	6.06125	5.76886	6.70792	6.64504	6.57113	6.56735	6.73904	13.4967	6.5033	1.05336	3.27414e-16	2.09624e-14	2.07536	5.40457e-16	1.53588e-14	2.07886	1	22	13.4854	6.48695
sp|Q53FA7|QORX_HUMAN	TP53I3	Quinone oxidoreductase PIG3 OS=Homo sapiens GN=TP53I3 PE=1 SV=2	3272	8	9	C	13.397	13.4522	13.2636	13.3993	13.4998	13.1306	13.7934	13.5377	13.9309	13.3849	7.33536	6.52689	6.18399	6.16841	6.00774	6.88615	6.69228	6.56873	6.27281	6.56808	13.4789	6.52104	1.04753	1.43667e-17	2.84887e-15	2.06699	1.76338e-18	1.49484e-16	2.07002	1	9	13.4771	6.5106
UPSP:K2C8_HUMAN_contaminant		KERATIN, TYPE II CYTOSKELETAL 8 (CYTOKERATIN 8) (K8) (CK 8)>PIR2:	501	77	68	C	14.0829	13.4266	14.0189	12.9974	12.7592	13.3866	13.4705	13.4423	13.357	13.3368	6.78933	6.75961	6.60608	6.49171	6.36006	6.89248	6.78675	6.38955	6.29161	6.35466	13.4278	6.57218	1.03078	5.77686e-17	7.02241e-15	2.04313	7.95039e-21	2.94194e-18	2.04337	1	68	13.4225	6.56882
sp|Q9NZM1-3|MYOF_HUMAN	MYOF	Isoform 3 of Myoferlin OS=Homo sapiens GN=MYOF	4111	1	1	C	12.7827	14.4091	11.1945	12.8664	18.6443	13.3086	13.2759	13.2149	13.3873	11.186	6.69233	7.12821	7.29794	6.96721	7.54159	5.72679	6.85476	4.77388	6.0245	6.72302	13.427	6.57302	1.0305	5.82214e-07	1.75978e-06	2.04274	1.19361e-09	5.43782e-09	2.03956	2	1	13.2981	6.5201
sp|O94905|ERLN2_HUMAN	ERLIN2	Erlin-2 OS=Homo sapiens GN=ERLIN2 PE=1 SV=1	391	22	23	C	13.0742	13.7822	13.3536	13.3776	12.8467	13.746	13.568	13.6518	13.0331	13.5824	6.23304	6.69319	6.38391	6.78591	6.32267	7.31646	7.09246	6.52894	6.22766	6.40018	13.4016	6.59844	1.0222	1.88489e-19	1.04381e-16	2.03102	1.74141e-18	1.49484e-16	2.0333	1	23	13.398	6.58929
sp|Q6UWY5|OLFL1_HUMAN	OLFML1	Olfactomedin-like protein 1 OS=Homo sapiens GN=OLFML1 PE=1 SV=2	1990	1	1	C	13.6821	14.4843	11.2067	12.6355	14.4676	13.2886	13.8872	13.141	14.2347	12.9876	6.56437	6.2769	6.69137	6.20914	6.71913	7.91765	5.54793	7.02782	6.58096	6.44942	13.4015	6.59847	1.02219	1.21841e-11	1.17534e-10	2.03101	2.83605e-13	3.27196e-12	2.03327	1	1	13.3663	6.57379
sp|P50583|AP4A_HUMAN	NUDT2	Bis(5'-nucleosyl)-tetraphosphatase [asymmetrical] OS=Homo sapiens GN=NUDT2 PE=1 SV=3	221	5	3	C	12.8775	13.0536	14.1359	14.0006	13.7608	13.1147	13.2593	12.6785	14.195	12.78	6.90982	6.74879	6.86647	6.7417	6.70565	6.86966	6.79251	6.02903	6.40286	6.07756	13.3856	6.61441	1.017	1.28987e-14	4.1435e-13	2.0237	1.19808e-17	7.19427e-16	2.02429	1	3	13.3742	6.60686
UPSP:K1CR_HUMAN_contaminant		KERATIN, TYPE I CYTOSKELETAL 18 (CYTOKERATIN 18) (K18) (CK 18)	344	63	68	C	13.7368	13.4493	13.8652	13.2786	12.8796	13.2221	13.569	12.9374	13.4069	13.174	6.87623	6.94261	6.69963	6.70331	6.46874	7.11208	6.543	6.27705	6.37553	6.48288	13.3519	6.64811	1.00603	2.02862e-20	2.0406e-17	2.00838	2.38841e-20	6.61323e-18	2.00931	1	68	13.3484	6.64331
sp|Q9Y6C2|EMIL1_HUMAN	EMILIN1	EMILIN-1 OS=Homo sapiens GN=EMILIN1 PE=1 SV=2	3673	7	7	C	12.7818	14.1365	13.0467	12.6091	14.6698	13.4434	12.9036	13.068	14.0335	12.6712	7.52783	7.48046	6.10992	6.3658	6.39632	7.01271	6.89927	6.03306	6.66888	6.14207	13.3364	6.66363	1.00098	2.28449e-14	6.50623e-13	2.00137	1.06463e-14	1.8816e-13	2.00491	1	7	13.3197	6.64356
sp|P24390|ERD21_HUMAN	KDELR1	ER lumen protein retaining receptor 1 OS=Homo sapiens GN=KDELR1 PE=1 SV=1	4355	0	1	C						14.9395	12.0332	14.1741	11.8895	13.4509	5.92891	5.65938	6.40341	6.38593	9.13517						13.2974	6.70256	0.988364	6.09373e-05	0.000128528	1.98393	8.55701e-05	0.00016857	2.00635		1	13.2442	6.60114
sp|P48539|PCP4_HUMAN	PCP4	Purkinje cell protein 4 OS=Homo sapiens GN=PCP4 PE=2 SV=3	329	12	10	C	13.8928	13.5653	14.3437	12.3277	11.1814	16.0524	11.4224	13.0534	12.4662	14.2837	8.24874	6.19322	6.40753	5.84019	6.03208	6.84153	6.96925	7.31232	6.96685	6.59924	13.2589	6.74109	0.975906	1.34669e-08	5.66883e-08	1.96688	3.24764e-11	2.11862e-10	1.96519	1	10	13.1852	6.70936
sp|P21266|GSTM3_HUMAN	GSTM3	Glutathione S-transferase Mu 3 OS=Homo sapiens GN=GSTM3 PE=1 SV=3	1908	61	68	C	14.0531	13.1445	13.4183	13.7082	11.968	13.8722	13.2436	13.5948	11.8918	13.4748	7.39758	6.80696	6.66033	6.31316	6.74493	7.1912	6.35142	6.8003	6.69036	6.67454	13.2369	6.76308	0.968817	4.53535e-12	5.09104e-11	1.95723	2.38527e-16	7.92544e-15	1.95644	1	68	13.2176	6.7559
sp|P21980|TGM2_HUMAN	TGM2	Protein-glutamine gamma-glutamyltransferase 2 OS=Homo sapiens GN=TGM2 PE=1 SV=2	2000	20	31	C	14.6581	13.2184	11.1684	14.5006	11.7815	14.0507	13.8291	13.0975	12.7908	13.203	7.07633	7.02109	6.17676	6.37591	6.37872	7.67587	6.88738	6.87212	6.4009	6.83665	13.2298	6.77017	0.966528	1.17514e-09	6.33177e-09	1.95413	1.52936e-13	1.87743e-12	1.95141	1	31	13.1859	6.7571
sp|P09488|GSTM1_HUMAN	GSTM1	Glutathione S-transferase Mu 1 OS=Homo sapiens GN=GSTM1 PE=1 SV=3	1908	30	30	C	13.8432	12.8199	13.7114	13.1835	12.2379	13.4471	13.1235	13.666	12.6689	13.5384	7.30657	6.75882	6.45244	6.73238	6.30586	7.03565	7.08936	6.68262	6.74699	6.64946	13.224	6.77601	0.964647	3.76674e-15	1.50442e-13	1.95159	3.58919e-18	2.79508e-16	1.95191	1	30	13.2147	6.77014
sp|Q12923-2|PTN13_HUMAN	PTPN13	Isoform 2 of Tyrosine-protein phosphatase non-receptor type 13 OS=Homo sapiens GN=PTPN13	4001	2	0	C	14.7585	12.6474	13.372	13.2927	11.9865											6.97443	7.3611	6.07168	7.11642	6.41928	13.2114	6.78858	0.960603	1.7332e-05	4.02717e-05	1.94612	8.82659e-07	2.4158e-06	1.94629		0	13.1798	6.77176
sp|P50552|VASP_HUMAN	VASP	Vasodilator-stimulated phosphoprotein OS=Homo sapiens GN=VASP PE=1 SV=3	2104	1	0	C	12.7436	12.7825	15.032	11.2523	14.2363											7.32872	6.7177	7.12621	5.84225	6.93839	13.2093	6.79065	0.959936	0.000215743	0.000413245	1.94522	6.38325e-06	1.52366e-05	1.94144		0	13.1435	6.77001
sp|Q92604|LGAT1_HUMAN	LPGAT1	Acyl-CoA:lysophosphatidylglycerol acyltransferase 1 OS=Homo sapiens GN=LPGAT1 PE=2 SV=1	2492	4	4	C	12.5004	14.504	11.9668	12.6857	15.4215	13.1391	13.0002	12.8777	14.6549	11.1498	6.58132	7.75132	7.09168	6.77224	6.98179	6.66962	7.97774	6.29382	6.23371	5.74672	13.19	6.81	0.95372	2.56805e-09	1.29154e-08	1.93686	1.33813e-11	9.4465e-11	1.93697	2	4	13.1324	6.77985
sp|Q16143|SYUB_HUMAN	SNCB	Beta-synuclein OS=Homo sapiens GN=SNCB PE=1 SV=1	2962	6	4	C	11.8237	13.0013	14.4528	14.22	13.1438	13.4719	12.5925	12.0642	15.3587	11.6866	6.94289	8.29554	7.3886	5.96978	6.22924	6.8727	7.15847	6.76166	6.46269	6.10295	13.1816	6.81845	0.951004	6.33647e-10	3.65944e-09	1.93322	7.33888e-12	5.61858e-11	1.93468	2	4	13.1323	6.78781
sp|Q86Y22-2|CONA1_HUMAN	COL23A1	Isoform 2 of Collagen alpha-1(XXIII) chain OS=Homo sapiens GN=COL23A1	3547	1	0	C	13.7663	12.8622	13.5648	12.1888	13.3993											7.55891	8.14502	6.02759	6.14163	6.34539	13.1563	6.84371	0.942902	5.34148e-06	1.34863e-05	1.92239	7.11506e-06	1.68143e-05	1.93495		0	13.1437	6.79278
sp|Q9BX79-3|STRA6_HUMAN	STRA6	Isoform 3 of Stimulated by retinoic acid gene 6 protein homolog OS=Homo sapiens GN=STRA6	317	2	1	C	13.9053	14.8824	12.6639	13.0282	16.4979	11.6422	12.3718	13.774	13.0237	9.75346	9.24626	8.52835	8.00487	6.77812	6.87725	5.84683	6.57761	5.36213	5.44897	5.78668	13.1543	6.84571	0.942261	1.17574e-07	4.08356e-07	1.92154	6.14436e-08	2.04429e-07	1.93659	2	1	13.0381	6.73252
sp|O75146|HIP1R_HUMAN	HIP1R	Huntingtin-interacting protein 1-related protein OS=Homo sapiens GN=HIP1R PE=1 SV=2	2666	1	0	C	13.4648	13.8996	12.7868	13.2653	12.3401											6.9053	6.84959	7.36361	6.54981	6.57504	13.1513	6.84867	0.941312	6.53107e-07	1.94915e-06	1.92027	1.88549e-08	6.82445e-08	1.92038		0	13.1401	6.84247
sp|O60237-3|MYPT2_HUMAN	PPP1R12B	Isoform 3 of Protein phosphatase 1 regulatory subunit 12B OS=Homo sapiens GN=PPP1R12B	4173	2	3	C	13.9593	13.1018	12.7861	12.9008	13.2343	12.6019	12.6015	13.2094	12.9735	14.0437	7.69284	5.99627	7.17561	6.86606	6.83922	6.84959	6.53266	6.33273	7.2995	7.00318	13.1412	6.85877	0.938079	2.29785e-16	1.69777e-14	1.91598	1.48257e-15	3.67619e-14	1.91914	1	3	13.1327	6.84301
sp|Q9UDR5|AASS_HUMAN	AASS	Alpha-aminoadipic semialdehyde synthase, mitochondrial OS=Homo sapiens GN=AASS PE=1 SV=1	601	15	14	C	12.2569	13.5375	12.8868	12.9923	13.8428	13.1956	14.407	12.4586	13.7194	11.9763	6.74921	7.20379	6.52455	6.7378	7.02768	7.79031	7.40332	6.3916	6.47518	6.4233	13.1273	6.87267	0.933629	8.26011e-13	1.15967e-11	1.91007	8.54741e-15	1.57038e-13	1.91109	1	14	13.1072	6.85851
sp|P51159|RB27A_HUMAN	RAB27A	Ras-related protein Rab-27A OS=Homo sapiens GN=RAB27A PE=1 SV=3	1591	4	4	C	13.0577	14.0269	13.4428	13.2753	12.8782	13.1289	12.7686	13.2364	13.0342	12.3216	7.4065	7.66251	7.03495	6.7212	6.68525	6.9167	7.11615	6.21429	6.67562	6.39636	13.1171	6.88295	0.930345	3.59314e-17	5.26713e-15	1.90573	2.27425e-16	7.6587e-15	1.90824	1	4	13.1103	6.87032
sp|P15328|FOLR1_HUMAN	FOLR1	Folate receptor alpha OS=Homo sapiens GN=FOLR1 PE=1 SV=3	2617	1	1	C	13.187	15.7781	12.0959	12.3933	13.3753	11.9338	11.8424	12.8135	12.7767	14.4837	6.91194	7.0942	7.36616	7.94693	6.83076	7.21093	6.74832	6.29964	5.93216	6.97935	13.068	6.93204	0.914683	4.16546e-09	1.98287e-08	1.88516	2.66656e-12	2.31939e-11	1.88346	1	1	13.0182	6.91185
sp|Q14956-2|GPNMB_HUMAN	GPNMB	Isoform 2 of Transmembrane glycoprotein NMB OS=Homo sapiens GN=GPNMB	1767	11	9	C	13.9305	12.796	13.3068	13.0297	12.54	13.1943	12.969	13.7744	12.6678	12.4081	7.04541	7.39634	7.01186	6.73024	6.80259	7.13317	7.66072	6.84749	6.29	6.46564	13.0617	6.93835	0.912675	2.55491e-16	1.8343e-14	1.88253	1.88028e-16	6.69378e-15	1.88422	1	9	13.053	6.92757
tr|Q6ZN40|Q6ZN40_HUMAN	TPM1	Tropomyosin 1 (Alpha), isoform CRA_f OS=Homo sapiens GN=TPM1 PE=2 SV=1	51	6	6	C	14.321	12.6437	13.236	12.4614	12.4429	13.0787	12.2923	13.5099	12.2649	14.2187	7.53135	6.74156	6.90222	6.84347	6.61692	7.02988	6.98445	7.15269	6.79083	6.93714	13.0469	6.95305	0.907995	8.72876e-11	6.43552e-10	1.87644	1.32201e-16	4.99158e-15	1.87467	1	6	13.0271	6.94897
sp|P40126|TYRP2_HUMAN	DCT	L-dopachrome tautomerase OS=Homo sapiens GN=DCT PE=1 SV=1	998	6	6	C	14.7568	12.8009	11.3028	13.5463	11.7073	13.6759	13.8359	13.8517	11.787	13.1693	7.45098	6.72583	6.11883	6.84243	6.5421	7.26961	7.55044	7.00189	7.15132	6.91259	13.0434	6.9566	0.906864	2.87466e-09	1.42277e-08	1.87497	4.08082e-13	4.47927e-12	1.87191	1	6	12.9991	6.94429
sp|P07738|PMGE_HUMAN	BPGM	Bisphosphoglycerate mutase OS=Homo sapiens GN=BPGM PE=1 SV=2	1785	8	5	C	12.6908	12.5522	13.1175	13.1186	12.8785	13.7704	12.9081	12.6935	13.7047	12.9515	8.49515	6.04244	6.12824	6.17246	7.13349	8.22485	6.81832	6.79633	6.75568	7.04724	13.0386	6.96142	0.905333	2.05038e-11	1.82484e-10	1.87298	2.08697e-12	1.8574e-11	1.88371	1	5	13.0328	6.9187
sp|Q9Y2V2|CHSP1_HUMAN	CARHSP1	Calcium-regulated heat stable protein 1 OS=Homo sapiens GN=CARHSP1 PE=1 SV=2	1612	5	5	C	13.8834	12.1887	12.7547	12.1299	12.2987	13.303	12.8674	13.7706	13.0745	14.022	6.90583	6.71652	6.61731	6.43908	6.28372	7.52373	7.46512	7.54585	7.03388	7.17602	13.0293	6.97071	0.902382	2.80375e-13	4.73691e-12	1.86915	7.12874e-15	1.36652e-13	1.87031	1	5	13.0121	6.95719
sp|Q7Z7G0|TARSH_HUMAN	ABI3BP	Target of Nesh-SH3 OS=Homo sapiens GN=ABI3BP PE=1 SV=1	1959	21	21	C	13.6945	12.9436	12.8055	12.6214	12.5161	12.8648	12.7493	13.4457	12.7492	13.646	7.39944	6.6584	6.72059	7.08432	6.6823	7.19276	7.29604	6.76044	7.0804	7.08933	13.0036	6.9964	0.894227	2.31638e-16	1.69777e-14	1.85861	8.7891e-19	8.58919e-17	1.85897	1	21	12.9973	6.99169
sp|Q8TCJ2|STT3B_HUMAN	STT3B	Dolichyl-diphosphooligosaccharide--protein glycosyltransferase subunit STT3B OS=Homo sapiens GN=STT3B PE=1 SV=1	2737	5	5	C	12.0039	13.9219	11.5885	12.9285	14.042	13.515	13.3852	13.3936	13.5895	11.6333	6.10105	6.92778	7.31171	6.75476	7.38815	8.13365	7.76278	6.08929	6.7062	6.82313	13.0001	6.99985	0.893131	1.14921e-11	1.1165e-10	1.8572	2.66513e-12	2.31939e-11	1.86028	2	5	12.9696	6.97187
sp|A6NKN8|PC4L1_HUMAN	PCP4L1	Purkinje cell protein 4-like protein 1 OS=Homo sapiens GN=PCP4L1 PE=2 SV=3	194	2	1	C	13.0961	14.3948	12.3554	12.8069	11.4375	12.7138	12.6398	13.2566	12.2484	14.8843	7.9572	6.32209	6.35528	6.84389	6.77857	7.22496	7.32211	7.56989	6.53783	7.25457	12.9834	7.01664	0.887812	2.0244e-10	1.33878e-09	1.85037	6.191e-13	6.40165e-12	1.8503	1	1	12.9486	6.9981
sp|Q5UIP0-2|RIF1_HUMAN	RIF1	Isoform 2 of Telomere-associated protein RIF1 OS=Homo sapiens GN=RIF1	3984	1	0	C	12.9459	13.3695	13.1029	12.67	12.7617											7.06232	6.51238	6.88781	6.94819	7.73931	12.97	7.03	0.883581	6.78213e-08	2.48728e-07	1.84495	3.04088e-08	1.05836e-07	1.84753		0	12.9676	7.01889
sp|Q9H330-2|CI005_HUMAN	C9orf5	Isoform 2 of Transmembrane protein C9orf5 OS=Homo sapiens GN=C9orf5	1786	7	6	C	12.0842	13.7117	10.4324	12.788	14.0458	12.596	13.666	13.197	14.5096	12.1274	6.34247	6.65477	7.22787	6.749	6.92989	8.21404	8.01556	6.82796	7.07835	6.80193	12.9158	7.08418	0.866465	2.82802e-09	1.40387e-08	1.82319	1.14637e-11	8.29248e-11	1.82142	2	6	12.8642	7.06271
sp|A1Z1Q3-2|MACD2_HUMAN	MACROD2	Isoform 2 of MACRO domain-containing protein 2 OS=Homo sapiens GN=MACROD2	2478	1	0	C	14.2738	11.7104	13.5338	13.0379	12.0105											6.67573	7.50767	7.05919	6.86449	7.32637	12.9133	7.08669	0.865672	0.000104603	0.000210304	1.82219	6.30975e-07	1.77262e-06	1.8189		0	12.8783	7.08029
sp|P54868|HMCS2_HUMAN	HMGCS2	Hydroxymethylglutaryl-CoA synthase, mitochondrial OS=Homo sapiens GN=HMGCS2 PE=1 SV=1	1435	5	4	C	12.4124	13.7764	12.3719	12.8957	13.5298	12.5171	13.0806	12.7229	12.9877	12.6692	7.67601	6.96157	7.12806	7.17084	7.0861	7.42209	7.38385	6.7301	6.61339	6.86432	12.8964	7.10363	0.860336	4.36752e-16	2.59139e-14	1.81546	2.1093e-17	1.10113e-15	1.81615	1	4	12.8889	7.09683
sp|P58658|CU063_HUMAN	C21orf63	Uncharacterized protein C21orf63 OS=Homo sapiens GN=C21orf63 PE=1 SV=1	4603	0	1	C						13.842	12.1643	14.0223	12.65	11.766	7.69122	9.03641	5.84138	6.8657	6.12069						12.8889	7.11108	0.857991	6.71284e-05	0.000140221	1.81251	0.000112412	0.000217578	1.83133		1	12.8577	7.02099
sp|P36871|PGM1_HUMAN	PGM1	Phosphoglucomutase-1 OS=Homo sapiens GN=PGM1 PE=1 SV=3	471	58	71	C	12.2539	13.6692	13.1201	13.1136	13.1218	12.4969	13.428	12.3542	13.3153	12.0081	7.06292	7.66221	7.28096	7.26574	7.12564	7.65123	7.4764	6.44995	6.58021	6.56363	12.8881	7.11189	0.857736	4.99239e-15	1.88827e-13	1.81219	3.17207e-15	6.78524e-14	1.8139	1	71	12.8769	7.09904
sp|P04209|LV211_HUMAN		Ig lambda chain V-II region NIG-84 OS=Homo sapiens PE=1 SV=1	1769	3	2	C	14.4106	12.5574	13.0313	12.6376	12.6794	11.9711	12.4467	13.2165	11.4141	13.9141	8.66162	6.35265	6.803	7.99798	7.22227	7.01949	7.27719	6.92347	6.51466	6.9489	12.8279	7.17212	0.838811	9.79012e-12	9.68134e-11	1.78858	4.00598e-12	3.31108e-11	1.79194	1	2	12.8013	7.14383
sp|P16152|CBR1_HUMAN	CBR1	Carbonyl reductase [NADPH] 1 OS=Homo sapiens GN=CBR1 PE=1 SV=3	2578	50	61	C	12.2868	12.5295	13.067	12.9437	13.538	13.2424	13.1882	12.7318	12.6891	11.8546	7.61819	7.95139	6.84574	6.83187	7.04671	7.27548	7.51692	7.08831	6.94848	6.80571	12.8071	7.19288	0.832304	1.07643e-15	5.25975e-14	1.78053	3.37808e-16	1.0381e-14	1.78159	1	61	12.7983	7.18365
sp|Q969Z3-2|MOSC2_HUMAN	MOSC2	Isoform 2 of MOSC domain-containing protein 2, mitochondrial OS=Homo sapiens GN=MOSC2	1411	4	10	C	11.993	14.3597	12.8502	12.8475	14.1208	12.4991	12.1661	12.0073	13.3338	11.8557	7.42241	7.65426	7.63555	7.75134	7.67435	7.6308	7.42693	6.20197	6.32275	6.24642	12.8033	7.19668	0.831115	1.63702e-11	1.4943e-10	1.77906	6.43701e-12	5.02067e-11	1.78232	2	10	12.7762	7.16829
sp|Q04760-2|LGUL_HUMAN	GLO1	Isoform 2 of Lactoylglutathione lyase OS=Homo sapiens GN=GLO1	2142	25	33	C	12.5307	14.0115	12.8412	12.2556	11.0948	13.073	14.6564	12.4997	10.7285	14.1955	7.3394	7.1807	7.22988	6.32781	6.76911	7.22468	7.53654	7.80158	6.94504	7.7584	12.7887	7.21131	0.826534	3.96245e-08	1.53014e-07	1.77342	1.14413e-11	8.28826e-11	1.76854	1	33	12.7307	7.19841
sp|O43272|PROD_HUMAN	PRODH	Proline dehydrogenase 1, mitochondrial OS=Homo sapiens GN=PRODH PE=1 SV=3	94	20	14	C	12.0876	12.9618	12.8005	13.14	13.3856	12.8826	13.1257	12.0673	13.2048	11.8945	7.06213	7.77658	7.45174	7.17566	7.359	7.89427	7.43123	6.78754	6.87345	6.63804	12.755	7.24496	0.816017	5.66229e-15	2.06282e-13	1.76054	1.88203e-15	4.42455e-14	1.7617	1	14	12.7447	7.2343
sp|P22676|CALB2_HUMAN	CALB2	Calretinin OS=Homo sapiens GN=CALB2 PE=1 SV=2	886	38	38	C	13.5719	12.5736	12.8532	11.812	12.3302	12.2756	12.8692	13.1338	11.7229	14.319	8.01367	6.93157	6.90848	6.90452	6.92123	7.55003	6.71208	7.73367	7.3317	7.53161	12.7461	7.25386	0.81324	1.90497e-11	1.70455e-10	1.75715	4.99646e-14	7.26016e-13	1.75699	1	38	12.7243	7.2421
sp|O14975|S27A2_HUMAN	SLC27A2	Very long-chain acyl-CoA synthetase OS=Homo sapiens GN=SLC27A2 PE=1 SV=2	1229	12	11	C	12.5188	14.099	11.865	12.4682	14.3942	12.5896	12.4605	12.453	13.418	11.1897	7.34069	7.5541	7.90535	7.46077	7.6284	7.50119	7.57279	6.17525	6.60137	6.80421	12.7456	7.25441	0.813069	2.71852e-10	1.71943e-09	1.75694	2.79179e-12	2.41148e-11	1.75704	2	11	12.7126	7.23521
sp|P0CG29|GST2_HUMAN	GSTT2	Glutathione S-transferase theta-2 OS=Homo sapiens GN=GSTT2 PE=1 SV=1	1854	2	3	C	12.9942	12.8374	13.448	13.0739	12.5078	12.5647	13.0639	12.1574	13.0254	11.5319	7.48275	8.53601	7.26967	7.22742	7.14081	7.29712	8.05513	6.84506	6.65688	6.28448	12.7205	7.27953	0.805233	1.42115e-13	2.83321e-12	1.74743	6.15066e-13	6.37316e-12	1.75207	1	3	12.7093	7.25388
sp|P08123|CO1A2_HUMAN	COL1A2	Collagen alpha-2(I) chain OS=Homo sapiens GN=COL1A2 PE=1 SV=7	3596	2	3	C	6.38018	6.68718	43.7351	6.68742	8.6598	10.9316	10.6496	11.0728	10.299	11.9881	9.79753	8.42737	8.82965	8.76053	9.24385	5.10049	5.176	5.15401	5.47183	6.94801	12.7091	7.29093	0.801685	0.160548	0.192303	1.74314	0.0534843	0.0685964	1.49645		3	10.5572	7.05485
sp|P46952|3HAO_HUMAN	HAAO	3-hydroxyanthranilate 3,4-dioxygenase OS=Homo sapiens GN=HAAO PE=1 SV=2	3165	8	8	C	12.3728	13.2002	12.7855	12.9817	12.689	13.0402	12.5101	12.7288	12.6659	12.0123	7.97989	7.935	7.27767	6.90829	6.94188	7.97869	7.45391	6.37805	7.13851	7.02164	12.6986	7.30135	0.798439	2.59335e-14	7.2208e-13	1.73922	1.43171e-14	2.44022e-13	1.74288	1	8	12.6944	7.28355
sp|Q15746-2|MYLK_HUMAN	MYLK	Isoform 2 of Myosin light chain kinase, smooth muscle OS=Homo sapiens GN=MYLK	235	25	40	C	13.2495	12.3863	13.1293	12.3804	12.3344	12.6562	12.7106	12.7193	11.9564	13.3762	7.84312	7.11881	6.99635	7.23967	7.38343	7.70612	7.23663	7.16836	7.1976	7.21143	12.6899	7.31015	0.795703	5.29881e-15	1.97084e-13	1.73592	6.28931e-18	4.3536e-16	1.73594	1	40	12.6827	7.30591
sp|Q96C23|GALM_HUMAN	GALM	Aldose 1-epimerase OS=Homo sapiens GN=GALM PE=1 SV=1	1768	12	14	C	13.6862	12.3869	13.0796	12.5456	12.5413	12.3051	12.1888	12.9752	11.4037	13.6239	8.45296	7.11533	7.16602	7.51904	7.24985	6.96201	7.532	7.30307	6.97201	6.99135	12.6736	7.32636	0.790661	1.25257e-12	1.66475e-11	1.72987	2.3728e-14	3.8272e-13	1.73027	1	14	12.6566	7.31483
sp|Q8WWT9-3|S13A3_HUMAN	SLC13A3	Isoform 3 of Solute carrier family 13 member 3 OS=Homo sapiens GN=SLC13A3	1445	1	2	C	12.6142	13.4441	11.0097	12.1277	13.7896	12.8731	11.9915	12.3525	14.1567	12.3767	6.67723	6.83724	8.64068	7.04784	7.04647	7.77124	8.04074	7.27805	6.62061	7.30414	12.6736	7.32642	0.790643	8.04755e-11	6.02049e-10	1.72985	8.72116e-12	6.53628e-11	1.73143	2	2	12.6426	7.30184
sp|P17302|CXA1_HUMAN	GJA1	Gap junction alpha-1 protein OS=Homo sapiens GN=GJA1 PE=1 SV=2	4013	8	9	C	11.3605	13.2935	12.1282	12.2279	14.4384	13.0392	12.1359	12.7969	13.4006	11.821	7.16346	7.83558	7.69288	6.81938	7.29518	7.78656	7.57891	7.37092	7.00303	6.81209	12.6642	7.3358	0.787731	7.50408e-10	4.25155e-09	1.72636	1.42065e-13	1.77816e-12	1.72457	2	9	12.6355	7.32673
sp|P09936|UCHL1_HUMAN	UCHL1	Ubiquitin carboxyl-terminal hydrolase isozyme L1 OS=Homo sapiens GN=UCHL1 PE=1 SV=2	3484	48	50	C	12.3945	12.8489	12.9082	12.8383	12.3914	13.3363	12.4171	12.8443	12.4681	12.1661	8.09153	7.7049	7.00903	7.06513	6.89736	7.74009	7.4424	7.30627	6.98351	7.14644	12.6613	7.33867	0.786838	4.33041e-17	5.83317e-15	1.72529	1.61846e-16	5.93117e-15	1.72692	1	50	12.657	7.32922
sp|Q9Y6A4|CP080_HUMAN	C16orf80	UPF0468 protein C16orf80 OS=Homo sapiens GN=C16orf80 PE=1 SV=1	1610	1	0	C	10.5635	13.4992	13.3663	13.4314	12.4064											7.75107	8.24466	7.51656	7.20153	6.01936	12.6534	7.34664	0.784365	0.0001016	0.000205092	1.72233	5.76556e-05	0.000117384	1.72454		0	12.6002	7.30644
sp|P37840-2|SYUA_HUMAN	SNCA	Isoform 2-4 of Alpha-synuclein OS=Homo sapiens GN=SNCA	2962	16	12	C	11.4816	13.2343	13.3102	13.5891	12.7419	12.7106	12.6664	11.3128	13.6476	11.7634	7.28511	8.28554	7.63883	7.38859	7.30111	7.56239	7.76077	6.96826	6.88121	6.47011	12.6458	7.35419	0.782018	5.73528e-11	4.48035e-10	1.71953	9.07357e-13	9.08086e-12	1.71961	2	12	12.6191	7.33837
sp|P09455|RET1_HUMAN	RBP1	Retinol-binding protein 1 OS=Homo sapiens GN=RBP1 PE=1 SV=2	1170	34	38	C	13.5675	12.1063	12.8099	12.2787	11.3601	13.2824	12.9058	13.3723	11.6412	13.0138	7.73408	7.27126	6.7284	7.27756	6.77327	7.69247	7.72743	7.44875	7.54134	7.46741	12.6338	7.3662	0.778297	4.00207e-11	3.2592e-10	1.7151	2.48322e-14	3.95411e-13	1.71425	1	38	12.6132	7.35786
sp|Q16853|AOC3_HUMAN	AOC3	Membrane primary amine oxidase OS=Homo sapiens GN=AOC3 PE=1 SV=3	19	24	20	C	12.0677	13.3259	11.7023	12.2692	13.3776	12.6638	12.3832	13.3759	12.7202	12.2067	7.09645	7.17336	7.45404	7.52083	7.40551	7.81824	7.76388	7.25734	7.2194	7.19829	12.6092	7.39073	0.770693	6.23434e-12	6.61106e-11	1.70609	1.20703e-16	4.62757e-15	1.70527	2	20	12.5968	7.38698
sp|Q9UIG8-2|SO3A1_HUMAN	SLCO3A1	Isoform 2 of Solute carrier organic anion transporter family member 3A1 OS=Homo sapiens GN=SLCO3A1	4369	1	0	C	13.0737	13.0857	11.3503	12.4763	13.0389											8.09275	7.01539	6.33189	7.42134	8.11359	12.605	7.39499	0.769373	4.22813e-06	1.093e-05	1.70453	9.0522e-06	2.09843e-05	1.70935		0	12.5865	7.36335
sp|O94832|MYO1D_HUMAN	MYO1D	Myosin-Id OS=Homo sapiens GN=MYO1D PE=1 SV=2	2551	2	2	C	11.682	13.4298	10.4261	12.9893	14.2429	13.1011	12.2871	12.4805	13.1281	12.2696	6.15759	7.74574	7.51618	7.92317	7.39099	7.91067	8.70256	6.77058	6.83507	7.01112	12.6037	7.39637	0.768953	6.72313e-10	3.8515e-09	1.70403	1.58191e-10	8.84878e-10	1.70601	2	2	12.5629	7.36392
sp|Q9P291|ARMX1_HUMAN	ARMCX1	Armadillo repeat-containing X-linked protein 1 OS=Homo sapiens GN=ARMCX1 PE=1 SV=1	3050	1	0	C	10.7466	14.0648	11.8317	12.6858	13.5899											7.69109	8.796	5.77002	7.49162	7.33239	12.5838	7.41622	0.762806	0.000182705	0.000353769	1.69679	0.000216544	0.000402708	1.70429		0	12.5256	7.34944
sp|P78330|SERB_HUMAN	PSPH	Phosphoserine phosphatase OS=Homo sapiens GN=PSPH PE=1 SV=2	1367	6	5	C	12.9176	12.4076	12.8798	12.7058	12.3207	12.9612	12.6916	12.1292	12.2453	12.4679	8.09509	7.74539	7.2245	7.53343	6.90635	7.1739	7.44109	7.20682	7.49068	7.45606	12.5727	7.42733	0.759375	3.48258e-18	1.02101e-15	1.69276	1.34794e-17	7.68141e-16	1.69383	1	5	12.5695	7.42075
sp|P26447|S10A4_HUMAN	S100A4	Protein S100-A4 OS=Homo sapiens GN=S100A4 PE=1 SV=1	1169	16	16	C	13.8461	12.324	12.638	12.02	11.9076	11.9124	12.5775	12.8474	12.2546	13.3917	8.028	7.30674	7.30985	7.11029	7.26153	7.70823	7.73586	7.55277	7.15539	7.11192	12.5719	7.42806	0.759149	7.05794e-12	7.37176e-11	1.69249	1.40406e-15	3.57032e-14	1.69188	1	16	12.5575	7.42223
sp|Q8TAM6-2|ERMIN_HUMAN	ERMN	Isoform 2 of Ermin OS=Homo sapiens GN=ERMN	4518	1	2	C	13.9713	13.4718	12.8866	11.8515	11.0118	12.4632	13.7192	11.5782	11.0853	13.526	9.79108	6.70337	6.92562	6.23702	7.97097	6.9321	7.97854	8.74456	6.2027	6.9491	12.5565	7.44351	0.754379	8.49704e-09	3.72793e-08	1.68691	1.62973e-08	5.99896e-08	1.69818	1	2	12.5111	7.36734
sp|P36639-2|8ODP_HUMAN	NUDT1	Isoform p22 of 7,8-dihydro-8-oxoguanine triphosphatase OS=Homo sapiens GN=NUDT1	4556	0	1	C						12.3312	13.5525	12.3413	12.6361	11.9182	6.43596	8.08226	8.24094	6.85035	7.61119						12.5559	7.44414	0.754184	4.55889e-06	1.1676e-05	1.68668	8.14339e-06	1.90369e-05	1.69272		1	12.5442	7.41067
sp|Q9NZU5|LMCD1_HUMAN	LMCD1	LIM and cysteine-rich domains protein 1 OS=Homo sapiens GN=LMCD1 PE=1 SV=1	1916	20	22	C	12.2964	12.6887	12.4896	12.5666	13.0657	12.5902	12.9325	12.0554	12.6569	12.19	7.65447	7.54599	7.4743	7.30056	7.59972	7.55085	7.39071	7.26176	7.34078	7.34883	12.5532	7.4468	0.753363	2.92561e-15	1.2151e-13	1.68572	2.92965e-21	1.62238e-18	1.6855	1	22	12.5497	7.44567
sp|O75828|CBR3_HUMAN	CBR3	Carbonyl reductase [NADPH] 3 OS=Homo sapiens GN=CBR3 PE=1 SV=3	2578	15	13	C	12.3848	12.5086	12.4259	12.3276	12.693	12.6879	13.2096	12.3323	12.7468	12.1506	7.94544	7.27036	6.95231	7.39349	7.31131	8.14662	7.83734	7.42704	7.4998	6.74922	12.5467	7.45329	0.751359	1.115e-15	5.3707e-14	1.68338	7.94734e-16	2.12955e-14	1.6855	1	13	12.5435	7.44203
sp|P58546|MTPN_HUMAN	MTPN	Myotrophin OS=Homo sapiens GN=MTPN PE=1 SV=2	2913	10	11	C	14.2324	11.7329	13.0099	12.0144	11.0701	12.5464	12.5269	13.6733	11.3651	13.2771	7.99967	7.84199	7.00942	7.10939	6.65077	7.61937	7.63751	7.79782	7.22789	7.6578	12.5449	7.45516	0.750783	4.96335e-09	2.30974e-08	1.68271	3.08487e-12	2.63271e-11	1.6803	1	11	12.5076	7.44362
sp|Q92686|NEUG_HUMAN	NRGN	Neurogranin OS=Homo sapiens GN=NRGN PE=1 SV=1	3723	1	0	C	13.2844	11.2692	13.3469	11.6995	13.1234											8.34598	6.77038	6.93512	6.31782	8.90745	12.5447	7.45535	0.750728	6.38056e-05	0.000134096	1.68264	0.000106777	0.000207396	1.69306		0	12.5131	7.39083
sp|Q05639|EF1A2_HUMAN	EEF1A2	Elongation factor 1-alpha 2 OS=Homo sapiens GN=EEF1A2 PE=1 SV=1	2211	18	15	C	11.8696	13.5421	12.6763	12.7602	13.0057	12.2986	12.3044	12.2452	12.8839	11.8466	7.65281	8.08884	7.77849	7.13654	7.76457	7.64372	7.50028	6.93321	7.03566	7.03322	12.5433	7.45673	0.750297	1.98573e-14	5.8217e-13	1.68214	3.27384e-15	6.9139e-14	1.68292	1	15	12.5332	7.44729
sp|Q9HBL0|TENS1_HUMAN	TNS1	Tensin-1 OS=Homo sapiens GN=TNS1 PE=1 SV=2	854	7	11	C	11.8798	13.3659	11.986	12.5509	12.8534	12.3026	13.2852	12.2791	13.043	11.8071	8.03796	7.68884	7.17256	7.17657	7.20711	7.91976	7.39096	6.33494	7.74589	7.97252	12.5353	7.46471	0.747838	6.92057e-14	1.56782e-12	1.67927	1.92228e-13	2.31977e-12	1.68153	2	11	12.5234	7.44763
sp|P55899|FCGRN_HUMAN	FCGRT	IgG receptor FcRn large subunit p51 OS=Homo sapiens GN=FCGRT PE=1 SV=1	3563	1	5	C	12.3392	13.2105	12.8109	12.4472	12.9621	12.1901	12.4335	12.2664	11.8184	12.8734	7.47321	8.43859	7.39868	7.48804	7.61972	7.60164	8.01134	7.37545	6.23414	7.00744	12.5352	7.46483	0.747801	9.87736e-14	2.09484e-12	1.67923	2.31441e-13	2.72696e-12	1.68311	1	5	12.5288	7.44385
sp|Q8WUY3-2|PRUN2_HUMAN	PRUNE2	Isoform 2 of Protein prune homolog 2 OS=Homo sapiens GN=PRUNE2	2867	2	1	C	12.2137	11.2362	15.2069	11.7109	12.0594	12.1835	12.7811	14.4683	10.189	13.2947	7.92782	5.9184	7.95659	7.89266	7.38788	6.78033	6.79568	7.37506	8.60714	8.01456	12.5344	7.46561	0.747557	2.02238e-07	6.72417e-07	1.67895	6.69695e-09	2.65323e-08	1.67733	1	1	12.4566	7.42646
sp|Q9NX77|ENK14_HUMAN		HERV-K_16p3.3 provirus ancestral Env polyprotein OS=Homo sapiens PE=2 SV=2	4010	1	1	C	14.5701	13.9112	13.3479	14.0957	9.72637	11.0153	14.9006	9.64112	11.5442	12.5524	6.0735	8.13282	8.20305	9.48647	8.45047	8.11769	7.71737	5.8204	6.89511	5.79828	12.5305	7.46952	0.746356	4.48703e-06	1.15216e-05	1.67755	1.81612e-06	4.70211e-06	1.68049	2	1	12.3871	7.37112
sp|P10746|HEM4_HUMAN	UROS	Uroporphyrinogen-III synthase OS=Homo sapiens GN=UROS PE=1 SV=1	2754	3	2	C	12.3441	10.9578	11.7693	12.7043	12.6894	14.0861	12.5908	12.3888	13.0104	12.7602	7.52066	7.57916	6.69601	6.27567	7.0923	8.05121	7.45765	7.78405	8.0374	8.20472	12.5301	7.46988	0.746243	1.65022e-11	1.5036e-10	1.67742	1.02386e-11	7.51532e-11	1.67972	1	2	12.5065	7.44559
sp|P32754|HPPD_HUMAN	HPD	4-hydroxyphenylpyruvate dioxygenase OS=Homo sapiens GN=HPD PE=1 SV=2	3131	3	4	C	13.2492	11.5967	11.7201	12.6177	12.1913	12.3048	13.1859	12.9024	11.3883	14.0989	7.69834	6.34136	7.05147	7.7541	7.2744	7.74938	7.67363	7.4391	7.79222	7.97074	12.5255	7.47447	0.744828	1.33904e-10	9.41293e-10	1.67577	1.46503e-12	1.38815e-11	1.67566	1	4	12.4997	7.45957
sp|Q9BVG9|PTSS2_HUMAN	PTDSS2	Phosphatidylserine synthase 2 OS=Homo sapiens GN=PTDSS2 PE=1 SV=1	4588	2	0	C	11.6282	12.9386	11.3973	12.3235	14.2955											8.5965	7.67989	7.4206	7.26012	6.4598	12.5166	7.48338	0.742083	9.085e-05	0.000184664	1.67259	3.11664e-05	6.62969e-05	1.67406		0	12.4746	7.45171
sp|Q6UWI2|PARM1_HUMAN	PARM1	Prostate androgen-regulated mucin-like protein 1 OS=Homo sapiens GN=PARM1 PE=1 SV=1	4124	0	3	C						11.7629	11.2075	13.2883	13.5839	12.6696	8.63412	8.12941	7.20668	6.29726	7.22029						12.5024	7.49755	0.737718	3.66198e-05	8.02962e-05	1.66754	5.03717e-05	0.000103741	1.67306		3	12.4697	7.45322
sp|Q8NDC0|MISSL_HUMAN	MAPK1IP1L	MAPK-interacting and spindle-stabilizing protein-like OS=Homo sapiens GN=MAPK1IP1L PE=1 SV=4	4484	1	1	C	16.3337	12.5314	14.3569	14.2126	6.55084	11.4246	15.9597	14.9251	7.75338	10.9655	6.61698	11.4199	7.07052	8.74352	5.12085	10.4033	6.42998	5.11561	9.19451	4.87118	12.5014	7.49863	0.737387	0.00129614	0.00217727	1.66715	0.00149349	0.00242619	1.67385	2	1	12.0266	7.18496
sp|P13929-2|ENOB_HUMAN	ENO3	Isoform 2 of Beta-enolase OS=Homo sapiens GN=ENO3	346	5	2	C	11.9084	12.7815	11.0835	12.2087	12.4312	12.0512	14.8503	11.0604	12.708	13.9178	7.4926	6.32312	7.01077	7.22774	7.35811	8.01997	6.8916	8.42963	7.80935	8.43628	12.5001	7.49992	0.736993	9.53137e-09	4.12072e-08	1.6667	2.80209e-10	1.48098e-09	1.6666	1	2	12.4523	7.47165
sp|Q01995|TAGL_HUMAN	TAGLN	Transgelin OS=Homo sapiens GN=TAGLN PE=1 SV=4	84	41	36	C	13.6275	12.3662	12.9249	12.4284	11.1293	12.3976	12.536	13.156	11.4831	12.8326	8.05022	8.04777	7.2649	7.03951	7.19231	7.61322	7.79047	7.58381	7.26752	7.26857	12.4882	7.51183	0.733325	6.38352e-11	4.89469e-10	1.66247	4.60825e-14	6.77508e-13	1.66149	1	36	12.468	7.50409
sp|P00568|KAD1_HUMAN	AK1	Adenylate kinase isoenzyme 1 OS=Homo sapiens GN=AK1 PE=1 SV=3	1672	39	45	C	12.1389	12.5543	12.477	12.5698	12.7255	12.3948	12.7778	12.5072	13.0959	11.5569	8.0944	7.95009	7.16626	7.21767	7.23897	7.64834	7.79913	7.22774	7.47819	7.38107	12.4798	7.52019	0.730756	2.91012e-16	1.96001e-14	1.65951	1.50194e-16	5.58632e-15	1.66015	1	45	12.4736	7.51356
sp|P05937|CALB1_HUMAN	CALB1	Calbindin OS=Homo sapiens GN=CALB1 PE=1 SV=2	886	39	40	C	14.3191	12.747	13.1797	11.2606	11.9907	11.2826	13.4059	12.1982	10.9809	13.4215	8.31387	7.49797	7.6409	7.84191	7.41621	7.556	5.81414	7.80345	7.52068	7.80863	12.4786	7.52138	0.73039	5.32369e-09	2.46363e-08	1.65909	3.45674e-10	1.78718e-09	1.65947	1	40	12.4339	7.49271
sp|O15230|LAMA5_HUMAN	LAMA5	Laminin subunit alpha-5 OS=Homo sapiens GN=LAMA5 PE=1 SV=8	1009	9	9	C	13.3599	12.6406	13.1221	12.7213	12.6832	11.8751	12.2191	11.8579	11.4534	12.7352	7.60394	7.01963	7.92011	8.13493	9.18068	7.77489	6.76877	6.37508	7.12339	7.43082	12.4668	7.53322	0.72675	1.88118e-11	1.68933e-10	1.65491	3.76856e-11	2.42042e-10	1.66121	1	9	12.4536	7.49674
sp|Q5SYC1|CLVS2_HUMAN	CLVS2	Clavesin-2 OS=Homo sapiens GN=CLVS2 PE=2 SV=1	1664	1	4	C	12.9393	12.3513	12.5981	12.5142	13.5505	10.9713	11.8144	14.3472	10.8383	12.6524	8.45616	7.72395	7.06741	9.40629	6.72264	7.24902	7.60507	6.73225	8.55668	5.90357	12.4577	7.5423	0.723961	4.74639e-09	2.22361e-08	1.65171	1.06962e-08	4.07569e-08	1.66022	2	4	12.4161	7.47858
sp|Q8N9N2-2|ASCC1_HUMAN	ASCC1	Isoform 2 of Activating signal cointegrator 1 complex subunit 1 OS=Homo sapiens GN=ASCC1	3855	0	1	C						8.26838	7.9275	26.929	9.5158	9.60374	7.5242	7.63617	7.87798	7.99028	6.72695						12.4489	7.55112	0.721255	0.249387	0.288922	1.64862	0.137028	0.165522	1.45984		1	11.0035	7.53748
sp|P09669|COX6C_HUMAN	COX6C	Cytochrome c oxidase subunit 6C OS=Homo sapiens GN=COX6C PE=1 SV=2	882	3	4	C	12.1846	13.2058	11.8626	11.8201	14.2532	11.9965	11.9307	12.0996	13.6185	11.4586	7.43974	7.40629	7.99965	8.00649	8.04393	7.72347	8.91498	6.32502	7.00712	6.7032	12.443	7.55699	0.719453	2.21782e-10	1.44115e-09	1.64656	1.65083e-10	9.21358e-10	1.65009	2	4	12.4138	7.52308
sp|Q8IVA1|PCP2_HUMAN	PCP2	Purkinje cell protein 2 homolog OS=Homo sapiens GN=PCP2 PE=1 SV=2	935	10	9	C	12.2099	13.4261	13.28	12.2337	10.8594	13.3224	12.8716	10.565	11.6131	14.0086	8.35662	7.53856	7.53462	6.74057	7.44889	7.23407	8.3308	8.23534	7.43306	6.75771	12.439	7.56102	0.718215	1.56619e-08	6.5049e-08	1.64514	1.75829e-10	9.73703e-10	1.64315	1	9	12.3898	7.5403
sp|Q9UBB6-2|NCDN_HUMAN	NCDN	Isoform 2 of Neurochondrin OS=Homo sapiens GN=NCDN	852	7	10	C	11.493	12.8452	12.5583	12.943	12.6735	12.1767	12.6166	11.8723	12.8215	12.265	7.42867	7.79626	7.717	7.37335	7.93261	8.33021	7.63558	7.01807	7.08613	7.41703	12.4265	7.57349	0.714391	3.8217e-15	1.5117e-13	1.64079	3.24458e-15	6.88127e-14	1.64171	1	10	12.4184	7.56429
sp|O95989|NUDT3_HUMAN	NUDT3	Diphosphoinositol polyphosphate phosphohydrolase 1 OS=Homo sapiens GN=NUDT3 PE=1 SV=1	47	4	11	C	12.0024	13.8616	12.4794	13.0141	12.2758	12.1337	12.7675	12.0771	12.0124	11.6387	7.94782	8.16848	7.76183	7.58172	7.91067	7.50377	8.16578	6.95376	6.98674	6.75656	12.4263	7.57371	0.714321	7.93479e-13	1.12642e-11	1.64071	4.39788e-13	4.75468e-12	1.64229	2	11	12.4118	7.55759
sp|Q9H8M7|F188A_HUMAN	FAM188A	Protein FAM188A OS=Homo sapiens GN=FAM188A PE=1 SV=1	1162	1	1	C	13.1791	14.5886	12.2042	13.2959	11.7594	11.3926	12.4247	11.2016	11.9649	12.2267	9.45215	7.84548	8.10947	7.98373	7.39866	9.77861	4.60405	7.59461	6.13196	6.86351	12.4238	7.57622	0.713552	2.98774e-07	9.52713e-07	1.63984	1.51924e-06	3.99782e-06	1.66777	1	1	12.3877	7.42774
tr|E5RIZ8|E5RIZ8_HUMAN	CALB1	Uncharacterized protein OS=Homo sapiens GN=CALB1 PE=4 SV=1	886	1	1	C	17.6712	13.914	12.1772	10.2651	9.86185	8.57818	16.4119	9.59451	10.1811	15.4007	6.16746	6.22335	7.54027	10.512	9.39041	9.03713	5.47295	6.46068	7.14601	7.99392	12.4056	7.59442	0.707977	0.000969829	0.00166333	1.63351	0.00022129	0.00041092	1.61818	2	1	12.0434	7.44259
sp|Q9NRV9|HEBP1_HUMAN	HEBP1	Heme-binding protein 1 OS=Homo sapiens GN=HEBP1 PE=1 SV=1	206	18	19	C	12.3598	11.843	12.8491	12.3128	12.1791	12.5812	12.3579	12.8008	12.1123	12.6577	8.49248	7.65403	6.99998	7.15298	7.19061	7.58969	7.78011	7.64847	7.76532	7.67256	12.4054	7.59462	0.707915	1.01199e-15	4.99381e-14	1.63344	1.22301e-15	3.15827e-14	1.63518	1	19	12.4017	7.58431
sp|P62253|UB2G1_HUMAN	UBE2G1	Ubiquitin-conjugating enzyme E2 G1 OS=Homo sapiens GN=UBE2G1 PE=1 SV=3	2649	0	1	C						12.1931	12.6299	12.2607	12.3257	12.6173	8.14375	7.31511	7.81422	7.34147	7.35874						12.4053	7.59466	0.707904	1.53755e-07	5.22725e-07	1.63343	2.19186e-08	7.84222e-08	1.63477		1	12.404	7.58758
sp|P11047|LAMC1_HUMAN	LAMC1	Laminin subunit gamma-1 OS=Homo sapiens GN=LAMC1 PE=1 SV=3	2258	1	4	C	12.2366	14.2401	12.8257	12.1487	12.4402	10.2621	12.6941	12.4829	11.8422	12.8694	9.40288	7.11852	7.65431	7.94964	7.72387	7.2135	7.50991	6.19129	7.23046	7.96361	12.4042	7.5958	0.707555	9.75948e-10	5.36879e-09	1.63303	8.53273e-10	3.99691e-09	1.63651	1	4	12.3673	7.55714
sp|P37059|DHB2_HUMAN	HSD17B2	Estradiol 17-beta-dehydrogenase 2 OS=Homo sapiens GN=HSD17B2 PE=1 SV=1	1819	31	34	C	11.314	12.8118	11.9985	12.5564	13.412	12.4448	12.5221	12.6813	13.399	10.8879	7.05927	8.23952	7.95089	7.37785	7.43732	7.95929	8.43634	7.12298	7.18046	7.20833	12.4028	7.59722	0.707119	8.24929e-11	6.15486e-10	1.63254	2.46095e-12	2.15939e-11	1.63247	2	34	12.3781	7.58246
sp|P02775|CXCL7_HUMAN	PPBP	Platelet basic protein OS=Homo sapiens GN=PPBP PE=1 SV=3	2877	0	1	C						13.5108	9.83136	13.705	11.4805	13.4707	8.4398	6.67252	7.67604	7.81043	7.40295						12.3997	7.60035	0.706165	0.00181287	0.00297412	1.63146	0.000200565	0.000375372	1.62307		1	12.3	7.57823
sp|Q14126|DSG2_HUMAN	DSG2	Desmoglein-2 OS=Homo sapiens GN=DSG2 PE=1 SV=2	305	12	9	C	13.3198	12.7457	12.3975	11.8907	11.728	12.208	12.8475	12.5372	11.3042	13.0102	8.28857	7.40795	7.32309	7.77195	7.3013	7.61586	7.79775	7.26052	7.48534	7.75874	12.3989	7.60111	0.705928	8.70178e-12	8.85096e-11	1.63119	5.02666e-15	9.94162e-14	1.63055	1	9	12.3846	7.59532
tr|A6NN80|A6NN80_HUMAN	ANXA6	Annexin A6, isoform CRA_c OS=Homo sapiens GN=ANXA6 PE=3 SV=3	1066	1	1	C	11.9186	14.292	11.2669	12.8743	13.5504	11.2459	13.5774	11.5121	13.5051	10.1357	7.32793	8.01978	8.23153	7.6249	8.81964	7.9993	8.24752	6.94737	7.14753	5.75603	12.3878	7.61215	0.702548	9.47317e-08	3.36045e-07	1.62738	2.26467e-08	8.06797e-08	1.62867	2	1	12.32	7.56447
sp|Q8IV36-2|CQ028_HUMAN	C17orf28	Isoform 2 of UPF0663 transmembrane protein C17orf28 OS=Homo sapiens GN=C17orf28	4143	2	0	C	10.8123	13.394	11.7631	12.9326	13.0247											8.16644	9.08284	7.03929	6.91679	6.86794	12.3853	7.61466	0.701782	8.31439e-05	0.000169971	1.62651	9.57685e-05	0.000187475	1.63177		0	12.347	7.56664
sp|P14543-2|NID1_HUMAN	NID1	Isoform 2 of Nidogen-1 OS=Homo sapiens GN=NID1	3340	1	0	C	13.7985	12.3314	13.5772	12.0655	10.1229											9.24866	7.24154	7.15103	7.13588	7.32739	12.3791	7.6209	0.699873	0.000559621	0.00099258	1.62436	0.000188646	0.00035453	1.62318		0	12.3055	7.58115
sp|O60343-2|TBCD4_HUMAN	TBC1D4	Isoform 2 of TBC1 domain family member 4 OS=Homo sapiens GN=TBC1D4	4402	0	1	C						13.8161	10.3735	12.1794	11.992	13.4709	8.37094	7.51616	8.18425	8.51242	5.5844						12.3664	7.63363	0.695981	0.000426859	0.000774468	1.61999	0.000783489	0.0013291	1.63038		1	12.304	7.54668
sp|P14406|CX7A2_HUMAN	COX7A2	Cytochrome c oxidase subunit 7A2, mitochondrial OS=Homo sapiens GN=COX7A2 PE=1 SV=1	3649	4	5	C	11.8666	14.0675	11.7405	11.9106	13.8406	11.5671	12.5527	12.2217	12.9141	10.9446	7.21519	8.53827	7.95339	8.02368	8.06927	7.9131	8.69384	6.60465	6.75571	6.60678	12.3626	7.63739	0.694831	1.27105e-09	6.8044e-09	1.61869	7.8245e-10	3.7105e-09	1.6219	2	5	12.3273	7.60054
sp|Q9NYU1|UGGG2_HUMAN	UGGT2	UDP-glucose:glycoprotein glucosyltransferase 2 OS=Homo sapiens GN=UGGT2 PE=1 SV=4	1092	0	1	C						14.0742	10.1798	12.3862	11.9945	13.0736	8.16582	7.74474	7.15923	7.53492	7.68697						12.3417	7.65834	0.688434	0.0013607	0.00227804	1.61153	3.85906e-05	8.07454e-05	1.60382		1	12.2714	7.65141
sp|P00403|COX2_HUMAN	MT-CO2	Cytochrome c oxidase subunit 2 OS=Homo sapiens GN=MT-CO2 PE=1 SV=1	3927	16	19	C	11.3139	13.1073	10.981	11.8718	13.4804	12.2251	12.6144	12.792	13.6324	11.2745	6.66945	7.83527	7.43827	7.62175	7.89672	8.49303	8.88186	7.29594	7.40999	7.16489	12.3293	7.67072	0.684655	8.62917e-10	4.81072e-09	1.60732	1.02324e-10	5.99979e-10	1.60802	2	19	12.2962	7.64679
sp|P39060-1|COIA1_HUMAN	COL18A1	Isoform 2 of Collagen alpha-1(XVIII) chain OS=Homo sapiens GN=COL18A1	345	24	26	C	11.744	13.6916	11.1676	11.9155	13.0479	11.7532	12.2885	12.5021	13.1635	11.8953	7.29499	7.6606	7.71716	7.96536	7.75942	8.05872	8.12034	7.19672	7.95968	7.09796	12.3169	7.68309	0.680882	3.59726e-10	2.19852e-09	1.60312	2.88554e-13	3.3093e-12	1.60195	2	26	12.295	7.675
sp|Q86XE5-3|HOGA1_HUMAN	HOGA1	Isoform 2 of Probable 4-hydroxy-2-oxoglutarate aldolase, mitochondrial OS=Homo sapiens GN=HOGA1	1442	1	3	C	12.6375	12.2938	12.0615	13.1156	12.7347	12.0985	12.4272	11.7271	12.4303	11.6267	8.5355	7.93987	7.09713	8.49106	7.62655	8.37997	7.13205	6.69268	7.63603	7.31615	12.3153	7.6847	0.68039	2.17267e-12	2.68034e-11	1.60257	2.90854e-12	2.49075e-11	1.60662	1	3	12.3077	7.66059
sp|Q92629-2|SGCD_HUMAN	SGCD	Isoform 2 of Delta-sarcoglycan OS=Homo sapiens GN=SGCD	1754	8	5	C	12.628	12.1908	12.467	11.8002	12.3431	11.93	12.4913	12.0161	12.186	12.9155	8.05794	7.57917	7.67365	7.59462	7.55571	7.70761	7.6131	7.7717	7.71901	7.75948	12.2968	7.7032	0.674753	3.33356e-14	8.74445e-13	1.59632	7.89113e-20	1.32369e-17	1.59603	1	5	12.2926	7.70197
sp|Q4J6C6-4|PPCEL_HUMAN	PREPL	Isoform 4 of Prolyl endopeptidase-like OS=Homo sapiens GN=PREPL	2020	10	14	C	12.4452	12.3434	12.9239	12.3219	11.8477	12.1075	12.82	11.6005	12.2018	12.311	7.7295	8.07833	7.828	7.45031	7.87301	7.83996	8.05415	7.53884	7.25974	7.42529	12.2923	7.70771	0.673379	1.59165e-15	7.27778e-14	1.5948	6.2631e-17	2.69097e-15	1.59499	1	14	12.2865	7.7032
sp|P00846|ATP6_HUMAN	MT-ATP6	ATP synthase subunit a OS=Homo sapiens GN=MT-ATP6 PE=1 SV=1	4115	2	1	C	10.8751	12.9954	11.0923	11.4375	15.261	12.7093	12.1432	12.1179	12.8373	11.402	7.4152	8.47648	7.92094	6.52126	8.45627	7.39658	8.90924	7.89307	7.17994	6.95988	12.2871	7.71289	0.671802	9.42692e-08	3.34642e-07	1.59306	4.00909e-09	1.6665e-08	1.59259	2	1	12.2307	7.67974
sp|Q9BZG1-2|RAB34_HUMAN	RAB34	Isoform 2 of Ras-related protein Rab-34 OS=Homo sapiens GN=RAB34	722	6	1	C	10.7605	12.673	11.1717	12.0518	12.1485	16.2997	11.5932	12.6601	11.0459	12.4235	7.36286	6.69089	6.11766	8.42912	7.37696	8.8184	8.28152	7.53466	8.20959	8.3503	12.2828	7.7172	0.67049	1.24556e-06	3.50927e-06	1.59161	4.88771e-08	1.65604e-07	1.59049	1	1	12.203	7.67249
sp|Q92530|PSMF1_HUMAN	PSMF1	Proteasome inhibitor PI31 subunit OS=Homo sapiens GN=PSMF1 PE=1 SV=2	1235	8	8	C	12.0128	12.458	12.3224	12.6699	12.9618	11.9298	12.2816	11.8081	12.4681	11.9135	7.78437	8.07297	7.72776	7.9408	8.0729	8.00148	7.75608	7.14935	7.14495	7.5232	12.2826	7.71739	0.670432	2.28523e-16	1.69777e-14	1.59155	5.3194e-16	1.52367e-14	1.59237	1	8	12.2776	7.71025
sp|Q9NZD4|AHSP_HUMAN	AHSP	Alpha-hemoglobin-stabilizing protein OS=Homo sapiens GN=AHSP PE=1 SV=1	4332	0	1	C						13.6856	8.95335	12.1796	14.3846	12.1657	10.3896	7.94623	7.17219	6.45968	6.66346						12.2738	7.72623	0.667742	0.00542893	0.00830504	1.58858	0.0044511	0.00679457	1.59264		1	12.1167	7.60789
sp|Q96R05|RET7_HUMAN	RBP7	Retinoid-binding protein 7 OS=Homo sapiens GN=RBP7 PE=1 SV=1	3785	0	1	C						12.7094	12.1135	12.0149	13.7151	10.7708	8.4074	8.42625	8.52944	6.49486	6.81835						12.2647	7.73526	0.664995	0.000125175	0.000248357	1.58556	0.000181764	0.0003425	1.59155		1	12.2268	7.68233
sp|Q01469|FABP5_HUMAN	FABP5	Fatty acid-binding protein, epidermal OS=Homo sapiens GN=FABP5 PE=1 SV=3	3054	12	10	C	13.0441	11.5818	12.3592	11.8978	11.6495	12.1735	12.1603	13.229	11.6223	12.9261	8.18762	7.4397	7.30186	7.5232	7.43643	8.01431	7.98238	7.86903	7.64153	7.96037	12.2644	7.73564	0.664879	1.77679e-11	1.60426e-10	1.58544	8.60179e-15	1.57038e-13	1.58477	1	10	12.2507	7.73027
sp|O14495|LPP3_HUMAN	PPAP2B	Lipid phosphate phosphohydrolase 3 OS=Homo sapiens GN=PPAP2B PE=1 SV=1	1099	3	2	C	11.1944	12.8534	10.7869	11.1998	12.4693	11.3074	14.8947	12.6255	12.998	12.2402	5.92979	5.78634	7.46217	8.05127	8.70469	9.24853	8.79742	8.14661	7.96264	7.34103	12.257	7.74305	0.662628	1.0281e-07	3.62635e-07	1.58296	2.7029e-07	8.02337e-07	1.59336	1	2	12.2047	7.65975
sp|Q13938|CAYP1_HUMAN	CAPS	Calcyphosin OS=Homo sapiens GN=CAPS PE=1 SV=1	2730	8	9	C	12.4803	11.6772	12.5547	11.7794	12.0854	12.6367	11.3755	12.832	11.5999	13.4758	8.7723	7.593	7.23573	7.43231	7.04664	7.61576	7.71017	8.39471	7.68733	8.0151	12.2497	7.7503	0.66042	3.99521e-12	4.51522e-11	1.58054	1.42961e-12	1.35976e-11	1.58164	1	9	12.2339	7.73496
sp|P51668|UB2D1_HUMAN	UBE2D1	Ubiquitin-conjugating enzyme E2 D1 OS=Homo sapiens GN=UBE2D1 PE=1 SV=1	4406	0	1	C						12.029	13.106	12.6691	11.3523	12.0768	8.20182	8.43823	7.38174	7.54342	7.20147						12.2466	7.75334	0.659497	3.7663e-06	9.85367e-06	1.57953	2.70147e-06	6.79664e-06	1.58064		1	12.232	7.73859
sp|Q92947-2|GCDH_HUMAN	GCDH	Isoform Short of Glutaryl-CoA dehydrogenase, mitochondrial OS=Homo sapiens GN=GCDH	248	3	5	C	11.8497	12.8195	12.2055	12.6269	12.2416	12.4677	12.7249	11.2881	12.3598	11.8718	7.6975	8.24008	7.52629	8.25723	7.56657	8.60857	7.66159	7.53519	7.13202	7.31953	12.2456	7.75446	0.65916	2.73992e-14	7.54462e-13	1.57916	6.39779e-14	8.84535e-13	1.5806	1	5	12.2373	7.74218
sp|Q9NPH0|PPA6_HUMAN	ACP6	Lysophosphatidic acid phosphatase type 6 OS=Homo sapiens GN=ACP6 PE=1 SV=2	1752	1	0	C	11.5744	12.6085	12.4162	12.2191	12.3891											7.79552	7.78907	7.78925	7.64445	7.77431	12.2415	7.75852	0.657922	9.94162e-06	2.40529e-05	1.57781	1.68694e-09	7.49646e-09	1.57717		0	12.2362	7.75831
sp|Q969E4|TCAL3_HUMAN	TCEAL3	Transcription elongation factor A protein-like 3 OS=Homo sapiens GN=TCEAL3 PE=1 SV=1	596	3	4	C	12.1446	11.6605	12.9432	11.4718	12.3117	12.8252	11.8486	12.3628	11.4818	13.3508	8.60393	7.04216	7.60662	7.23137	7.64661	8.29382	7.58049	8.64425	7.68905	7.26059	12.2401	7.75989	0.657507	3.4926e-12	4.0576e-11	1.57736	3.48743e-12	2.93109e-11	1.57912	1	4	12.2249	7.7416
sp|Q9Y6N5|SQRD_HUMAN	SQRDL	Sulfide:quinone oxidoreductase, mitochondrial OS=Homo sapiens GN=SQRDL PE=1 SV=1	662	23	24	C	11.8669	13.1554	11.4539	12.4755	12.0786	12.5599	12.6117	11.6968	13.0672	11.3233	7.62309	8.21706	7.74471	7.45744	7.69884	8.32765	7.88549	7.49488	7.66267	7.59889	12.2289	7.77107	0.654111	7.15502e-11	5.41955e-10	1.57365	1.5293e-14	2.57501e-13	1.57266	1	24	12.2136	7.76625
sp|P55263-2|ADK_HUMAN	ADK	Isoform Short of Adenosine kinase OS=Homo sapiens GN=ADK	2056	8	9	C	12.6076	12.4204	12.3071	12.244	11.6202	12.4722	11.713	12.5527	11.7788	12.4555	8.36463	7.71875	7.52147	7.87784	7.54509	7.71808	7.50986	8.07731	8.08696	7.40838	12.2172	7.78284	0.65054	3.28064e-16	2.09624e-14	1.56976	2.04224e-16	7.08818e-15	1.57021	1	9	12.212	7.77729
sp|P50993|AT1A2_HUMAN	ATP1A2	Sodium/potassium-transporting ATPase subunit alpha-2 OS=Homo sapiens GN=ATP1A2 PE=1 SV=1	95	52	71	C	11.869	11.718	12.6084	11.9076	12.6427	12.551	12.119	12.1554	12.3657	12.205	8.42461	7.85529	7.51787	7.32547	7.48052	8.03917	7.91543	7.84184	7.75268	7.70523	12.2142	7.78581	0.649638	4.48532e-17	5.88285e-15	1.56877	9.35383e-17	3.72956e-15	1.5694	1	71	12.2103	7.78021
sp|P24844|MYL9_HUMAN	MYL9	Myosin regulatory light polypeptide 9 OS=Homo sapiens GN=MYL9 PE=1 SV=4	1718	4	2	C	12.5986	11.2679	12.4868	11.807	10.9112	12.3493	12.1168	13.0052	11.4626	14.1179	7.78703	7.53479	7.03574	7.51189	7.07875	7.98334	7.98305	9.09437	7.93414	7.93367	12.2123	7.78768	0.649074	1.80017e-09	9.37518e-09	1.56816	6.66963e-11	4.08874e-10	1.56793	1	2	12.181	7.76883
sp|P98179|RBM3_HUMAN	RBM3	Putative RNA-binding protein 3 OS=Homo sapiens GN=RBM3 PE=1 SV=1	3612	4	2	C	11.2423	13.2801	10.1993	12.1769	12.5786	12.3862	13.13	12.1053	13.1942	11.8192	6.95662	7.03099	8.16774	7.91428	7.29537	8.43263	8.50102	7.84757	7.50759	8.23401	12.2112	7.78878	0.648737	3.21377e-09	1.57807e-08	1.56779	1.45135e-10	8.21992e-10	1.567	2	2	12.1757	7.77008
sp|P61077-2|UB2D3_HUMAN	UBE2D3	Isoform 2 of Ubiquitin-conjugating enzyme E2 D3 OS=Homo sapiens GN=UBE2D3	4405	2	1	C	12.4535	13.0578	12.4866	11.7292	11.9292	13.2226	12.7482	11.6586	11.9578	10.8568	7.78593	9.73729	7.1327	7.23884	7.66129	8.3176	8.1123	7.51416	7.32433	7.0754	12.21	7.78998	0.648374	1.58193e-10	1.0905e-09	1.5674	2.21629e-10	1.19545e-09	1.57171	1	1	12.1906	7.75624
sp|O15540|FABP7_HUMAN	FABP7	Fatty acid-binding protein, brain OS=Homo sapiens GN=FABP7 PE=1 SV=3	1224	43	43	C	12.9609	11.92	12.6279	12.1022	10.9477	11.9953	11.9385	12.8349	10.956	13.7105	8.26474	7.2134	7.73752	7.80122	7.5479	8.29685	7.37801	8.31801	7.64405	7.80432	12.1994	7.8006	0.645152	3.20744e-09	1.57652e-08	1.5639	3.30995e-12	2.81515e-11	1.56207	1	43	12.1716	7.792
sp|P02545|LMNA_HUMAN	LMNA	Prelamin-A/C OS=Homo sapiens GN=LMNA PE=1 SV=1	359	85	91	C	11.9038	12.8172	12.0068	11.9625	12.8262	11.6776	12.2922	11.8451	13.0374	11.6122	7.79024	8.08574	7.78198	7.99252	7.88501	8.10503	8.248	7.31728	7.31522	7.49788	12.1981	7.80189	0.644761	3.54404e-13	5.7349e-12	1.56348	5.36014e-15	1.05177e-13	1.5635	1	91	12.1884	7.79555
sp|Q13424|SNTA1_HUMAN	SNTA1	Alpha-1-syntrophin OS=Homo sapiens GN=SNTA1 PE=1 SV=1	837	7	5	C	11.2837	12.1362	12.4169	12.4553	12.8582	11.8664	12.4671	12.1383	13.2762	11.0664	7.43982	8.50823	7.5698	7.65817	8.00959	8.07978	8.66839	7.25998	7.31364	7.5279	12.1965	7.80353	0.644265	8.42218e-12	8.58408e-11	1.56294	1.55036e-12	1.45245e-11	1.56354	2	5	12.1798	7.78987
sp|P53007|TXTP_HUMAN	SLC25A1	Tricarboxylate transport protein, mitochondrial OS=Homo sapiens GN=SLC25A1 PE=1 SV=2	3389	8	9	C	11.4296	13.8729	10.9564	12.4815	13.322	11.9123	11.7704	12.6642	13.3611	10.1823	7.18502	8.59205	7.90515	8.10655	8.32096	8.14338	8.62246	7.13104	6.92903	7.1118	12.1953	7.80474	0.643898	5.07434e-08	1.90728e-07	1.56255	2.18121e-09	9.47788e-09	1.56101	2	9	12.1444	7.7798
sp|P20962|PTMS_HUMAN	PTMS	Parathymosin OS=Homo sapiens GN=PTMS PE=1 SV=2	87	15	19	C	11.4884	12.0924	12.302	11.883	11.8324	13.3409	10.7886	13.8844	11.9273	12.39	9.88815	7.197	7.80335	6.39147	6.38872	7.60252	7.17498	10.0089	7.62123	7.99408	12.1929	7.80704	0.643198	9.69086e-08	3.43034e-07	1.56179	1.0478e-07	3.34972e-07	1.57526	1	19	12.1648	7.7224
sp|P57768|SNX16_HUMAN	SNX16	Sorting nexin-16 OS=Homo sapiens GN=SNX16 PE=1 SV=2	4471	0	1	C						9.65082	13.087	11.6752	12.9182	13.6158	7.07012	6.06291	9.98869	6.97606	8.95526						12.1894	7.81061	0.642121	0.00250604	0.00401998	1.56062	0.00327532	0.00509494	1.57515		1	12.0999	7.68176
sp|P07099|HYEP_HUMAN	EPHX1	Epoxide hydrolase 1 OS=Homo sapiens GN=EPHX1 PE=1 SV=1	2300	48	50	C	11.9995	12.4217	11.3916	12.5633	12.8742	12.1767	11.8637	12.5191	12.6849	11.3849	7.43303	8.00819	8.27062	7.59457	8.06437	8.34342	8.35114	7.43926	7.28032	7.33556	12.188	7.81205	0.641684	1.30812e-13	2.672e-12	1.56015	1.03612e-13	1.34504e-12	1.56105	2	50	12.1778	7.80102
sp|P00441|SODC_HUMAN	SOD1	Superoxide dismutase [Cu-Zn] OS=Homo sapiens GN=SOD1 PE=1 SV=2	2224	31	29	C	11.8234	13.7813	12.0514	11.563	10.4502	11.6695	13.5441	11.5823	11.2814	14.0358	8.0535	7.24039	8.36621	7.51446	6.71234	7.48899	7.69541	9.2173	7.37242	8.55657	12.1782	7.82176	0.638741	6.39519e-08	2.35404e-07	1.55697	4.39332e-09	1.80961e-08	1.55641	1	29	12.1268	7.79151
sp|Q9UK76-2|HN1_HUMAN	HN1	Isoform 2 of Hematological and neurological expressed 1 protein OS=Homo sapiens GN=HN1	2769	0	2	C						12.4368	11.5364	12.415	10.9514	13.5498	8.44957	7.19331	7.62623	7.82276	8.01865						12.1779	7.8221	0.638634	0.000150801	0.000296253	1.55685	9.88216e-06	2.27916e-05	1.55496		2	12.1458	7.811
sp|P14174|MIF_HUMAN	MIF	Macrophage migration inhibitory factor OS=Homo sapiens GN=MIF PE=1 SV=4	3895	10	19	C	12.1042	12.6342	11.6782	12.0081	13.111	12.5635	13.5813	11.1861	12.1461	10.6568	8.76968	7.46658	7.27605	7.64545	8.70843	8.31329	7.18122	7.37076	7.80109	7.79786	12.167	7.83304	0.635323	7.13807e-10	4.06585e-09	1.55329	6.15416e-11	3.79608e-10	1.55339	2	19	12.1388	7.8144
sp|Q6IPX3-2|TCAL6_HUMAN	TCEAL6	Isoform 2 of Transcription elongation factor A protein-like 6 OS=Homo sapiens GN=TCEAL6	596	7	8	C	12.149	11.2324	12.612	11.3244	11.2092	13.5321	11.2564	13.6469	11.5383	13.0668	8.44882	7.45832	7.47807	6.58702	6.98731	7.99603	8.10622	9.24416	7.96949	8.15706	12.1567	7.84325	0.632234	4.34579e-09	2.0628e-08	1.54996	1.85187e-09	8.18237e-09	1.55194	1	8	12.1213	7.81043
sp|Q96LZ7|RMD2_HUMAN	FAM82A1	Regulator of microtubule dynamics protein 2 OS=Homo sapiens GN=FAM82A1 PE=1 SV=2	1872	6	6	C	11.009	12.711	11.7771	13.2376	12.5056	11.8438	12.6876	11.505	12.0517	12.2027	7.52941	8.67028	7.75095	7.86427	7.89423	8.18752	7.87958	7.67464	7.30716	7.71076	12.1531	7.84688	0.631135	3.24025e-11	2.7051e-10	1.54878	1.73622e-13	2.11573e-12	1.54827	1	6	12.1371	7.83913
sp|Q969M7-2|UBE2F_HUMAN	UBE2F	Isoform 2 of NEDD8-conjugating enzyme UBE2F OS=Homo sapiens GN=UBE2F	4525	1	0	C	11.3137	12.9911	11.7447	12.8501	11.8259											8.34287	7.7151	7.28207	8.08923	7.8452	12.1451	7.85489	0.628711	2.1723e-05	4.94372e-05	1.54618	1.79203e-06	4.64456e-06	1.54555		0	12.1274	7.84666
sp|Q9UGH3|S23A2_HUMAN	SLC23A2	Solute carrier family 23 member 2 OS=Homo sapiens GN=SLC23A2 PE=1 SV=1	1057	3	3	C	10.9734	12.6404	11.9682	12.4776	12.7664	12.3213	11.1531	12.9965	11.9711	12.1664	7.25081	8.26677	7.93156	7.8872	8.05525	8.70624	8.18372	7.28413	7.33095	7.66884	12.1434	7.85655	0.62821	1.06516e-11	1.04093e-10	1.54565	1.92678e-12	1.7334e-11	1.5461	2	3	12.1269	7.84356
sp|P53004|BIEA_HUMAN	BLVRA	Biliverdin reductase A OS=Homo sapiens GN=BLVRA PE=1 SV=2	2490	17	14	C	11.5498	12.9017	12.104	12.2761	12.4389	11.9996	12.2631	11.6535	12.7394	11.4594	7.77482	8.38865	7.93507	7.90287	7.88355	8.23077	7.95824	7.26663	7.73999	7.53389	12.1385	7.86145	0.626729	1.75034e-13	3.25511e-12	1.54406	3.96849e-15	8.24123e-14	1.54409	1	14	12.1298	7.85559
sp|P04792|HSPB1_HUMAN	HSPB1	Heat shock protein beta-1 OS=Homo sapiens GN=HSPB1 PE=1 SV=2	1520	41	61	C	11.9364	11.9634	12.4172	12.1632	11.9296	12.2216	12.0832	12.3848	12.4138	11.866	8.00292	8.27918	7.44736	7.80984	7.49125	8.2366	8.10318	7.79263	7.76022	7.69761	12.1379	7.86208	0.626538	1.54333e-17	2.84887e-15	1.54386	9.63026e-18	5.92558e-16	1.54457	1	61	12.1362	7.85733
sp|A1X283|SPD2B_HUMAN	SH3PXD2B	SH3 and PX domain-containing protein 2B OS=Homo sapiens GN=SH3PXD2B PE=1 SV=3	6	5	6	C	11.4488	13.0797	12.0456	12.2899	13.834	12.3512	11.7968	11.5267	11.8582	11.1269	8.73635	8.42837	8.16039	8.15444	7.86063	7.89044	8.20502	7.00408	6.9854	7.21714	12.1358	7.86423	0.62589	2.51259e-10	1.61168e-09	1.54316	7.40937e-11	4.50345e-10	1.54438	2	6	12.1123	7.84282
sp|Q9Y5P4-2|C43BP_HUMAN	COL4A3BP	Isoform 2 of Collagen type IV alpha-3-binding protein OS=Homo sapiens GN=COL4A3BP	3589	3	1	C	10.3185	12.3104	10.9408	10.7544	11.2637	14.507	14.3036	13.1525	11.6183	12.0695	7.36692	7.56608	6.10914	6.4301	6.87683	9.93658	8.68569	8.72317	8.51761	8.54908	12.1239	7.87612	0.622293	1.52958e-06	4.23994e-06	1.53932	1.31174e-06	3.4812e-06	1.5461	1	1	12.0478	7.79237
sp|Q9Y512|SAM50_HUMAN	SAMM50	Sorting and assembly machinery component 50 homolog OS=Homo sapiens GN=SAMM50 PE=1 SV=3	2624	13	11	C	11.6886	12.5409	11.375	11.6918	12.4513	12.4924	12.1923	12.7028	12.7241	11.3295	7.18732	7.5022	8.0976	7.73878	8.03301	8.89318	8.1609	7.59087	7.83828	7.76914	12.1189	7.88113	0.620781	4.96246e-13	7.61012e-12	1.53771	3.40229e-13	3.81057e-12	1.5386	2	11	12.1077	7.86927
sp|Q9NZJ9-2|NUDT4_HUMAN	NUDT4	Isoform 2 of Diphosphoinositol polyphosphate phosphohydrolase 2 OS=Homo sapiens GN=NUDT4	47	12	12	C	12.0075	13.1731	13.0981	12.0715	11.5608	11.6592	12.1124	11.7497	12.0642	11.629	7.70865	8.84768	8.43196	7.90571	7.89145	8.21872	7.62523	7.37266	7.60899	7.2634	12.1126	7.88745	0.618873	1.28043e-12	1.69726e-11	1.53567	7.93275e-13	8.03647e-12	1.53677	1	12	12.1006	7.87405
sp|Q15147-4|PLCB4_HUMAN	PLCB4	Isoform 3 of 1-phosphatidylinositol-4,5-bisphosphate phosphodiesterase beta-4 OS=Homo sapiens GN=PLCB4	1288	15	14	C	11.5642	12.8341	12.013	12.3759	13.0098	11.8347	12.193	11.7083	12.0243	11.5527	8.73567	7.77791	7.90474	8.24964	8.01902	7.78683	7.84161	7.1968	7.6734	7.70438	12.111	7.889	0.618404	1.35135e-13	2.73786e-12	1.53518	4.54535e-14	6.70238e-13	1.53577	2	14	12.1018	7.87995
sp|P61619|S61A1_HUMAN	SEC61A1	Protein transport protein Sec61 subunit alpha isoform 1 OS=Homo sapiens GN=SEC61A1 PE=1 SV=2	801	5	3	C	11.3656	13.5903	10.831	11.4798	13.4631	11.5523	12.4589	12.3138	13.3981	10.5866	6.05929	7.45745	9.47641	8.11633	8.58085	9.14763	8.39583	6.85116	7.38855	7.48706	12.104	7.89606	0.616274	7.25255e-08	2.64424e-07	1.53291	1.37758e-07	4.31816e-07	1.5397	2	3	12.0584	7.83169
sp|P54652|HSP72_HUMAN	HSPA2	Heat shock-related 70 kDa protein 2 OS=Homo sapiens GN=HSPA2 PE=1 SV=1	18	15	21	C	11.1723	11.9644	12.3424	11.8281	13.1426	12.5162	12.6472	11.6811	12.2243	11.5181	8.00109	8.03357	7.75745	7.77137	7.8496	7.93759	8.37387	7.84713	7.68871	7.70285	12.1037	7.89632	0.616192	2.02882e-10	1.33929e-09	1.53282	2.61381e-15	5.86813e-14	1.53166	1	21	12.0909	7.89397
sp|Q9BSJ8-2|ESYT1_HUMAN	ESYT1	Isoform 2 of Extended synaptotagmin-1 OS=Homo sapiens GN=ESYT1	1331	17	12	C	11.4308	12.6732	11.295	11.569	13.4044	11.8578	12.508	12.4535	13.093	10.7425	7.62703	7.97931	7.7312	7.84939	8.15833	8.5783	8.28846	7.52904	7.64908	7.58274	12.1027	7.89729	0.615902	6.85648e-09	3.07071e-08	1.53252	3.62484e-12	3.0321e-11	1.53037	2	12	12.0754	7.89052
sp|P61925|IPKA_HUMAN	PKIA	cAMP-dependent protein kinase inhibitor alpha OS=Homo sapiens GN=PKIA PE=1 SV=2	4022	1	3	C	11.5682	12.9207	12.8004	11.913	11.4711	12.6628	12.5544	10.4666	10.335	14.3205	8.35637	8.26294	7.59039	7.06039	8.39058	7.38381	8.00408	8.54764	7.96305	7.42805	12.1013	7.89873	0.615466	2.89213e-07	9.24592e-07	1.53205	1.42009e-09	6.40518e-09	1.52805	1	3	12.047	7.88393
sp|O94788-2|AL1A2_HUMAN	ALDH1A2	Isoform 2 of Retinal dehydrogenase 2 OS=Homo sapiens GN=ALDH1A2	126	7	10	C	10.5609	11.8093	12.3441	11.9412	12.4541	12.9376	11.3893	13.5043	11.5945	12.4476	8.90759	7.50943	7.47221	6.98955	7.24791	8.23647	7.4726	9.38614	7.66724	8.12789	12.0983	7.9017	0.614568	7.50675e-10	4.25155e-09	1.5311	8.38147e-10	3.93716e-09	1.53395	1	10	12.0723	7.87009
sp|Q9ULH4|LRFN2_HUMAN	LRFN2	Leucine-rich repeat and fibronectin type-III domain-containing protein 2 OS=Homo sapiens GN=LRFN2 PE=1 SV=2	4047	1	1	C	14.2916	12.0047	11.4834	12.6772	12.5814	11.045	12.1708	11.5141	11.5674	11.6411	8.92292	8.54568	8.23099	8.31961	8.04243	7.4408	6.8708	7.33476	7.34092	7.97443	12.0977	7.90233	0.614378	2.6608e-09	1.33013e-08	1.5309	3.39034e-10	1.75832e-09	1.53163	2	1	12.0676	7.87891
sp|P04080|CYTB_HUMAN	CSTB	Cystatin-B OS=Homo sapiens GN=CSTB PE=1 SV=2	3800	17	22	C	12.8452	11.707	12.3232	11.7725	11.0327	12.3929	12.0466	12.1784	12.0754	12.5841	8.78498	7.85487	7.46861	7.70239	6.91172	8.0174	7.81679	8.23398	8.08371	8.16761	12.0958	7.90421	0.613814	3.32967e-13	5.42322e-12	1.5303	8.96492e-13	9.00829e-12	1.53183	1	22	12.086	7.88989
sp|Q9NVS2-2|RT18A_HUMAN	MRPS18A	Isoform 2 of 28S ribosomal protein S18a, mitochondrial OS=Homo sapiens GN=MRPS18A	3309	2	0	C	10.8426	12.5613	11.7146	12.0226	13.2957											8.48869	8.94959	7.0131	7.90705	7.2049	12.0874	7.91267	0.611263	6.94519e-05	0.000144771	1.5276	7.8318e-05	0.000155389	1.53067		0	12.0593	7.87842
sp|Q13393-2|PLD1_HUMAN	PLD1	Isoform PLD1B of Phospholipase D1 OS=Homo sapiens GN=PLD1	4392	1	1	C	12.8807	15.6136	14.0627	14.0194	16.6301	9.31403	8.90798	10.793	8.38958	10.2536	15.5977	12.1968	7.70883	9.37253	7.46598	6.69553	6.03686	4.77155	4.81875	4.47073	12.0865	7.91353	0.611	0.0110903	0.0161337	1.52732	0.00566716	0.00849989	1.61287	2	1	11.7647	7.29425
sp|P51452|DUS3_HUMAN	DUSP3	Dual specificity protein phosphatase 3 OS=Homo sapiens GN=DUSP3 PE=1 SV=1	59	10	14	C	11.5422	12.5489	11.9167	12.6533	12.339	12.1889	12.3525	11.6982	12.0513	11.5711	7.99581	8.49537	7.85881	7.90846	7.87948	8.31182	7.85463	7.54847	7.7748	7.51013	12.0862	7.91378	0.610923	3.98743e-15	1.54693e-13	1.52724	6.43024e-16	1.77063e-14	1.52749	1	14	12.0803	7.90862
sp|P68036|UB2L3_HUMAN	UBE2L3	Ubiquitin-conjugating enzyme E2 L3 OS=Homo sapiens GN=UBE2L3 PE=1 SV=1	449	13	14	C	12.1335	12.1275	12.2789	12.4915	11.8282	11.8645	12.8525	11.86	11.9543	11.4706	7.98093	8.10407	7.81692	7.84632	8.24983	8.13062	7.61519	7.63746	7.83364	7.92348	12.0862	7.91385	0.610904	6.35073e-14	1.4453e-12	1.52722	2.01557e-17	1.07253e-15	1.52698	1	14	12.0806	7.91141
sp|Q2PZI1|D19L1_HUMAN	DPY19L1	Protein dpy-19 homolog 1 OS=Homo sapiens GN=DPY19L1 PE=2 SV=1	3882	4	5	C	10.6447	13.0626	9.83146	12.0554	14.0655	11.9505	12.0047	12.7708	13.5771	10.8407	5.89108	8.04913	8.56751	8.08208	8.26649	9.444	8.51654	7.17346	7.64172	7.56468	12.0803	7.91967	0.60915	5.23857e-07	1.59688e-06	1.52536	3.14316e-07	9.23674e-07	1.52727	2	5	12.0114	7.86461
sp|Q9BTV5|FSD1_HUMAN	FSD1	Fibronectin type III and SPRY domain-containing protein 1 OS=Homo sapiens GN=FSD1 PE=1 SV=1	3849	1	1	C	12.6316	13.1904	15.0739	11.6646	12.3294	10.7194	11.3695	11.1427	10.1778	12.4714	8.48369	8.86277	8.68982	8.67988	9.40303	7.55625	6.8186	6.3679	7.11695	7.25043	12.0771	7.92293	0.608164	9.57654e-07	2.75098e-06	1.52432	3.94696e-07	1.14637e-06	1.52708	2	1	12.0067	7.86249
sp|P03891|NU2M_HUMAN	MT-ND2	NADH-ubiquinone oxidoreductase chain 2 OS=Homo sapiens GN=MT-ND2 PE=1 SV=2	4584	1	2	C	11.0432	14.1966	11.0265	12.6157	13.5472	13.2178	11.18	11.7906	11.042	11.0583	6.88752	8.68084	9.3053	7.42981	9.40781	8.78751	7.82362	7.44602	6.71564	6.7979	12.0718	7.9282	0.606575	2.16201e-07	7.12662e-07	1.52264	1.72323e-07	5.28855e-07	1.52752	2	2	12.0181	7.86771
sp|P36405|ARL3_HUMAN	ARL3	ADP-ribosylation factor-like protein 3 OS=Homo sapiens GN=ARL3 PE=1 SV=2	3915	16	20	C	12.0146	11.954	12.0843	12.2264	12.4199	12.2676	12.3385	12.1163	11.9701	11.3084	8.29953	8.16023	7.817	7.72857	7.99375	8.25751	7.7398	7.75972	7.75423	7.78948	12.07	7.92998	0.606037	9.76228e-17	1.01365e-14	1.52207	7.57299e-18	4.96629e-16	1.52217	1	20	12.0663	7.92705
sp|P08758|ANXA5_HUMAN	ANXA5	Annexin A5 OS=Homo sapiens GN=ANXA5 PE=1 SV=2	289	68	64	C	11.4729	13.4596	10.6034	11.4652	13.6203	12.043	12.2513	12.1317	13.4357	10.2052	7.3384	8.3178	8.42808	7.79815	8.05073	8.29315	8.6774	7.59368	7.66282	7.15158	12.0688	7.93118	0.605679	2.66565e-07	8.58796e-07	1.52169	1.48135e-09	6.66342e-09	1.51779	2	64	12.0161	7.91684
sp|Q9BW30|TPPP3_HUMAN	TPPP3	Tubulin polymerization-promoting protein family member 3 OS=Homo sapiens GN=TPPP3 PE=1 SV=1	1179	11	15	C	13.2909	11.9875	11.8187	11.356	10.771	12.29	12.6204	12.1882	11.4171	12.91	8.3641	7.17802	7.45532	7.60785	7.96904	8.48575	7.40683	8.31363	8.29362	8.27597	12.065	7.93501	0.604521	2.8325e-10	1.78651e-09	1.52047	1.27012e-11	9.03032e-11	1.52025	1	15	12.0431	7.92179
sp|P12107-2|COBA1_HUMAN	COL11A1	Isoform B of Collagen alpha-1(XI) chain OS=Homo sapiens GN=COL11A1	3561	7	9	C	13.6274	13.0971	11.794	11.4315	13.7091	11.9712	10.8048	11.0908	10.5675	12.546	7.40551	9.93506	9.13693	7.21394	9.32832	9.33912	7.70202	7.35243	5.97996	5.96744	12.0639	7.93607	0.604204	1.51393e-06	4.19891e-06	1.52014	3.42126e-06	8.51727e-06	1.53682	2	9	12.0159	7.81867
sp|A0FGR8-6|ESYT2_HUMAN	ESYT2	Isoform 6 of Extended synaptotagmin-2 OS=Homo sapiens GN=ESYT2	1131	4	5	C	11.1183	13.2119	11.2388	12.402	13.9652	11.5238	11.7503	11.8282	12.661	10.8998	7.89054	8.25189	8.62988	8.33164	8.23286	8.47841	8.29922	7.04591	7.25497	6.98534	12.0599	7.94007	0.602999	1.05208e-08	4.5203e-08	1.51887	7.6562e-10	3.64804e-09	1.51868	2	5	12.0246	7.91782
sp|P54709|AT1B3_HUMAN	ATP1B3	Sodium/potassium-transporting ATPase subunit beta-3 OS=Homo sapiens GN=ATP1B3 PE=1 SV=1	2483	17	28	C	12.2948	12.2507	12.6348	12.0652	11.3055	11.9326	11.9461	12.1763	11.5817	12.3533	7.9402	8.07617	7.92709	8.0955	7.97114	8.1421	8.01572	7.7191	7.91516	7.65696	12.0541	7.94591	0.601239	9.79266e-13	1.33351e-11	1.51702	6.18654e-18	4.34278e-16	1.51657	1	28	12.0484	7.94452
sp|Q9BTM9-2|URM1_HUMAN	URM1	Isoform 2 of Ubiquitin-related modifier 1 homolog OS=Homo sapiens GN=URM1	3201	3	4	C	14.4189	11.1903	13.1248	12.4291	11.7491	10.9184	12.3097	11.305	11.0297	12.0349	8.38244	9.05528	8.44809	8.5457	7.97083	8.72777	6.4597	7.2196	7.33595	7.34469	12.051	7.949	0.600305	3.73755e-08	1.45191e-07	1.51604	1.70346e-08	6.23807e-08	1.51833	2	4	12.0088	7.90923
sp|Q93052|LPP_HUMAN	LPP	Lipoma-preferred partner OS=Homo sapiens GN=LPP PE=1 SV=1	3158	7	7	C	11.7618	12.6434	12.1354	11.8083	11.7817	12.0512	11.6639	11.9035	11.5468	13.0685	8.70248	7.4869	7.86201	7.73763	7.97713	8.05476	8.07524	7.85894	7.88323	7.99727	12.0364	7.96356	0.595925	2.53133e-13	4.39587e-12	1.51144	4.15946e-15	8.59809e-14	1.51143	1	7	12.0282	7.95821
sp|P12271|RLBP1_HUMAN	RLBP1	Retinaldehyde-binding protein 1 OS=Homo sapiens GN=RLBP1 PE=1 SV=2	1514	138	144	C	11.7526	11.8308	12.527	12.0828	11.666	12.2239	12.4197	11.831	11.9006	12.0724	8.11628	8.05507	7.81717	7.83838	7.72557	8.36441	7.97067	7.59326	8.09444	8.11799	12.0307	7.96932	0.594189	2.43658e-17	3.91739e-15	1.50962	5.06438e-18	3.68677e-16	1.50979	1	144	12.0276	7.96641
sp|Q01740|FMO1_HUMAN	FMO1	Dimethylaniline monooxygenase [N-oxide-forming] 1 OS=Homo sapiens GN=FMO1 PE=2 SV=3	2923	0	1	C						11.9968	13.5859	11.0799	12.7214	10.7676	10.7519	5.96559	6.60377	7.51034	9.01684						12.0303	7.96969	0.59408	0.00573655	0.00874075	1.50951	0.00550456	0.00827594	1.53865		1	11.9858	7.78985
sp|O95861|BPNT1_HUMAN	BPNT1	3'(2'),5'-bisphosphate nucleotidase 1 OS=Homo sapiens GN=BPNT1 PE=1 SV=1	990	14	16	C	11.8149	12.5688	12.3929	12.2994	12.8803	11.9222	11.9681	11.4569	11.6584	11.3261	8.77159	8.41518	8.19845	8.10143	8.18163	7.94974	7.22062	7.5852	7.65117	7.63703	12.0288	7.9712	0.593623	2.7881e-13	4.72649e-12	1.50903	3.88502e-13	4.30287e-12	1.5101	2	16	12.0195	7.95943
sp|Q9UL41-2|PNMA3_HUMAN	PNMA3	Isoform 2 of Paraneoplastic antigen Ma3 OS=Homo sapiens GN=PNMA3	4540	1	0	C	11.1793	11.6984	11.5878	11.6818	13.9953											8.45415	7.95677	7.42216	7.7021	8.32215	12.0285	7.97147	0.593542	0.000563271	0.000998699	1.50895	2.10845e-05	4.60295e-05	1.50581		0	11.9897	7.96226
sp|P40967-2|PMEL_HUMAN	PMEL	Isoform 2 of Melanocyte protein PMEL OS=Homo sapiens GN=PMEL	4368	1	1	C	12.5107	11.7997	11.2178	11.6919	11.1957	12.1339	12.9055	13.881	10.9497	11.9882	7.91275	8.05135	7.49939	7.57908	7.09898	8.54751	8.44484	8.12052	8.61281	7.85849	12.0274	7.97257	0.593209	4.92729e-09	2.29725e-08	1.5086	6.3262e-11	3.89737e-10	1.50758	1	1	11.9987	7.95891
sp|P06454-2|PTMA_HUMAN	PTMA	Isoform 2 of Prothymosin alpha OS=Homo sapiens GN=PTMA	79	9	10	C	11.3974	11.4039	12.6559	12.1407	11.9458	12.8693	10.8107	12.9273	11.693	12.3797	9.93065	7.26151	7.74622	7.16255	7.21912	7.57336	7.2195	10.1395	7.48284	8.04108	12.0224	7.97763	0.591689	7.10309e-08	2.59544e-07	1.50701	3.12096e-08	1.08321e-07	1.51681	1	10	12.0037	7.91378
sp|P26006-2|ITA3_HUMAN	ITGA3	Isoform Alpha-3A of Integrin alpha-3 OS=Homo sapiens GN=ITGA3	134	1	3	C	13.1175	12.1141	12.4941	11.814	11.886	11.6965	11.2313	12.4062	10.9083	12.5172	8.75296	7.85507	8.12587	8.24678	8.25977	7.93873	7.834	7.63783	7.2577	7.906	12.0185	7.98147	0.590533	4.84857e-11	3.8638e-10	1.5058	1.0525e-12	1.03058e-11	1.50549	1	3	12.0024	7.97239
sp|P00915|CAH1_HUMAN	CA1	Carbonic anhydrase 1 OS=Homo sapiens GN=CA1 PE=1 SV=2	431	19	24	C	12.7449	11.4415	12.0999	11.4165	12.0018	11.5706	11.6923	12.4606	11.4051	13.3448	9.05029	7.68824	7.52792	7.95842	7.30174	8.08005	7.79715	7.92715	8.34213	8.14892	12.0178	7.9822	0.590314	2.3492e-11	2.04692e-10	1.50557	3.47831e-12	2.92836e-11	1.50603	1	24	12.0021	7.96941
sp|Q9UJC5|SH3L2_HUMAN	SH3BGRL2	SH3 domain-binding glutamic acid-rich-like protein 2 OS=Homo sapiens GN=SH3BGRL2 PE=1 SV=2	3226	2	5	C	11.7501	12.4273	12.2712	12.2094	12.0002	12.0876	12.5891	11.1605	12.1374	11.5097	7.70808	8.13922	8.00956	7.80156	8.85724	7.65408	8.75935	8.066	7.43157	7.43082	12.0143	7.98575	0.589247	2.4979e-13	4.36826e-12	1.50446	4.91585e-13	5.22401e-12	1.50613	2	5	12.0071	7.97216
sp|O95456-2|PSMG1_HUMAN	PSMG1	Isoform 2 of Proteasome assembly chaperone 1 OS=Homo sapiens GN=PSMG1	929	2	1	C	9.60661	11.1872	12.3812	12.6525	14.7484	11.8429	10.914	12.8149	13.6475	10.3453	10.9311	10.0483	8.66147	5.26501	5.5295	7.35262	7.83517	7.97247	7.55143	8.71246	12.0141	7.98595	0.589186	4.01364e-05	8.743e-05	1.5044	8.13175e-05	0.000160764	1.528	1	1	11.9232	7.80313
sp|Q05209|PTN12_HUMAN	PTPN12	Tyrosine-protein phosphatase non-receptor type 12 OS=Homo sapiens GN=PTPN12 PE=1 SV=3	992	2	0	C	11.2609	12.5512	10.6955	13.7946	11.7657											10.1071	7.77173	6.91379	6.65502	8.48446	12.0136	7.98642	0.589045	0.0012712	0.0021397	1.50425	0.00141625	0.00231137	1.51576		0	11.9662	7.89454
sp|Q9Y6K0|CEPT1_HUMAN	CEPT1	Choline/ethanolaminephosphotransferase 1 OS=Homo sapiens GN=CEPT1 PE=1 SV=1	4086	2	0	C	10.7102	13.4443	10.6733	11.0689	14.132											8.73111	8.38319	7.62539	7.53286	7.69874	12.0057	7.99426	0.586688	0.00396026	0.00616999	1.5018	0.00032894	0.000592282	1.49336		0	11.9176	7.98039
sp|Q01780-2|EXOSX_HUMAN	EXOSC10	Isoform 2 of Exosome component 10 OS=Homo sapiens GN=EXOSC10	3834	1	0	C	13.2291	13.838	12.3414	9.79412	10.8227											9.1274	7.80061	7.06328	8.23762	7.74569	12.0051	7.99492	0.586488	0.00342438	0.00538735	1.50159	0.000780402	0.00132477	1.49481		0	11.9084	7.96652
sp|Q99497|PARK7_HUMAN	PARK7	Protein DJ-1 OS=Homo sapiens GN=PARK7 PE=1 SV=2	1343	81	89	C	12.6638	11.3454	12.261	11.6782	11.2477	12.2801	11.9743	12.5567	11.8099	12.2247	8.57493	7.73884	7.60288	7.78193	7.45569	7.91931	8.28743	8.30135	8.1161	8.17972	12.0042	7.99582	0.586219	1.98528e-13	3.61118e-12	1.50131	2.82619e-14	4.37445e-13	1.50154	1	89	11.9954	7.98877
sp|Q9Y2H5|PKHA6_HUMAN	PLEKHA6	Pleckstrin homology domain-containing family A member 6 OS=Homo sapiens GN=PLEKHA6 PE=1 SV=4	4601	0	2	C						12.1478	12.4459	11.4529	11.5427	12.3422	8.51996	8.0609	7.57428	7.97627	7.93715						11.9863	8.01371	0.580844	6.78918e-07	2.01652e-06	1.49572	2.59635e-07	7.73935e-07	1.4959		2	11.9792	8.00802
sp|P10606|COX5B_HUMAN	COX5B	Cytochrome c oxidase subunit 5B, mitochondrial OS=Homo sapiens GN=COX5B PE=1 SV=2	2782	15	19	C	11.3428	13.414	10.6249	10.9066	13.4087	11.7065	12.1657	11.677	12.6776	11.9387	7.28626	7.44199	8.10018	8.50707	8.49886	8.62438	8.7371	7.393	7.91835	7.6301	11.9862	8.01373	0.580835	1.2862e-08	5.43719e-08	1.49571	4.59513e-10	2.30868e-09	1.49474	2	19	11.9524	7.99634
sp|P30043|BLVRB_HUMAN	BLVRB	Flavin reductase OS=Homo sapiens GN=BLVRB PE=1 SV=3	4164	36	32	C	11.7147	12.2803	11.9786	12.4202	12.1194	11.9527	12.645	11.8716	11.3816	11.4821	8.1532	8.911	7.71557	8.12495	7.76229	8.21215	8.36161	7.85849	7.5324	7.52207	11.9846	8.01537	0.580343	3.16742e-14	8.39703e-13	1.4952	6.32792e-14	8.78506e-13	1.49633	1	32	11.9786	8.00533
sp|P78310-2|CXAR_HUMAN	CXADR	Isoform 2 of Coxsackievirus and adenovirus receptor OS=Homo sapiens GN=CXADR	1429	1	3	C	12.7147	14.2912	10.9362	11.3308	11.9841	11.1865	10.8062	12.4217	12.7416	11.4217	7.4159	8.92371	8.43294	8.78452	7.86528	7.87482	7.89603	7.29392	7.53022	8.14812	11.9835	8.01655	0.579993	8.96113e-08	3.19473e-07	1.49484	1.14606e-09	5.24998e-09	1.4928	2	3	11.9416	7.99944
sp|P15924|DESP_HUMAN	DSP	Desmoplakin OS=Homo sapiens GN=DSP PE=1 SV=3	631	42	49	C	12.322	12.8702	11.3067	11.3474	12.3715	11.8906	12.2857	11.7716	11.9949	11.6358	8.11857	7.86259	8.03419	8.19649	8.20957	8.41213	7.97336	7.60564	7.87448	7.91663	11.9796	8.02036	0.578845	1.00705e-11	9.91922e-11	1.49365	1.43178e-15	3.62234e-14	1.49306	1	49	11.9706	8.01748
sp|P30046|DOPD_HUMAN	DDT	D-dopachrome decarboxylase OS=Homo sapiens GN=DDT PE=1 SV=3	3023	9	9	C	12.1562	11.3113	12.0695	11.7202	12.2983	11.8422	12.3754	11.7042	11.7307	12.5544	9.07597	7.26677	7.32257	8.27764	7.85011	7.95122	8.05826	7.50295	8.55919	8.37284	11.9762	8.02375	0.577826	6.1652e-12	6.55167e-11	1.4926	2.99996e-12	2.56463e-11	1.49532	1	9	11.9708	8.00552
sp|P55039|DRG2_HUMAN	DRG2	Developmentally-regulated GTP-binding protein 2 OS=Homo sapiens GN=DRG2 PE=1 SV=1	1522	4	2	C	11.3197	13.7612	12.2158	12.3126	12.4922	11.5913	12.071	10.8301	12.5604	10.5342	8.0086	8.90048	8.64165	8.39287	8.46935	8.24818	8.17384	6.83689	7.13151	7.50804	11.9688	8.03114	0.575608	7.92922e-09	3.49419e-08	1.49031	2.42563e-09	1.04219e-08	1.49102	2	2	11.9358	8.00512
sp|Q9Y4J8-2|DTNA_HUMAN	DTNA	Isoform 2 of Dystrobrevin alpha OS=Homo sapiens GN=DTNA	764	9	13	C	10.952	12.5579	11.8068	11.6837	12.2994	11.6032	12.6403	11.73	12.5992	11.7602	7.80158	7.71641	8.29517	7.64935	8.20454	8.50166	8.32762	8.0895	7.80775	7.97366	11.9633	8.03672	0.573932	1.41478e-11	1.3296e-10	1.48858	2.74131e-14	4.28298e-13	1.48805	2	13	11.952	8.03199
sp|Q93100-3|KPBB_HUMAN	PHKB	Isoform 3 of Phosphorylase b kinase regulatory subunit beta OS=Homo sapiens GN=PHKB	4577	1	1	C	11.3396	13.733	10.284	11.7373	14.2065	10.1526	12.6413	12.286	13.2599	9.97284	8.43917	8.74983	8.76126	7.89561	7.84143	8.36397	9.61324	6.44945	6.77381	7.49911	11.9613	8.03869	0.573343	4.87568e-06	1.24108e-05	1.48797	1.32618e-06	3.51579e-06	1.48677	2	1	11.8733	7.986
sp|O60493|SNX3_HUMAN	SNX3	Sorting nexin-3 OS=Homo sapiens GN=SNX3 PE=1 SV=3	3508	10	15	C	11.6385	12.572	12.2144	12.3933	11.0466	11.8084	12.7289	11.7945	12.0691	11.3187	7.96399	8.35105	7.76169	8.16417	8.03947	8.46398	8.33412	7.95049	7.53002	7.85657	11.9584	8.04155	0.572483	1.19933e-11	1.16293e-10	1.48708	2.66551e-14	4.19082e-13	1.48658	1	15	11.9474	8.03679
sp|Q9BQB6|VKOR1_HUMAN	VKORC1	Vitamin K epoxide reductase complex subunit 1 OS=Homo sapiens GN=VKORC1 PE=1 SV=1	4557	2	2	C	11.2437	13.5451	10.7968	11.9918	13.2439	11.4052	12.7275	11.5261	12.4477	10.6143	6.88874	8.41238	8.73075	8.07694	9.17043	8.7259	8.67075	7.22229	7.26374	7.29606	11.9542	8.0458	0.571211	2.72416e-08	1.07927e-07	1.48577	1.90304e-08	6.88297e-08	1.48794	2	2	11.9162	8.00855
sp|P35754|GLRX1_HUMAN	GLRX	Glutaredoxin-1 OS=Homo sapiens GN=GLRX PE=1 SV=2	1497	3	5	C	12.0427	12.0025	12.2805	11.7785	11.4736	11.4412	12.8377	11.4803	12.0063	12.1922	7.48222	8.18713	7.52044	8.7638	8.08876	8.22997	8.45311	7.64372	7.99963	8.09588	11.9535	8.04647	0.571012	5.75549e-14	1.33764e-12	1.48557	8.53807e-14	1.12576e-12	1.4864	1	5	11.9465	8.03717
sp|Q8NHU6-2|TDRD7_HUMAN	TDRD7	Isoform 2 of Tudor domain-containing protein 7 OS=Homo sapiens GN=TDRD7	1171	4	5	C	11.5253	11.8076	12.231	11.7562	13.0266	11.9721	12.1593	11.4266	12.333	11.2814	8.21627	8.2208	8.22175	7.92834	8.24047	8.23528	8.58993	7.78225	7.7006	7.34526	11.9519	8.04809	0.570522	1.15868e-12	1.565e-11	1.48506	8.35768e-14	1.10715e-12	1.48519	1	5	11.9421	8.0408
sp|P41236|IPP2_HUMAN	PPP1R2	Protein phosphatase inhibitor 2 OS=Homo sapiens GN=PPP1R2 PE=1 SV=2	3711	4	3	C	12.748	11.4924	12.2298	10.8993	11.0272	11.5688	11.9774	12.0304	11.9222	13.6011	8.66625	6.86363	7.85349	7.83266	7.68397	8.14684	8.01402	8.58165	8.31373	8.54703	11.9497	8.05033	0.56985	9.75476e-10	5.36879e-09	1.48437	1.25488e-10	7.23043e-10	1.48458	1	3	11.9261	8.03335
sp|Q96PE7|MCEE_HUMAN	MCEE	Methylmalonyl-CoA epimerase, mitochondrial OS=Homo sapiens GN=MCEE PE=1 SV=1	2527	4	3	C	11.4851	12.4739	10.7069	13.2606	11.9745	11.8445	12.2527	11.6383	12.1311	11.7263	7.77637	9.14082	7.89219	8.02246	7.5753	8.24577	8.44968	8.67839	7.28352	7.44165	11.9494	8.05061	0.569766	6.12226e-11	4.7381e-10	1.48428	5.38159e-11	3.35693e-10	1.48564	2	3	11.9325	8.03191
sp|Q15349-2|KS6A2_HUMAN	RPS6KA2	Isoform 2 of Ribosomal protein S6 kinase alpha-2 OS=Homo sapiens GN=RPS6KA2	481	1	2	C	10.7735	11.2096	10.8356	11.6667	13.3805	7.21967	7.91514	29.4561	8.13905	8.87494	8.77078	7.07115	8.29265	7.23948	7.02103	8.18317	8.16401	8.97563	8.82656	7.98479	11.9471	8.05293	0.569073	0.0894722	0.11165	1.48357	0.0273021	0.0368564	1.36516	2	2	10.9524	8.02283
sp|P07585|PGS2_HUMAN	DCN	Decorin OS=Homo sapiens GN=DCN PE=1 SV=1	960	6	7	C	11.7244	11.442	12.2663	11.6557	11.2468	12.3964	12.3439	11.9759	11.5578	12.843	8.33668	7.58291	7.2499	7.81385	7.89953	8.42314	7.88375	8.32828	8.56966	8.45999	11.9452	8.05477	0.568518	5.76389e-13	8.5753e-12	1.483	5.53911e-13	5.83212e-12	1.4838	1	7	11.9357	8.044
sp|Q96CB9-2|NSUN4_HUMAN	NSUN4	Isoform 2 of Putative methyltransferase NSUN4 OS=Homo sapiens GN=NSUN4	4230	1	0	C	11.9935	12.8991	13.143	11.072	10.5956											8.17953	7.14914	7.79633	8.51527	8.65649	11.9406	8.05935	0.567144	0.000411529	0.000750204	1.48159	9.04348e-05	0.000177732	1.47988		0	11.899	8.04049
sp|O15305|PMM2_HUMAN	PMM2	Phosphomannomutase 2 OS=Homo sapiens GN=PMM2 PE=1 SV=1	3762	2	2	C	10.682	12.1079	11.2687	11.9566	11.9789	12.3912	12.1375	10.8002	13.5909	12.459	7.93696	7.48532	7.05071	8.48277	7.66548	9.23489	8.12033	6.90491	8.42989	9.31594	11.9373	8.06272	0.566137	5.71657e-09	2.61869e-08	1.48055	8.89339e-09	3.4254e-08	1.4841	1	2	11.9097	8.02488
sp|P60981|DEST_HUMAN	DSTN	Destrin OS=Homo sapiens GN=DSTN PE=1 SV=3	1792	17	17	C	10.8626	11.9984	14.3557	11.9617	12.2726	12.0328	11.9402	11.9011	10.716	11.3295	8.9612	8.04824	8.09589	8.44033	8.53479	8.06508	7.15261	7.67129	7.80167	7.85843	11.9371	8.06295	0.566067	5.08922e-08	1.91143e-07	1.48048	4.08571e-10	2.08e-09	1.47866	2	17	11.9015	8.04887
sp|P62942|FKB1A_HUMAN	FKBP1A	Peptidyl-prolyl cis-trans isomerase FKBP1A OS=Homo sapiens GN=FKBP1A PE=1 SV=2	3781	1	1	C	10.3958	12.3878	12.7007	11.7058	13.8131	12.3313	10.8993	11.5878	12.4046	11.0967	10.4075	8.89979	8.44474	7.42168	6.50657	8.32926	8.11692	8.24856	6.17713	8.12482	11.9323	8.0677	0.564642	3.99225e-07	1.24359e-06	1.47902	8.1031e-07	2.22634e-06	1.48916	1	1	11.8948	7.98756
sp|Q9UMY4-2|SNX12_HUMAN	SNX12	Isoform 2 of Sorting nexin-12 OS=Homo sapiens GN=SNX12	3508	4	6	C	11.3286	12.9697	11.87	12.2679	12.7219	10.8024	10.8809	10.9659	14.5328	10.9584	8.34402	7.67751	9.05167	7.71232	9.07411	8.18979	7.85911	7.30706	7.4741	8.01189	11.9298	8.07016	0.563907	5.12552e-07	1.56529e-06	1.47827	8.47698e-09	3.28532e-08	1.47544	2	6	11.8774	8.05007
sp|P61956|SUMO2_HUMAN	SUMO2	Small ubiquitin-related modifier 2 OS=Homo sapiens GN=SUMO2 PE=1 SV=2	4451	3	2	C	13.1254	11.8793	12.68	12.0295	10.6484	11.98	11.3362	12.5228	10.9354	12.1321	8.61246	8.35777	7.73008	8.34502	8.04822	7.96834	8.18042	8.5119	7.42171	7.55507	11.9269	8.0731	0.563026	1.92757e-09	9.94514e-09	1.47736	1.46439e-11	1.02363e-10	1.47622	1	2	11.9041	8.06388
sp|Q08426|ECHP_HUMAN	EHHADH	Peroxisomal bifunctional enzyme OS=Homo sapiens GN=EHHADH PE=1 SV=3	3734	1	6	C	13.6758	12.2583	11.3949	11.5814	10.3292	11.5944	12.756	11.5677	13.3932	10.7028	7.61306	8.14355	7.29216	8.61935	8.31772	9.17248	7.72521	6.69718	8.26823	8.89733	11.9254	8.07463	0.562567	8.80327e-08	3.14069e-07	1.47689	2.44666e-08	8.64832e-08	1.47735	1	6	11.881	8.04205
sp|Q9BZQ8|NIBAN_HUMAN	FAM129A	Protein Niban OS=Homo sapiens GN=FAM129A PE=1 SV=1	1137	20	21	C	11.912	11.9114	11.9477	11.8456	11.3986	12.1733	11.8869	12.103	12.0387	12.0305	8.2516	8.03952	7.98668	7.71578	7.77392	8.61166	8.08603	8.05983	7.82508	8.40203	11.9248	8.07521	0.562389	5.96712e-17	7.08099e-15	1.47671	3.23439e-17	1.58041e-15	1.4773	1	21	11.923	8.07082
sp|Q8IVF2-3|AHNK2_HUMAN	AHNAK2	Isoform 3 of Protein AHNAK2 OS=Homo sapiens GN=AHNAK2	441	6	5	C	11.8191	11.8129	12.0287	12.1609	12.6696	11.4575	11.8812	11.4549	11.9925	11.9284	8.47192	8.01176	8.22646	8.37298	8.20246	7.94578	7.75372	7.73456	8.00966	8.06509	11.9206	8.07944	0.561126	3.20201e-15	1.29747e-13	1.47542	1.08195e-16	4.21285e-15	1.47546	2	5	11.916	8.07617
sp|Q06055-2|AT5G2_HUMAN	ATP5G2	Isoform 2 of ATP synthase lipid-binding protein, mitochondrial OS=Homo sapiens GN=ATP5G2	2257	5	9	C	11.132	12.9644	11.8952	13.5136	12.2977	10.9346	12.9093	11.4597	12.0625	10.0151	6.89975	9.27886	10.0242	8.21703	8.19898	8.71095	9.12275	6.26133	7.31992	6.78213	11.9184	8.08159	0.560481	7.6613e-07	2.24216e-06	1.47476	1.64992e-06	4.30083e-06	1.48514	2	9	11.8748	7.99573
sp|Q13425|SNTB2_HUMAN	SNTB2	Beta-2-syntrophin OS=Homo sapiens GN=SNTB2 PE=1 SV=1	837	17	16	C	10.8656	13.2552	11.4066	12.5523	13.4864	11.3498	12.0055	11.5642	12.1953	10.4423	8.1433	9.00963	8.29463	8.4532	8.54217	8.58967	7.91031	7.16535	7.20685	7.56169	11.9123	8.08768	0.558657	2.73032e-08	1.07999e-07	1.4729	2.57547e-09	1.10276e-08	1.47232	2	16	11.876	8.06615
sp|Q63HR2-2|TENC1_HUMAN	TENC1	Isoform 2 of Tensin-like C1 domain-containing phosphatase OS=Homo sapiens GN=TENC1	854	2	6	C	11.4588	12.7842	11.2631	12.1796	12.2609	12.0247	12.5964	10.9401	13.0033	10.6115	7.66533	8.5179	8.14816	7.73275	8.7598	8.06249	8.55386	7.56837	8.03612	7.83257	11.9123	8.08774	0.55864	4.37078e-09	2.07269e-08	1.47288	2.64165e-11	1.75313e-10	1.47145	2	6	11.8872	8.07855
sp|Q16774|KGUA_HUMAN	GUK1	Guanylate kinase OS=Homo sapiens GN=GUK1 PE=1 SV=2	1663	23	24	C	11.9236	11.9676	12.3433	11.9804	11.4872	12.1959	12.0255	11.9358	12.026	11.2288	8.16041	8.80867	8.08672	7.70096	7.83122	8.14726	8.36002	8.02106	7.97156	7.79798	11.9114	8.08859	0.558385	7.0164e-16	3.88553e-14	1.47262	1.21348e-15	3.15e-14	1.47313	1	24	11.9074	8.08304
sp|P07311|ACYP1_HUMAN	ACYP1	Acylphosphatase-1 OS=Homo sapiens GN=ACYP1 PE=1 SV=2	1389	9	6	C	11.1198	11.6827	11.4383	11.8404	11.9295	12.4744	11.8857	12.4436	12.4097	11.8876	7.45079	7.66339	7.86424	7.93259	7.98795	8.57154	8.2071	8.23964	8.1263	8.84473	11.9112	8.08883	0.558313	1.03694e-13	2.18989e-12	1.47255	1.44486e-13	1.79581e-12	1.47332	1	6	11.9037	8.07954
sp|P52594-2|AGFG1_HUMAN	AGFG1	Isoform 2 of Arf-GAP domain and FG repeats-containing protein 1 OS=Homo sapiens GN=AGFG1	3765	1	1	C	11.831	13.7093	12.1909	12.201	11.0162	10.5365	14.6345	11.3054	11.0906	10.5911	9.09617	7.3876	7.73021	9.07137	8.55651	8.59081	8.10434	7.83665	8.38834	6.13141	11.9107	8.08934	0.558158	1.498e-06	4.15934e-06	1.47239	4.30962e-07	1.24445e-06	1.47303	2	1	11.8461	8.042
sp|Q13576|IQGA2_HUMAN	IQGAP2	Ras GTPase-activating-like protein IQGAP2 OS=Homo sapiens GN=IQGAP2 PE=1 SV=4	135	66	64	C	11.1214	13.039	11.6087	12.0186	12.3987	11.7062	12.424	11.2686	12.6301	10.8908	7.5517	8.33608	8.22595	8.25317	8.71338	8.67663	8.40692	7.36088	7.65165	7.7176	11.9106	8.0894	0.558143	2.14483e-10	1.40274e-09	1.47237	2.31988e-11	1.56458e-10	1.47241	2	64	11.8917	8.07636
sp|P56277|MTCNB_HUMAN	MTCP1NB	Mature T-cell proliferation 1 neighbor protein OS=Homo sapiens GN=MTCP1NB PE=1 SV=1	2825	1	1	C	11.9041	15.1895	12.7385	11.5654	9.04027	13.8987	12.3105	9.88853	9.91169	12.6492	8.20561	8.55099	8.2059	8.63772	7.74113	7.2312	7.98093	8.85867	7.95184	7.53961	11.9096	8.09036	0.557854	9.81001e-05	0.00019843	1.47208	2.05926e-06	5.29038e-06	1.4576	2	1	11.7714	8.07589
sp|P15259|PGAM2_HUMAN	PGAM2	Phosphoglycerate mutase 2 OS=Homo sapiens GN=PGAM2 PE=1 SV=3	1279	30	37	C	11.8931	11.5953	12.0062	12.2122	11.4841	11.7701	11.842	12.1762	12.0985	11.9989	8.54396	7.96787	7.94475	7.9544	7.70339	8.40879	7.96555	8.44518	7.79968	8.18993	11.9077	8.09235	0.557259	5.71545e-17	7.02241e-15	1.47147	8.20617e-17	3.38013e-15	1.47203	1	37	11.9055	8.08777
sp|Q13509|TBB3_HUMAN	TUBB3	Tubulin beta-3 chain OS=Homo sapiens GN=TUBB3 PE=1 SV=2	230	34	36	C	11.4094	11.7816	11.1976	12.8996	12.473	11.9604	11.2536	11.821	12.9924	11.262	8.50459	9.13124	7.75486	7.61651	7.7033	8.18607	8.79732	8.18487	7.79823	7.2723	11.9051	8.09493	0.556485	9.64151e-11	7.04594e-10	1.47068	6.91822e-11	4.23592e-10	1.47192	2	36	11.8881	8.07662
sp|Q3ZCW2|LEGL_HUMAN	GRP	Galectin-related protein OS=Homo sapiens GN=GRP PE=1 SV=2	3950	9	8	C	12.8337	11.2097	11.1152	11.8338	10.7384	12.9692	11.9126	12.3472	11.3496	12.7259	9.2564	8.57953	6.90368	7.08646	6.8695	8.75364	8.30614	8.36473	8.36687	8.47778	11.9035	8.09647	0.556024	4.63919e-09	2.18129e-08	1.47021	1.27229e-08	4.7785e-08	1.47464	1	8	11.8798	8.05606
sp|Q92882|OSTF1_HUMAN	OSTF1	Osteoclast-stimulating factor 1 OS=Homo sapiens GN=OSTF1 PE=1 SV=2	4458	2	1	C	11.1271	11.9912	10.6028	11.1223	10.9512	10.8704	17.3484	11.7598	11.3089	11.9505	6.68496	7.66982	6.80615	7.9932	7.6079	8.4139	9.28542	8.71986	9.43265	8.35364	11.9033	8.09675	0.555942	0.000102496	0.000206734	1.47013	3.70971e-06	9.18034e-06	1.46435	1	1	11.7843	8.04746
sp|P14923|PLAK_HUMAN	JUP	Junction plakoglobin OS=Homo sapiens GN=JUP PE=1 SV=3	344	30	18	C	11.4043	12.9065	11.8578	11.5805	13.091	11.7949	12.3515	11.2093	12.1127	10.642	7.93533	8.47032	8.21899	8.55584	8.70917	8.61483	7.88311	7.09903	7.65307	7.90989	11.8951	8.10496	0.553485	6.14232e-10	3.56383e-09	1.46763	7.3711e-11	4.48566e-10	1.46763	2	18	11.8736	8.09035
sp|P51570|GALK1_HUMAN	GALK1	Galactokinase OS=Homo sapiens GN=GALK1 PE=1 SV=1	2208	8	8	C	11.5255	12.7495	11.9881	11.8295	12.666	11.8871	11.8967	11.1197	12.561	10.7148	7.6601	8.66421	8.54375	8.29611	8.65646	8.49226	8.4672	7.04039	7.56583	7.67578	11.8938	8.10621	0.553109	7.42924e-11	5.6102e-10	1.46724	9.45237e-11	5.59509e-10	1.46857	2	8	11.8771	8.08754
sp|P08133|ANXA6_HUMAN	ANXA6	Annexin A6 OS=Homo sapiens GN=ANXA6 PE=1 SV=3	1066	99	96	C	11.4064	13.0982	10.4135	11.3946	13.5592	12.0419	12.1412	11.6113	12.946	10.3089	7.42937	8.27229	8.66226	8.13848	8.44844	8.55538	8.61981	7.64301	7.9349	7.37508	11.8921	8.1079	0.552605	2.49039e-07	8.10717e-07	1.46673	2.35395e-09	1.01577e-08	1.4636	2	96	11.847	8.09438
sp|P20933|ASPG_HUMAN	AGA	N(4)-(beta-N-acetylglucosaminyl)-L-asparaginase OS=Homo sapiens GN=AGA PE=1 SV=2	3447	3	2	C	14.0264	14.3196	12.3688	11.8223	7.93677	9.305	14.0993	13.9246	7.70425	13.412	9.20921	9.46052	6.78023	8.52679	7.57815	7.5305	7.86697	8.17906	7.51356	8.43599	11.8919	8.1081	0.552544	0.00120858	0.00204051	1.46667	0.00040136	0.000714421	1.43695	2	2	11.597	8.07058
sp|P13073|COX41_HUMAN	COX4I1	Cytochrome c oxidase subunit 4 isoform 1, mitochondrial OS=Homo sapiens GN=COX4I1 PE=1 SV=1	1650	20	19	C	10.7006	12.868	11.0644	11.3293	12.7905	11.4352	12.0908	12.5776	12.4126	11.6451	7.56357	8.27527	8.17744	7.85078	7.97163	9.05985	8.57867	7.84877	7.81226	7.94765	11.8914	8.10859	0.552397	1.34547e-09	7.16432e-09	1.46652	2.21832e-11	1.49812e-10	1.46565	2	19	11.8693	8.09831
sp|Q969T9|WBP2_HUMAN	WBP2	WW domain-binding protein 2 OS=Homo sapiens GN=WBP2 PE=1 SV=1	527	7	9	C	12.4934	11.9371	11.6478	11.5134	11.7595	11.6513	12.3897	12.708	11.468	11.3238	8.45849	8.51823	8.23814	8.04184	7.20249	8.66415	7.67352	8.19573	8.08437	8.03105	11.8892	8.1108	0.551735	4.14004e-13	6.50913e-12	1.46585	5.5583e-13	5.83212e-12	1.46669	1	9	11.8807	8.10035
sp|P30086|PEBP1_HUMAN	PEBP1	Phosphatidylethanolamine-binding protein 1 OS=Homo sapiens GN=PEBP1 PE=1 SV=3	1467	62	60	C	13.1284	11.3771	11.3526	11.9251	10.3393	12.0192	12.1686	12.6572	11.3319	12.5881	8.76069	7.77568	7.61923	7.57956	7.49993	7.85153	8.35636	8.94585	8.162	8.56181	11.8887	8.11126	0.551598	2.26392e-09	1.14902e-08	1.46571	1.80551e-10	9.93229e-10	1.46527	1	60	11.8632	8.09626
sp|P15088|CBPA3_HUMAN	CPA3	Mast cell carboxypeptidase A OS=Homo sapiens GN=CPA3 PE=1 SV=2	3394	1	3	C	12.0586	11.9099	10.9907	11.866	11.0779	11.491	13.2625	11.5758	11.9232	12.7311	7.56077	8.85388	7.38174	7.93827	7.28188	9.11978	8.37713	7.73746	8.18316	8.67942	11.8887	8.11135	0.551574	2.32361e-10	1.50401e-09	1.46568	2.68345e-10	1.42129e-09	1.46753	1	3	11.8708	8.08894
sp|Q5TFE4|NT5D1_HUMAN	NT5DC1	5'-nucleotidase domain-containing protein 1 OS=Homo sapiens GN=NT5DC1 PE=1 SV=1	2290	6	2	C	10.3195	11.4685	11.5815	11.9238	11.8747	12.3131	12.0471	12.3648	12.9702	11.9881	7.06521	8.11324	7.54975	7.60287	7.98546	9.24964	8.63234	8.32289	7.99397	8.63327	11.8851	8.11486	0.550519	2.26374e-10	1.46907e-09	1.46461	3.36828e-10	1.74987e-09	1.46626	1	2	11.8662	8.09281
sp|Q13542|4EBP2_HUMAN	EIF4EBP2	Eukaryotic translation initiation factor 4E-binding protein 2 OS=Homo sapiens GN=EIF4EBP2 PE=1 SV=1	3798	2	1	C	11.9622	11.1806	11.4615	11.8094	11.4028	12.7079	11.9787	12.1786	10.9543	13.1999	9.24609	7.29915	7.88195	7.27679	7.27671	8.97622	6.87735	8.80474	8.89324	8.63197	11.8836	8.11642	0.550055	6.30921e-09	2.85865e-08	1.46414	1.19096e-08	4.49338e-08	1.46989	1	1	11.8659	8.07261
sp|Q8N357|CB018_HUMAN	C2orf18	Transmembrane protein C2orf18 OS=Homo sapiens GN=C2orf18 PE=1 SV=1	3743	1	1	C	11.0941	13.0456	11.4964	12.5381	14.3211	9.56125	10.4219	11.1236	15.2439	9.96073	8.65475	7.23373	10.5213	7.62741	9.6514	8.41204	8.0777	6.85621	7.36228	6.7965	11.8807	8.11933	0.549183	7.73991e-05	0.000159272	1.46326	2.17659e-05	4.74545e-05	1.46157	2	1	11.7528	8.04123
sp|P61086|UBE2K_HUMAN	UBE2K	Ubiquitin-conjugating enzyme E2 K OS=Homo sapiens GN=UBE2K PE=1 SV=3	3937	4	3	C	12.7069	12.0038	12.1362	12.0644	10.0153	11.6822	12.2118	11.9791	12.6323	11.2907	7.96618	8.65737	7.82052	7.6298	8.12993	8.05047	8.23495	8.04468	8.6927	8.05057	11.8723	8.12772	0.546674	6.14326e-09	2.79107e-08	1.46071	1.228e-11	8.80624e-11	1.45885	1	3	11.8483	8.12165
sp|Q9UHQ9|NB5R1_HUMAN	CYB5R1	NADH-cytochrome b5 reductase 1 OS=Homo sapiens GN=CYB5R1 PE=1 SV=1	2768	19	24	C	10.8653	12.85	11.0937	11.7682	13.7156	11.6447	12.0669	11.1754	12.9772	10.5368	7.6242	8.64843	8.57402	8.1447	8.60763	8.3247	8.80491	7.47297	7.46764	7.63691	11.8694	8.13061	0.545809	1.03881e-07	3.64866e-07	1.45984	1.93643e-09	8.50325e-09	1.45783	2	24	11.8299	8.11477
sp|P61081|UBC12_HUMAN	UBE2M	NEDD8-conjugating enzyme Ubc12 OS=Homo sapiens GN=UBE2M PE=1 SV=1	1552	15	14	C	11.2644	12.85	11.3289	11.7008	12.3855	12.1649	12.5504	11.3419	12.0492	11.0575	8.25702	7.88898	7.81835	7.9671	8.9046	8.94479	8.01561	7.38919	8.34563	7.77512	11.8694	8.13064	0.5458	2.82378e-11	2.38134e-10	1.45983	1.16907e-11	8.42e-11	1.46044	2	14	11.8549	8.11735
sp|Q13136-2|LIPA1_HUMAN	PPFIA1	Isoform 2 of Liprin-alpha-1 OS=Homo sapiens GN=PPFIA1	697	2	5	C	11.123	12.4471	12.4658	12.6526	13.326	11.1052	11.0965	11.0538	11.9854	11.436	8.42224	8.76288	8.90647	8.97946	8.25216	8.46684	7.7665	6.53133	7.44677	7.77412	11.8691	8.13088	0.545733	3.96849e-09	1.90029e-08	1.45976	7.98835e-09	3.10804e-08	1.46281	2	5	11.8442	8.09686
sp|Q9UNL2|SSRG_HUMAN	SSR3	Translocon-associated protein subunit gamma OS=Homo sapiens GN=SSR3 PE=1 SV=1	4330	4	3	C	10.0883	13.2589	10.8798	11.8347	13.4356	11.3522	11.8638	11.8096	13.2829	10.8846	6.95901	7.65483	8.68351	8.50018	9.00938	8.95917	8.89795	7.27517	7.64428	7.72603	11.869	8.13095	0.545707	2.50537e-07	8.14533e-07	1.45974	5.70783e-08	1.90797e-07	1.45949	2	3	11.8195	8.09841
sp|A8MW06|TMSL3_HUMAN	TMSL3	Thymosin beta-4-like protein 3 OS=Homo sapiens GN=TMSL3 PE=2 SV=1	3249	7	9	C	12.3578	14.2157	13.6824	12.3096	6.60827	14.4172	11.9944	10.7502	10.2895	12.0647	8.96891	7.98642	7.50045	7.4325	8.59565	7.28692	9.35224	9.66374	7.43914	7.08414	11.869	8.13101	0.545689	0.000457664	0.000824953	1.45972	0.000257232	0.000472905	1.43826	2	9	11.6262	8.08352
sp|O15498|YKT6_HUMAN	YKT6	Synaptobrevin homolog YKT6 OS=Homo sapiens GN=YKT6 PE=1 SV=1	2667	11	8	C	11.6655	12.0827	12.1846	11.9578	11.9928	11.6039	12.012	11.5442	12.0027	11.5738	7.74273	8.43473	8.23386	8.46736	8.38472	8.15079	8.27622	8.02873	7.75529	7.90566	11.862	8.13801	0.543599	2.63919e-17	3.98597e-15	1.4576	5.5354e-17	2.44145e-15	1.45806	1	8	11.8598	8.13396
sp|Q9NUN5-2|LMBD1_HUMAN	LMBRD1	Isoform 2 of Probable lysosomal cobalamin transporter OS=Homo sapiens GN=LMBRD1	4073	2	1	C	11.3392	10.909	12.2795	11.24	11.4077	12.255	11.2756	13.3909	12.2893	12.2202	7.44464	7.95948	8.01651	7.43964	7.70857	9.84006	8.30732	8.05791	8.32675	8.29253	11.8606	8.13934	0.543198	9.9159e-10	5.43684e-09	1.4572	6.56877e-10	3.16911e-09	1.45891	1	1	11.8396	8.11537
sp|Q99447|PCY2_HUMAN	PCYT2	Ethanolamine-phosphate cytidylyltransferase OS=Homo sapiens GN=PCYT2 PE=1 SV=1	2218	10	12	C	11.5059	12.2809	11.7852	12.1261	11.4781	11.5469	12.6679	11.692	12.3985	11.1146	7.45123	8.50302	8.03842	8.23686	8.35061	8.56869	9.0206	7.80118	7.86797	7.56529	11.8596	8.14039	0.542887	1.53052e-12	1.98649e-11	1.45689	2.73919e-12	2.37428e-11	1.45813	2	12	11.8506	8.12728
tr|B2ZZ83|B2ZZ83_HUMAN	FLNB	Filamin B OS=Homo sapiens GN=FLNB PE=2 SV=1	158	107	104	C	11.7325	11.9008	11.7584	11.6544	12.1631	12.0529	11.6943	11.7396	12.0412	11.8149	8.24462	8.28415	8.11627	8.01766	7.99445	8.35194	8.2166	7.97238	8.03384	8.21608	11.8552	8.1448	0.54157	3.05286e-20	2.53591e-17	1.45556	2.65404e-21	1.62238e-18	1.45559	1	104	11.8541	8.14379
sp|P17643|TYRP1_HUMAN	TYRP1	5,6-dihydroxyindole-2-carboxylic acid oxidase OS=Homo sapiens GN=TYRP1 PE=1 SV=2	4290	2	3	C	13.7703	10.4865	10.3881	12.2323	10.7015	13.0042	11.5771	12.7646	10.3458	13.2816	8.23781	8.4739	7.22545	8.02947	7.06006	8.89615	8.69846	8.79224	7.64395	8.39047	11.8552	8.1448	0.54157	2.21941e-06	6.00843e-06	1.45556	9.6108e-08	3.08835e-07	1.45167	1	3	11.789	8.12102
sp|P09104|ENOG_HUMAN	ENO2	Gamma-enolase OS=Homo sapiens GN=ENO2 PE=1 SV=3	346	61	55	C	10.8402	13.1705	11.0236	10.916	12.5242	10.9549	14.721	10.888	11.4074	12.0914	8.27736	7.03608	8.92771	8.06947	7.62669	7.98399	6.60417	9.27358	8.73548	8.92824	11.8537	8.14628	0.541127	1.3105e-06	3.67767e-06	1.45511	3.10754e-07	9.14087e-07	1.45561	1	55	11.7949	8.10304
sp|O43556|SGCE_HUMAN	SGCE	Epsilon-sarcoglycan OS=Homo sapiens GN=SGCE PE=1 SV=6	3280	2	2	C	12.3944	12.1116	12.852	12.6996	11.582	11.5806	10.8685	11.2805	11.7051	11.4624	8.4193	8.19647	8.37681	9.32267	8.78781	7.78103	7.55126	7.51635	8.34399	7.16782	11.8537	8.14635	0.541108	1.68533e-10	1.14907e-09	1.45509	3.00091e-10	1.5827e-09	1.45735	2	2	11.8382	8.12312
sp|P20674|COX5A_HUMAN	COX5A	Cytochrome c oxidase subunit 5A, mitochondrial OS=Homo sapiens GN=COX5A PE=1 SV=2	3014	12	14	C	11.2323	12.6534	11.4446	11.1906	12.9061	11.2862	11.527	12.4916	12.0072	11.7431	7.77783	8.03696	8.35633	8.09484	8.67898	8.68396	8.7633	8.057	7.3055	7.76326	11.8482	8.1518	0.539479	5.27719e-11	4.16934e-10	1.45345	1.25737e-11	8.95247e-11	1.45383	2	14	11.8332	8.13935
sp|Q14019|COTL1_HUMAN	COTL1	Coactosin-like protein OS=Homo sapiens GN=COTL1 PE=1 SV=3	365	25	27	C	11.7972	11.7585	12.2203	11.6177	11.5415	12.1346	11.7977	11.9771	11.6929	11.8999	8.19745	8.43034	8.07962	7.94906	7.84122	8.23434	8.3714	8.24534	8.12631	8.0874	11.8437	8.15625	0.538147	8.02426e-19	2.85664e-16	1.45211	2.92463e-19	3.47056e-17	1.45221	1	27	11.842	8.15446
sp|Q9H0R4|HDHD2_HUMAN	HDHD2	Haloacid dehalogenase-like hydrolase domain-containing protein 2 OS=Homo sapiens GN=HDHD2 PE=1 SV=1	1728	17	16	C	11.7566	11.4019	12.3488	12.1146	11.3894	12.1516	12.6501	11.3391	12.1711	11.0529	8.28427	8.67398	7.83223	8.01302	7.83166	8.31939	8.64829	8.21307	8.03777	7.77026	11.8376	8.16239	0.536314	7.13859e-12	7.39683e-11	1.45026	1.16298e-13	1.49004e-12	1.45001	1	16	11.8272	8.15663
sp|Q5H9L2|TCAL5_HUMAN	TCEAL5	Transcription elongation factor A protein-like 5 OS=Homo sapiens GN=TCEAL5 PE=1 SV=1	596	18	17	C	12.3212	11.4864	11.941	11.2062	11.0395	12.2874	11.3123	12.1007	11.3823	13.2888	8.60225	7.45973	7.86924	7.77292	7.9243	8.36542	8.08678	8.91433	8.26478	8.37445	11.8366	8.16342	0.536007	3.51221e-10	2.15577e-09	1.44995	1.08248e-11	7.88757e-11	1.4496	1	17	11.819	8.15333
sp|Q9BRA2|TXD17_HUMAN	TXNDC17	Thioredoxin domain-containing protein 17 OS=Homo sapiens GN=TXNDC17 PE=1 SV=1	4428	10	7	C	12.5369	11.5241	12.1192	11.4419	11.1457	12.0077	11.3959	12.2897	11.6434	12.2196	8.84702	8.01377	7.78663	7.99284	7.80345	8.14736	8.29319	8.59467	8.28175	7.91524	11.8324	8.16759	0.534761	3.97247e-13	6.28533e-12	1.4487	5.95894e-14	8.36602e-13	1.44885	1	7	11.8243	8.16117
sp|Q96FW1|OTUB1_HUMAN	OTUB1	Ubiquitin thioesterase OTUB1 OS=Homo sapiens GN=OTUB1 PE=1 SV=2	751	20	24	C	11.9598	11.0508	11.6282	12.5197	11.3429	12.1873	11.2732	12.2553	11.6165	12.488	8.44715	8.51105	7.9018	7.4952	7.82445	8.44315	8.44794	8.52352	8.1237	7.96036	11.8322	8.16783	0.53469	4.31053e-12	4.86057e-11	1.44863	3.28303e-13	3.6936e-12	1.44863	1	24	11.8217	8.16059
sp|O14772|FPGT_HUMAN	FPGT	Fucose-1-phosphate guanylyltransferase OS=Homo sapiens GN=FPGT PE=1 SV=2	2463	4	2	C	11.1831	12.0716	12.0559	12.0159	12.6695	11.6312	12.3922	10.7326	12.9919	10.5761	8.94937	7.91439	8.41112	8.07582	8.32518	8.25298	8.44652	7.71066	7.88054	7.71332	11.832	8.16799	0.534641	7.57905e-09	3.36367e-08	1.44858	3.65276e-11	2.35516e-10	1.447	2	2	11.8073	8.15985
sp|O94811|TPPP_HUMAN	TPPP	Tubulin polymerization-promoting protein OS=Homo sapiens GN=TPPP PE=1 SV=1	1086	16	17	C	12.0734	11.5904	11.7975	11.4646	11.492	12.024	11.8546	12.0706	11.3094	12.6121	8.47119	7.68363	7.75755	8.21161	8.00541	8.41311	8.00299	8.08942	8.27435	8.80214	11.8289	8.17114	0.533702	1.80404e-14	5.41646e-13	1.44764	1.43456e-14	2.44022e-13	1.44806	1	17	11.8232	8.16488
sp|Q15126|PMVK_HUMAN	PMVK	Phosphomevalonate kinase OS=Homo sapiens GN=PMVK PE=1 SV=3	2165	13	15	C	11.7088	11.9548	12.191	12.3269	11.5229	11.5021	12.0132	12.0675	12.0915	10.8991	8.41453	9.47233	7.68019	8.02176	7.83777	8.31743	8.52303	7.93366	7.8325	7.68896	11.8278	8.17222	0.53338	5.50704e-12	5.96676e-11	1.44732	4.96572e-12	3.9918e-11	1.4492	1	15	11.8207	8.1567
sp|Q8NEY4-2|VATC2_HUMAN	ATP6V1C2	Isoform 2 of V-type proton ATPase subunit C 2 OS=Homo sapiens GN=ATP6V1C2	1562	5	5	C	11.6709	12.4401	11.5366	11.6559	11.6768	11.6814	12.3354	11.5824	11.8746	11.8176	7.96535	8.33595	7.75632	8.53172	8.11914	8.60772	8.57271	7.90335	7.95863	7.97738	11.8272	8.17283	0.533198	9.06718e-16	4.56473e-14	1.44713	1.55086e-15	3.8065e-14	1.44764	1	5	11.8235	8.16748
sp|O60268|K0513_HUMAN	KIAA0513	Uncharacterized protein KIAA0513 OS=Homo sapiens GN=KIAA0513 PE=2 SV=1	1842	5	7	C	11.7882	11.4102	11.8739	11.6739	11.0683	11.9161	12.5848	11.9307	11.644	12.371	8.23185	8.44122	7.66349	7.79413	7.42274	9.32506	7.98158	8.13238	8.38884	8.35762	11.8261	8.17389	0.532881	3.04841e-12	3.60885e-11	1.44682	4.16188e-12	3.42074e-11	1.44857	1	7	11.8189	8.15906
sp|Q5KU26|COL12_HUMAN	COLEC12	Collectin-12 OS=Homo sapiens GN=COLEC12 PE=1 SV=3	1087	23	25	C	12.3209	11.6769	11.6563	11.3093	11.2244	11.9651	12.2313	11.7221	10.9702	13.1703	8.39377	7.64087	7.62306	8.38343	7.89986	8.42364	8.20566	8.2012	8.30837	8.67323	11.8247	8.17531	0.532456	2.58775e-10	1.64877e-09	1.44639	1.45577e-12	1.38201e-11	1.44573	1	25	11.8096	8.16857
sp|P50747|BPL1_HUMAN	HLCS	Biotin--protein ligase OS=Homo sapiens GN=HLCS PE=1 SV=1	3219	1	0	C	12.0206	12.4455	11.2634	12.1786	11.201											8.20153	7.75778	7.98278	8.16992	8.77893	11.8218	8.17819	0.531599	5.93761e-06	1.48709e-05	1.44553	1.59717e-06	4.17862e-06	1.44545		0	11.8112	8.17126
sp|P06732|KCRM_HUMAN	CKM	Creatine kinase M-type OS=Homo sapiens GN=CKM PE=1 SV=2	2333	27	18	C	12.1598	11.5599	11.4263	11.786	11.1284	11.8056	11.8556	12.2224	11.9895	12.2485	8.71263	7.80142	7.86361	7.87953	7.62118	8.18042	8.51003	8.53349	8.32256	8.39322	11.8182	8.18181	0.530519	1.6311e-14	5.01814e-13	1.44445	3.55488e-14	5.39396e-13	1.44516	1	18	11.8131	8.17426
sp|Q9H857-2|NT5D2_HUMAN	NT5DC2	Isoform 2 of 5'-nucleotidase domain-containing protein 2 OS=Homo sapiens GN=NT5DC2	1202	4	5	C	10.8908	13.4597	11.1203	11.797	13.5947	11.2654	11.8243	11.3548	12.2433	10.5853	7.60851	8.64398	8.7197	8.72373	9.03097	8.62833	8.6946	6.81205	7.44672	7.55584	11.8136	8.18644	0.529135	8.49891e-08	3.05177e-07	1.44306	3.4891e-08	1.20094e-07	1.44411	2	5	11.7751	8.1539
sp|Q13228|SBP1_HUMAN	SELENBP1	Selenium-binding protein 1 OS=Homo sapiens GN=SELENBP1 PE=1 SV=2	2190	55	63	C	11.8114	11.7728	11.8614	11.3621	10.4025	12.2457	12.0385	13.2694	10.7284	12.6042	8.97545	8.40001	7.45305	7.33356	6.95175	8.52251	8.03388	9.02807	8.55573	8.64963	11.8096	8.19036	0.527966	6.69612e-09	3.01205e-08	1.44189	7.91015e-09	3.08242e-08	1.44376	1	63	11.7825	8.16098
sp|Q05682-2|CALD1_HUMAN	CALD1	Isoform 2 of Caldesmon OS=Homo sapiens GN=CALD1	2672	14	15	C	12.0874	11.6346	11.6662	11.1606	11.5249	11.8515	11.7866	12.2076	11.5788	12.5617	8.11305	7.50996	8.28738	7.98438	8.11912	8.59235	8.45418	8.24767	8.26056	8.37148	11.806	8.19401	0.526877	4.16211e-14	1.0372e-12	1.44081	7.53926e-15	1.42332e-13	1.44096	1	15	11.8001	8.18901
sp|Q13418|ILK_HUMAN	ILK	Integrin-linked protein kinase OS=Homo sapiens GN=ILK PE=1 SV=2	2147	7	11	C	10.2622	13.0081	11.3963	12.2833	11.8944	11.9265	11.9158	12.2536	12.3732	10.7386	7.46908	8.60642	8.21643	8.17663	8.32382	9.08567	7.95821	7.94372	8.02726	8.14091	11.8052	8.19482	0.526639	7.6787e-09	3.40183e-08	1.44057	1.11751e-10	6.49905e-10	1.43916	2	11	11.7793	8.18485
sp|P02100|HBE_HUMAN	HBE1	Hemoglobin subunit epsilon OS=Homo sapiens GN=HBE1 PE=1 SV=2	1690	0	1	C						11.6013	11.8413	11.8786	12.0257	11.6744	8.77013	9.0163	7.87877	7.53299	7.7806						11.8043	8.19576	0.526358	0.000135835	0.000267906	1.44029	7.23155e-06	1.70596e-05	1.44381		1	11.8033	8.17513
sp|Q8IYK4|GT252_HUMAN	GLT25D2	Procollagen galactosyltransferase 2 OS=Homo sapiens GN=GLT25D2 PE=1 SV=1	3700	0	1	C						11.2405	12.2146	12.356	10.1554	13.0445	8.38955	8.04221	8.38077	7.83029	8.34612						11.8022	8.19779	0.525749	0.00152668	0.00253294	1.43968	4.8751e-05	0.000100694	1.43483		1	11.758	8.19468
sp|Q9Y243-2|AKT3_HUMAN	AKT3	Isoform 2 of RAC-gamma serine/threonine-protein kinase OS=Homo sapiens GN=AKT3	2111	5	1	C	11.4258	12.4925	12.0507	11.7649	11.5157	11.9477	12.4302	10.8561	12.5565	10.9672	8.17225	8.63402	7.4517	8.11589	8.86851	8.31971	8.33405	7.80621	8.25363	8.03675	11.8007	8.19927	0.525308	6.59527e-11	5.04153e-10	1.43924	3.75521e-12	3.12144e-11	1.43903	2	1	11.7864	8.19054
sp|Q8N3F0-2|CG041_HUMAN	C7orf41	Isoform 2 of UPF0452 protein C7orf41 OS=Homo sapiens GN=C7orf41	4469	2	1	C	12.8425	11.3348	11.7704	11.7949	11.1085	11.3747	11.5994	11.993	12.1253	12.0502	8.98167	7.73429	7.64132	8.54496	7.95512	8.11834	8.00854	8.2131	8.23499	8.57399	11.7994	8.20063	0.524903	1.46012e-12	1.91003e-11	1.43884	6.82728e-13	7.01591e-12	1.4393	1	1	11.7902	8.19158
sp|P55854|SUMO3_HUMAN	SUMO3	Small ubiquitin-related modifier 3 OS=Homo sapiens GN=SUMO3 PE=1 SV=2	4451	7	4	C	12.5735	11.0826	11.8843	11.4143	11.0468	12.0629	11.7584	12.1602	11.4622	12.5481	8.21981	7.81367	8.10519	8.30285	7.56674	8.28358	8.19565	8.7316	8.44417	8.34354	11.7993	8.20068	0.524889	2.58139e-11	2.22589e-10	1.43882	2.8814e-13	3.3093e-12	1.43844	1	4	11.7878	8.19487
sp|Q9UI15|TAGL3_HUMAN	TAGLN3	Transgelin-3 OS=Homo sapiens GN=TAGLN3 PE=1 SV=2	111	19	23	C	12.1757	11.7288	11.9254	11.551	10.8706	12.214	11.6933	12.0538	11.5326	12.2133	8.57892	8.02682	7.87726	7.87368	7.93636	8.39984	8.17047	8.40327	8.38276	8.39211	11.7958	8.20415	0.523854	3.83009e-13	6.138e-12	1.43779	4.40133e-15	8.95356e-14	1.43761	1	23	11.789	8.20045
sp|P60983|GMFB_HUMAN	GMFB	Glia maturation factor beta OS=Homo sapiens GN=GMFB PE=1 SV=2	3239	3	6	C	12.468	11.3989	12.654	11.9761	11.4633	11.7096	11.778	11.3237	11.8075	11.3692	8.48274	8.95968	8.0435	8.21408	8.31201	8.0228	8.73603	7.83059	7.88761	7.56281	11.7948	8.20519	0.523547	6.07326e-13	8.98193e-12	1.43748	7.1231e-13	7.28984e-12	1.43827	1	6	11.7869	8.19521
sp|Q9HD33-2|RM47_HUMAN	MRPL47	Isoform 2 of 39S ribosomal protein L47, mitochondrial OS=Homo sapiens GN=MRPL47	3672	2	1	C	10.6759	10.8595	11.7397	12.1376	12.9497	12.4399	11.7267	12.1488	13.6031	9.66041	7.97942	8.60095	8.79809	7.04166	8.00092	8.03966	8.74425	8.82426	7.76357	8.26579	11.7941	8.20586	0.523343	7.03705e-07	2.08023e-06	1.43728	2.6258e-08	9.21618e-08	1.43407	1	1	11.742	8.18786
sp|O75106|AOC2_HUMAN	AOC2	Retina-specific copper amine oxidase OS=Homo sapiens GN=AOC2 PE=1 SV=2	19	33	28	C	12.2673	11.5393	11.6843	11.4483	11.4554	11.7242	11.6469	12.5016	11.3343	12.3185	7.85722	7.9764	8.18039	8.34432	8.11612	8.69141	8.82369	7.82545	8.04208	8.22289	11.792	8.208	0.522708	8.43368e-14	1.83552e-12	1.43665	2.4478e-14	3.91937e-13	1.4369	1	28	11.7855	8.20206
sp|P49407-2|ARRB1_HUMAN	ARRB1	Isoform 1B of Beta-arrestin-1 OS=Homo sapiens GN=ARRB1	379	6	8	C	12.3493	12.185	11.2816	11.6054	11.5201	11.9535	11.6584	12.1713	11.2627	11.9155	8.16039	8.32373	8.06366	8.03503	8.45573	9.20388	7.75086	7.33711	8.30675	8.46002	11.7903	8.20972	0.522194	1.36892e-12	1.80974e-11	1.43614	1.67409e-12	1.55087e-11	1.43775	1	8	11.7847	8.19662
sp|P11532-2|DMD_HUMAN	DMD	Isoform 1 of Dystrophin OS=Homo sapiens GN=DMD	2744	5	6	C	10.9557	12.9577	11.6425	12.4465	12.6284	10.7257	11.7997	11.1824	12.3706	11.191	8.51525	8.21155	8.67018	8.63375	8.69977	9.34917	7.58613	7.37553	7.49439	7.56393	11.79	8.20997	0.522118	2.37609e-09	1.2035e-08	1.43606	2.12713e-09	9.26715e-09	1.43756	2	6	11.7671	8.18546
sp|Q99569|PKP4_HUMAN	PKP4	Plakophilin-4 OS=Homo sapiens GN=PKP4 PE=1 SV=2	33	7	9	C	11.0918	13.2573	11.4381	11.7768	13.6698	11.0063	11.2454	11.0951	12.4716	10.8009	8.13192	8.91565	8.78074	8.71434	8.83803	8.39655	8.32796	7.12793	7.18333	7.73031	11.7853	8.21468	0.520714	8.60576e-08	3.08347e-07	1.43467	1.38921e-08	5.17087e-08	1.43454	2	9	11.7482	8.18954
sp|Q5T619|ZN648_HUMAN	ZNF648	Zinc finger protein 648 OS=Homo sapiens GN=ZNF648 PE=1 SV=1	1222	15	13	C	11.9	11.5812	11.8239	11.9982	11.441	11.5314	12.0981	11.7318	11.7245	11.9909	8.96453	8.53996	8.05344	7.75667	7.60865	7.87304	8.94634	8.04117	8.32016	8.07509	11.7821	8.21791	0.519754	1.8762e-11	1.6879e-10	1.43371	1.88517e-13	2.28605e-12	1.43556	1	13	11.7803	8.20604
sp|Q9BYC9|RM20_HUMAN	MRPL20	39S ribosomal protein L20, mitochondrial OS=Homo sapiens GN=MRPL20 PE=1 SV=1	4533	2	1	C	10.9399	12.921	10.7422	11.7793	13.3229	11.601	12.1972	11.1482	12.8789	10.2729	7.43123	8.07174	9.56261	8.36697	8.46933	8.2993	8.78481	7.483	7.93725	7.79041	11.7803	8.21967	0.519231	1.28552e-07	4.43087e-07	1.43319	1.20735e-08	4.54834e-08	1.43204	2	1	11.7399	8.19804
sp|Q9NVD7|PARVA_HUMAN	PARVA	Alpha-parvin OS=Homo sapiens GN=PARVA PE=1 SV=1	1945	7	12	C	11.3914	11.5545	12.1403	11.9361	12.0421	11.5519	11.7899	11.4852	12.1627	11.7367	8.03716	8.58281	8.23533	8.3255	8.09295	8.32023	8.43575	8.0625	8.20766	7.90943	11.7791	8.22093	0.518853	2.72957e-16	1.88947e-14	1.43282	1.35627e-17	7.68141e-16	1.43284	1	12	11.7761	8.21869
sp|O96008-2|TOM40_HUMAN	TOMM40	Isoform 2 of Mitochondrial import receptor subunit TOM40 homolog OS=Homo sapiens GN=TOMM40	3045	1	2	C	11.0666	14.2737	9.92779	11.6628	13.1341	11.5832	12.8417	10.9471	13.1396	9.20691	7.74592	7.58949	9.43876	8.00021	9.50705	9.57636	7.99416	7.44823	7.29031	7.6259	11.7784	8.22164	0.51864	2.10073e-05	4.79836e-05	1.4326	4.18204e-06	1.02474e-05	1.42845	2	2	11.6817	8.17789
sp|Q8NEZ5|FBX22_HUMAN	FBXO22	F-box only protein 22 OS=Homo sapiens GN=FBXO22 PE=1 SV=1	3712	13	10	C	10.5289	11.9266	11.3364	11.6363	12.7586	12.454	11.4214	12.1873	12.509	10.9972	8.67847	8.71614	8.15359	7.20295	7.67997	8.38414	8.66883	8.37555	8.21883	8.16598	11.7756	8.22444	0.517807	8.48135e-10	4.73891e-09	1.43178	1.05483e-10	6.15801e-10	1.43159	2	10	11.7556	8.21152
sp|Q03135|CAV1_HUMAN	CAV1	Caveolin-1 OS=Homo sapiens GN=CAV1 PE=1 SV=4	1362	0	1	C						10.6439	12.5194	11.7833	13.7654	10.151	7.01653	7.38111	9.40389	8.58469	8.75086						11.7726	8.22742	0.516922	0.00271058	0.00433137	1.4309	0.00172506	0.00278153	1.43082		1	11.7017	8.17834
sp|Q6P1N9|TATD1_HUMAN	TATDN1	Putative deoxyribonuclease TATDN1 OS=Homo sapiens GN=TATDN1 PE=1 SV=2	3074	1	0	C	11.937	10.6653	12.5506	12.187	11.4982											8.27965	8.03534	9.66251	7.36347	7.82094	11.7676	8.23238	0.515441	0.000131877	0.000260926	1.42943	0.000146512	0.000279135	1.43325		0	11.7493	8.19765
sp|Q15274|NADC_HUMAN	QPRT	Nicotinate-nucleotide pyrophosphorylase [carboxylating] OS=Homo sapiens GN=QPRT PE=1 SV=3	2425	9	11	C	12.5471	10.9813	11.5778	12.334	11.5903	12.0889	12.6489	11.3829	11.1582	11.3651	9.13845	8.0532	7.89177	8.06434	8.20818	8.34578	7.78584	7.404	8.52786	8.90616	11.7674	8.23256	0.515389	4.35147e-11	3.52074e-10	1.42938	3.74067e-11	2.40561e-10	1.4303	1	11	11.7541	8.21788
sp|O60504|VINEX_HUMAN	SORBS3	Vinexin OS=Homo sapiens GN=SORBS3 PE=1 SV=2	3019	7	3	C	11.0681	12.7746	11.6291	11.9359	12.3844	11.3035	11.9559	10.872	12.1553	11.5894	7.32848	8.53692	8.52216	8.51863	9.21762	8.68345	8.38548	7.72419	7.68378	7.73105	11.7668	8.23318	0.515204	8.30299e-11	6.17643e-10	1.4292	1.44325e-10	8.18331e-10	1.43083	2	3	11.7534	8.21436
sp|P52306|GDS1_HUMAN	RAP1GDS1	Rap1 GTPase-GDP dissociation stimulator 1 OS=Homo sapiens GN=RAP1GDS1 PE=1 SV=3	1500	23	20	C	11.7992	11.7282	12.4687	12.0781	11.0559	12.2802	12.0217	11.3881	11.5137	11.3282	8.28287	9.00496	8.14115	8.17561	7.86352	8.3748	8.29642	8.0405	8.21869	7.9395	11.7662	8.2338	0.515018	6.5774e-13	9.52959e-12	1.42901	3.84871e-14	5.7431e-13	1.42898	1	20	11.7584	8.22854
sp|P14324|FPPS_HUMAN	FDPS	Farnesyl pyrophosphate synthase OS=Homo sapiens GN=FDPS PE=1 SV=4	1706	10	14	C	11.2356	12.1383	12.061	12.0438	11.9553	11.9401	11.9512	11.068	11.7223	11.5417	7.74868	8.72797	8.40984	8.36258	8.52767	9.0119	7.98616	7.7634	8.01653	7.78807	11.7657	8.23428	0.514876	2.86536e-13	4.80841e-12	1.42887	4.49638e-13	4.85064e-12	1.43005	1	14	11.7604	8.22379
sp|Q6DHV7-2|ADAL_HUMAN	ADAL	Isoform 2 of Adenosine deaminase-like protein OS=Homo sapiens GN=ADAL	2140	1	1	C	11.1484	12.2099	13.0417	11.7072	11.2537	11.6279	11.1021	10.9222	12.042	12.5953	9.81282	7.82192	8.9411	6.81919	8.31554	8.38747	7.81797	9.28914	7.49049	7.65409	11.765	8.23497	0.51467	2.30031e-08	9.20124e-08	1.42867	3.21604e-08	1.11311e-07	1.43414	1	1	11.7466	8.19073
sp|P48307|TFPI2_HUMAN	TFPI2	Tissue factor pathway inhibitor 2 OS=Homo sapiens GN=TFPI2 PE=1 SV=1	4180	1	1	C	14.2619	10.3184	10.8693	11.179	12.1843	13.462	10.9643	11.3851	11.238	11.7692	8.62433	8.30788	7.67356	8.35615	8.21955	8.18236	6.96276	9.54173	8.19656	8.30368	11.7631	8.23686	0.514109	1.55158e-06	4.29853e-06	1.42811	6.68378e-08	2.20902e-07	1.42554	1	1	11.7086	8.21345
sp|Q9BXM0|PRAX_HUMAN	PRX	Periaxin OS=Homo sapiens GN=PRX PE=1 SV=2	4391	1	0	C	9.98414	10.349	11.1316	9.14274	18.1978											9.00352	7.62773	6.19701	9.61286	8.75364	11.7611	8.23895	0.513485	0.0993245	0.12299	1.42749	0.0487454	0.0629234	1.39819		0	11.386	8.14341
sp|Q96AC1|FERM2_HUMAN	FERMT2	Fermitin family homolog 2 OS=Homo sapiens GN=FERMT2 PE=1 SV=1	2489	13	16	C	10.9579	12.0726	11.7521	11.9832	11.9547	11.7478	12.3623	11.3395	11.7331	11.7022	7.98627	8.32511	7.95159	8.08921	8.76292	8.63878	8.51696	7.91814	8.30031	7.90524	11.7605	8.23945	0.513334	4.05002e-14	1.01434e-12	1.42734	1.68392e-14	2.77902e-13	1.42757	2	16	11.7546	8.23401
sp|Q15121|PEA15_HUMAN	PEA15	Astrocytic phosphoprotein PEA-15 OS=Homo sapiens GN=PEA15 PE=1 SV=2	2432	25	26	C	12.5819	10.5279	11.8678	11.1373	11.3481	11.8709	11.193	12.9478	11.9181	12.2063	9.26931	7.92517	7.74059	7.5531	7.37576	8.0942	8.56837	8.88031	8.50388	8.49026	11.7599	8.2401	0.513144	9.80656e-10	5.38874e-09	1.42716	7.1229e-10	3.40696e-09	1.42816	1	26	11.7397	8.22016
sp|O75347|TBCA_HUMAN	TBCA	Tubulin-specific chaperone A OS=Homo sapiens GN=TBCA PE=1 SV=3	545	16	13	C	12.7128	10.9304	12.2596	11.476	10.7465	11.6608	10.8417	13.2613	10.6084	13.0964	8.63143	7.98304	8.1474	7.96058	7.80887	8.10449	8.53115	9.0789	8.10559	8.05465	11.7594	8.24061	0.51299	3.53964e-07	1.11163e-06	1.427	9.23747e-10	4.31891e-09	1.42371	1	13	11.7209	8.23266
sp|Q9NWY4|CD027_HUMAN	C4orf27	UPF0609 protein C4orf27 OS=Homo sapiens GN=C4orf27 PE=1 SV=2	3056	2	4	C	13.151	11.534	12.6719	12.2018	13.0804	10.6929	10.6384	11.1682	11.4829	10.9436	8.33916	9.31003	9.15809	9.10619	9.16052	8.44356	7.83902	6.9316	7.24912	6.89767	11.7565	8.2435	0.512132	1.73668e-07	5.84444e-07	1.42616	3.09635e-07	9.11531e-07	1.43095	2	4	11.7219	8.19171
sp|O14880|MGST3_HUMAN	MGST3	Microsomal glutathione S-transferase 3 OS=Homo sapiens GN=MGST3 PE=1 SV=1	4372	3	3	C	10.4265	12.5527	11.2098	11.0729	13.2667	12.6466	11.3866	12.0388	11.9072	11.0271	6.7692	8.07024	8.56101	8.73252	8.86065	8.68263	9.83793	7.26145	8.48594	7.20339	11.7535	8.2465	0.511236	8.0153e-08	2.8969e-07	1.42527	1.51881e-07	4.71343e-07	1.43	2	3	11.7239	8.19855
sp|Q8TB22-2|SPT20_HUMAN	SPATA20	Isoform 2 of Spermatogenesis-associated protein 20 OS=Homo sapiens GN=SPATA20	1310	3	2	C	10.0215	11.5579	11.2585	10.8618	11.4575	12.3719	12.9111	12.2207	12.5224	12.3303	7.3587	7.75152	7.62777	7.27275	7.6329	9.51003	9.18007	8.14243	8.78658	9.22376	11.7514	8.24865	0.510598	4.14913e-08	1.58827e-07	1.42464	5.95594e-08	1.98824e-07	1.42756	1	2	11.7204	8.2101
sp|P21246|PTN_HUMAN	PTN	Pleiotrophin OS=Homo sapiens GN=PTN PE=1 SV=1	1230	3	2	C	11.8205	10.5979	12.5974	13.4003	10.9956	11.9145	9.54403	12.6507	11.6066	12.3663	8.29392	8.30885	8.7131	7.66825	8.93369	8.65786	8.78075	6.93136	8.34215	7.87611	11.7494	8.2506	0.510013	6.06132e-07	1.82536e-06	1.42406	5.64327e-08	1.88892e-07	1.4216	1	2	11.6986	8.22915
sp|P30085|KCY_HUMAN	CMPK1	UMP-CMP kinase OS=Homo sapiens GN=CMPK1 PE=1 SV=3	3117	13	9	C	11.9482	11.3009	12.9027	11.5608	11.6546	11.8778	11.9475	11.8142	10.3566	12.1203	8.08104	9.87714	6.92882	9.31352	7.68292	7.97929	8.08381	8.18952	8.54989	7.83034	11.7484	8.25163	0.509709	7.87525e-09	3.47347e-08	1.42376	1.04352e-08	3.97927e-08	1.42815	2	9	11.732	8.21481
sp|P62330|ARF6_HUMAN	ARF6	ADP-ribosylation factor 6 OS=Homo sapiens GN=ARF6 PE=1 SV=2	1962	7	9	C	11.7917	11.962	12.2682	12.2202	11.6729	11.8321	11.5363	10.8769	11.7696	11.5239	8.50307	8.79045	8.12862	8.61387	8.42511	8.23382	8.16737	8.01097	8.21291	7.45998	11.7454	8.25462	0.50882	7.47811e-14	1.67134e-12	1.42289	1.31469e-13	1.66305e-12	1.42345	2	9	11.7393	8.24704
sp|Q16625|OCLN_HUMAN	OCLN	Occludin OS=Homo sapiens GN=OCLN PE=1 SV=1	2968	3	4	C	11.1541	12.7357	11.3972	11.7112	11.4776	11.6824	11.6171	11.5405	12.0636	12.0563	8.58323	7.84784	8.29923	8.35114	7.95876	8.39508	7.90422	8.41591	8.18648	8.62254	11.7436	8.25644	0.508279	1.4937e-12	1.94885e-11	1.42235	1.54877e-14	2.59029e-13	1.42217	1	4	11.7361	8.25229
sp|Q9BV57|MTND_HUMAN	ADI1	1,2-dihydroxy-3-keto-5-methylthiopentene dioxygenase OS=Homo sapiens GN=ADI1 PE=1 SV=1	4102	4	3	C	12.9366	11.6861	11.4838	11.4951	10.5567	11.4581	11.7682	11.1806	11.3825	13.4704	8.00989	8.09528	7.90713	8.69985	8.02798	8.2255	8.24144	8.14496	8.51622	8.71355	11.7418	8.25818	0.507759	8.63644e-08	3.09224e-07	1.42184	3.45087e-11	2.23656e-10	1.41939	1	3	11.7153	8.25371
sp|P31150|GDIA_HUMAN	GDI1	Rab GDP dissociation inhibitor alpha OS=Homo sapiens GN=GDI1 PE=1 SV=2	2343	69	84	C	12.1456	12.0759	11.9894	11.8429	11.5888	11.618	12.3787	11.0212	11.493	11.2563	7.84653	8.58423	8.22269	8.55118	9.02814	8.62145	8.38474	7.6055	7.88726	7.85843	11.741	8.25901	0.507511	7.50204e-13	1.06829e-11	1.4216	1.48551e-12	1.40224e-11	1.42266	2	84	11.7341	8.24798
sp|P05413|FABPH_HUMAN	FABP3	Fatty acid-binding protein, heart OS=Homo sapiens GN=FABP3 PE=1 SV=4	1225	14	10	C	12.6726	11.9286	11.5904	11.0172	10.4102	11.2726	11.4293	12.7265	10.1893	14.165	8.98062	7.37682	7.4585	8.44848	7.95288	8.69396	7.65303	8.21351	8.81726	9.00324	11.7402	8.25983	0.507269	1.30197e-06	3.65577e-06	1.42136	5.79443e-08	1.93562e-07	1.41865	1	10	11.6874	8.23843
sp|Q9UJU6|DBNL_HUMAN	DBNL	Drebrin-like protein OS=Homo sapiens GN=DBNL PE=1 SV=1	560	2	1	C	12.2742	10.9375	12.2364	11.4428	11.6813	12.2904	11.5322	11.1098	12.3174	11.5369	7.87527	8.12169	7.60646	8.76925	8.84066	8.94302	8.59845	8.14956	7.95239	7.78437	11.7359	8.26411	0.505996	7.55419e-12	7.7629e-11	1.4201	1.02365e-11	7.51532e-11	1.42105	1	1	11.7257	8.25145
sp|Q75T13-2|PGAP1_HUMAN	PGAP1	Isoform 2 of GPI inositol-deacylase OS=Homo sapiens GN=PGAP1	745	3	1	C	11.3226	12.2712	11.2808	12.3646	13.152	11.0337	11.7855	11.0987	11.9334	11.1058	7.7883	8.36749	9.01708	8.42522	9.4448	9.20248	8.08537	7.35869	7.30604	7.6563	11.7348	8.26518	0.505679	3.92572e-09	1.88495e-08	1.41979	6.12347e-09	2.44743e-08	1.42299	2	1	11.7166	8.23376
sp|P28161|GSTM2_HUMAN	GSTM2	Glutathione S-transferase Mu 2 OS=Homo sapiens GN=GSTM2 PE=1 SV=2	1908	19	32	C	11.88	11.3817	11.8606	11.7338	11.0524	12.5325	13.4627	11.6207	10.8845	10.9066	8.18583	8.00395	7.88443	7.69458	8.8242	8.54732	8.14929	8.57381	8.43251	8.38869	11.7316	8.26846	0.504703	2.01316e-08	8.16404e-08	1.41883	3.64233e-11	2.35363e-10	1.41715	1	32	11.7083	8.26185
sp|Q15847|APM2_HUMAN	APM2	Adipose most abundant gene transcript 2 protein OS=Homo sapiens GN=APM2 PE=1 SV=1	1366	15	12	C	11.8378	12.2605	12.2293	12.2191	10.3731	11.9452	12.5885	11.5985	9.93398	12.3239	8.86302	8.48813	8.02675	8.61294	7.61909	7.97087	8.22754	8.11238	8.33282	8.43669	11.731	8.26902	0.504536	8.57463e-08	3.07453e-07	1.41867	3.76699e-10	1.93354e-09	1.41602	1	12	11.6992	8.26205
sp|Q8N335|GPD1L_HUMAN	GPD1L	Glycerol-3-phosphate dehydrogenase 1-like protein OS=Homo sapiens GN=GPD1L PE=1 SV=1	1213	18	15	C	11.9137	12.0108	11.9836	11.7047	11.4832	11.7694	12.1431	11.1557	11.5632	11.5602	8.48293	8.38632	8.02799	8.30671	8.60443	8.83793	7.90441	7.82394	8.08335	8.25436	11.7288	8.27124	0.503875	2.20498e-15	9.47383e-14	1.41802	4.29205e-15	8.80312e-14	1.41855	1	15	11.7253	8.2657
sp|P62826|RAN_HUMAN	RAN	GTP-binding nuclear protein Ran OS=Homo sapiens GN=RAN PE=1 SV=3	3467	26	31	C	12.068	12.0932	11.7896	11.8097	11.2273	12.3742	12.2256	11.6604	11.2607	10.7539	8.28929	8.90432	7.84521	7.92017	8.76634	8.47643	8.48399	8.0759	8.18769	7.78832	11.7263	8.27377	0.503127	5.19979e-12	5.70832e-11	1.41728	1.1534e-12	1.11622e-11	1.4174	1	31	11.7161	8.26587
sp|P55268|LAMB2_HUMAN	LAMB2	Laminin subunit beta-2 OS=Homo sapiens GN=LAMB2 PE=1 SV=2	272	6	5	C	11.4229	10.9348	11.7381	10.836	12.1483	11.787	12.0293	11.5143	12.2253	12.6159	8.49344	7.60359	7.52071	7.87388	8.33654	9.17707	8.46671	8.26355	8.44449	8.56815	11.7252	8.27481	0.502813	2.81552e-11	2.3784e-10	1.41697	2.78636e-11	1.84181e-10	1.41777	1	5	11.7129	8.26149
sp|P07951|TPM2_HUMAN	TPM2	Tropomyosin beta chain OS=Homo sapiens GN=TPM2 PE=1 SV=1	51	17	17	C	12.3043	11.4561	11.7923	11.0499	10.9332	11.962	10.9785	12.2774	11.2377	13.2481	8.89001	7.32462	7.90846	8.19905	7.97423	8.33706	8.36877	8.69449	8.46448	8.59938	11.7239	8.27605	0.502444	2.65659e-09	1.32936e-08	1.41661	1.13765e-10	6.60318e-10	1.41608	1	17	11.7033	8.2646
sp|A8MUH7-2|PDZ1P_HUMAN	PDZK1P1	Isoform 2 of Putative PDZ domain-containing protein 1P OS=Homo sapiens GN=PDZK1P1	4549	1	0	C	9.37978	11.9243	13.4004	12.0001	11.8944											7.13246	8.81708	9.35526	8.10715	7.989	11.7198	8.28019	0.501212	0.00318309	0.00502997	1.4154	0.00169198	0.00272907	1.41208		0	11.6427	8.2451
sp|O60664|PLIN3_HUMAN	PLIN3	Perilipin-3 OS=Homo sapiens GN=PLIN3 PE=1 SV=3	2565	17	17	C	12.0733	11.4173	11.6176	11.5009	11.0576	12.1587	11.5689	12.1062	11.6855	11.9866	8.94844	8.12595	7.84927	7.70425	7.86614	8.48592	8.17659	8.29457	8.65281	8.72335	11.7173	8.28273	0.500457	1.70044e-13	3.17416e-12	1.41466	2.93459e-13	3.34691e-12	1.41566	1	17	11.7123	8.27342
tr|A0EJG6|A0EJG6_HUMAN	CRMP1	Long form collapsin response mediator protein 1 OS=Homo sapiens GN=CRMP1 PE=2 SV=1	193	1	3	C	11.466	13.1867	11.2543	11.9056	12.2446	11.2692	12.315	10.7374	11.6016	11.1621	8.50259	8.83039	7.96764	8.89727	8.7169	8.14916	7.63097	8.45068	7.28272	8.42924	11.7142	8.28576	0.499559	1.05133e-09	5.70788e-09	1.41378	3.05838e-10	1.60759e-09	1.41413	2	3	11.6951	8.27017
sp|O43768-2|ENSA_HUMAN	ENSA	Isoform 2 of Alpha-endosulfine OS=Homo sapiens GN=ENSA	2947	7	7	C	11.0545	12.3852	11.7106	11.74	10.2601	12.4352	11.324	12.5877	10.5112	13.1276	8.74784	7.29064	8.286	7.83197	7.85787	9.15528	8.22874	8.87476	7.91408	8.67671	11.7136	8.28639	0.49937	6.11139e-08	2.25791e-07	1.4136	6.35693e-09	2.52857e-08	1.41259	1	7	11.6796	8.26819
sp|P17174|AATC_HUMAN	GOT1	Aspartate aminotransferase, cytoplasmic OS=Homo sapiens GN=GOT1 PE=1 SV=3	3154	42	45	C	12.069	11.1906	11.9311	12.0326	11.2001	11.9911	11.6075	12.0364	10.982	12.0543	8.99718	7.8699	8.16935	8.24534	8.04695	8.68203	7.9066	8.41097	8.03535	8.54166	11.7095	8.29053	0.498139	3.18498e-13	5.22169e-12	1.41239	2.08156e-13	2.47602e-12	1.41273	1	45	11.7023	8.28344
sp|Q13564|ULA1_HUMAN	NAE1	NEDD8-activating enzyme E1 regulatory subunit OS=Homo sapiens GN=NAE1 PE=1 SV=1	1920	11	13	C	11.3854	11.6837	11.5754	11.942	11.8714	11.8532	12.1511	11.5406	12.1692	10.9102	7.76281	8.63533	8.47738	7.97939	8.5208	9.09384	8.05931	7.94528	7.93069	8.51296	11.7082	8.29178	0.497768	2.54136e-13	4.39797e-12	1.41203	4.57605e-13	4.92592e-12	1.41295	1	13	11.7026	8.28239
sp|P78527|PRKDC_HUMAN	PRKDC	DNA-dependent protein kinase catalytic subunit OS=Homo sapiens GN=PRKDC PE=1 SV=3	769	74	65	C	10.7022	13.4913	9.97085	11.2365	13.633	11.5505	11.7199	12.0097	12.7329	10.031	6.70142	8.52509	8.9709	8.72239	9.03619	9.26499	8.98013	7.24149	7.55669	7.92286	11.7078	8.29222	0.497639	3.80381e-06	9.94658e-06	1.4119	1.63428e-06	4.26677e-06	1.41167	2	65	11.6434	8.24801
sp|Q9BRX8|CJ058_HUMAN	C10orf58	UPF0765 protein C10orf58 OS=Homo sapiens GN=C10orf58 PE=1 SV=3	211	18	13	C	11.1089	11.605	11.8957	11.6381	12.2823	11.909	11.1436	11.9572	12.7265	10.808	8.09044	9.20242	8.50905	7.84347	7.81037	8.08179	9.08052	8.3122	8.10177	7.89372	11.7074	8.29258	0.497532	4.59997e-11	3.69183e-10	1.4118	2.90917e-11	1.91973e-10	1.41245	2	13	11.6946	8.27967
sp|A8MV23-2|SERP3_HUMAN	SERPINE3	Isoform 2 of Serpin E3 OS=Homo sapiens GN=SERPINE3	487	3	8	C	11.3523	10.967	11.1631	11.5436	12.8093	11.8042	11.2199	12.1327	12.0193	12.0467	8.83891	8.55383	7.61744	7.84007	7.92688	7.53449	8.63359	8.29541	8.64585	9.05545	11.7058	8.29419	0.497051	4.69471e-11	3.76181e-10	1.41133	6.63102e-11	4.07509e-10	1.41253	1	8	11.6938	8.27864
sp|Q13572|ITPK1_HUMAN	ITPK1	Inositol-tetrakisphosphate 1-kinase OS=Homo sapiens GN=ITPK1 PE=1 SV=2	520	3	1	C	11.2875	11.7955	11.6668	11.5711	12.6544	11.8143	12.183	12.5723	10.6839	10.8103	9.1678	8.04796	7.56154	8.55181	8.60711	8.20293	8.40854	8.39523	8.56746	7.45054	11.7039	8.29609	0.496487	3.54628e-10	2.174e-09	1.41077	1.49646e-10	8.41801e-10	1.41117	2	1	11.687	8.28178
sp|Q8WVY7|UBCP1_HUMAN	UBLCP1	Ubiquitin-like domain-containing CTD phosphatase 1 OS=Homo sapiens GN=UBLCP1 PE=1 SV=2	3055	5	8	C	11.1529	12.4109	11.5864	11.9629	11.4059	12.136	11.5352	11.9449	12.2034	10.691	8.36567	9.25346	7.97	8.11963	7.78082	8.74192	8.28931	7.70034	8.54488	8.20449	11.703	8.29705	0.496202	1.22008e-11	1.17534e-10	1.41049	1.05794e-11	7.73131e-11	1.41113	1	8	11.692	8.28556
sp|Q9HB71|CYBP_HUMAN	CACYBP	Calcyclin-binding protein OS=Homo sapiens GN=CACYBP PE=1 SV=2	632	16	15	C	11.3368	12.392	11.7372	11.8717	11.7169	11.3841	11.8605	11.3139	12.1864	11.2274	8.21636	8.78847	8.49664	8.03637	8.48991	8.58564	8.51925	8.10487	7.81153	7.92424	11.7027	8.29733	0.496121	7.14299e-14	1.60363e-12	1.41042	3.40584e-14	5.20697e-13	1.41068	1	15	11.6969	8.29166
sp|Q5VW32|BROX_HUMAN	BROX	BRO1 domain-containing protein BROX OS=Homo sapiens GN=BROX PE=1 SV=1	1656	8	12	C	11.196	12.3804	11.7209	12.2769	12.2252	11.1204	11.6737	11.1796	12.4422	10.7912	7.56066	8.9233	8.88947	8.64995	8.7695	8.7962	8.61535	7.49168	7.68101	7.61639	11.7006	8.29935	0.495518	3.0431e-10	1.9006e-09	1.40983	6.24979e-10	3.04102e-09	1.41174	2	12	11.6864	8.27802
sp|P00966|ASSY_HUMAN	ASS1	Argininosuccinate synthase OS=Homo sapiens GN=ASS1 PE=1 SV=2	1446	33	39	C	11.4999	12.2794	11.756	11.8275	11.8175	11.5763	12.3811	11.2987	11.6573	10.9109	8.37145	8.78067	8.23779	8.41553	8.37016	8.60727	8.49207	7.67764	7.99498	8.04786	11.7005	8.29954	0.495462	4.50726e-13	7.04206e-12	1.40977	8.37469e-14	1.10715e-12	1.40988	1	39	11.6933	8.29384
sp|P63279|UBC9_HUMAN	UBE2I	SUMO-conjugating enzyme UBC9 OS=Homo sapiens GN=UBE2I PE=1 SV=1	2062	6	7	C	11.4521	11.8697	11.8991	11.5598	11.7804	12.3886	11.8095	11.3044	12.5929	10.3454	8.67463	8.75113	8.00442	8.14203	7.98696	8.05416	8.3913	7.8419	8.93088	8.22068	11.7002	8.29981	0.495382	2.64192e-10	1.67737e-09	1.40969	7.10738e-12	5.47499e-11	1.40912	1	7	11.6851	8.29246
sp|Q969M3-2|YIPF5_HUMAN	YIPF5	Isoform 2 of Protein YIPF5 OS=Homo sapiens GN=YIPF5	4473	1	1	C	10.4191	12.7275	9.90659	11.4872	13.1793	11.903	12.145	12.0061	12.6736	10.5491	6.81618	8.65419	8.28635	8.78824	8.17836	9.24289	9.27417	7.57394	7.7881	8.4012	11.6996	8.30036	0.495219	4.80505e-07	1.47738e-06	1.40953	2.13062e-07	6.41631e-07	1.40939	2	1	11.6525	8.26776
sp|Q6NVY1|HIBCH_HUMAN	HIBCH	3-hydroxyisobutyryl-CoA hydrolase, mitochondrial OS=Homo sapiens GN=HIBCH PE=1 SV=2	729	17	17	C	11.5778	12.4524	12.3702	12.3535	11.9153	11.0722	11.477	10.8555	12.1071	10.8128	8.50849	9.03549	8.85466	8.69695	8.57985	8.23539	7.99037	7.791	7.71419	7.59996	11.6994	8.30063	0.495138	1.91764e-10	1.28289e-09	1.40946	1.0306e-10	6.03585e-10	1.40996	2	17	11.6838	8.28661
sp|O14817|TSN4_HUMAN	TSPAN4	Tetraspanin-4 OS=Homo sapiens GN=TSPAN4 PE=1 SV=1	4593	1	2	C	11.3596	12.874	11.0795	11.3662	11.108	11.881	11.8489	12.4462	9.95033	13.0527	8.40971	8.19424	7.82539	7.80023	8.59124	8.18111	8.19122	9.6049	7.65583	8.57968	11.6966	8.30335	0.494328	7.134e-08	2.60292e-07	1.40866	4.8116e-09	1.96888e-08	1.4073	1	2	11.6626	8.2872
sp|Q05707-2|COEA1_HUMAN	COL14A1	Isoform 2 of Collagen alpha-1(XIV) chain OS=Homo sapiens GN=COL14A1	1969	3	0	C	11.7572	11.1242	11.5183	11.5673	12.5116											8.54971	8.02488	8.33208	8.19513	8.41965	11.6957	8.30429	0.494052	2.59505e-05	5.83652e-05	1.40839	3.1087e-07	9.14087e-07	1.40768		0	11.687	8.3023
sp|P61204|ARF3_HUMAN	ARF3	ADP-ribosylation factor 3 OS=Homo sapiens GN=ARF3 PE=1 SV=2	1987	23	27	C	11.4366	11.9125	12.2906	12.2121	11.5187	11.8755	11.3421	11.7709	11.3091	11.2591	8.70042	8.96134	8.6419	8.15061	7.98916	8.42343	8.17827	8.38391	7.93372	7.71025	11.6927	8.3073	0.493159	1.13116e-13	2.36878e-12	1.40752	2.00287e-13	2.39383e-12	1.40825	1	27	11.6873	8.29919
sp|Q9Y696|CLIC4_HUMAN	CLIC4	Chloride intracellular channel protein 4 OS=Homo sapiens GN=CLIC4 PE=1 SV=4	924	15	14	C	11.4491	11.5175	11.9816	11.8298	11.7693	12.1928	12.3773	11.0888	11.6895	10.9748	8.56404	8.83813	8.05239	8.12271	8.09948	8.42403	8.40956	8.21905	8.27602	8.12402	11.6871	8.31294	0.49148	5.42354e-12	5.8891e-11	1.40589	1.54056e-14	2.58524e-13	1.40551	1	14	11.6793	8.30965
sp|Q96T17-2|MA7D2_HUMAN	MAP7D2	Isoform 2 of MAP7 domain-containing protein 2 OS=Homo sapiens GN=MAP7D2	567	0	1	C						11.3447	12.9734	11.3169	9.58081	13.2178	9.20406	7.94631	7.81232	8.34344	8.26033						11.6867	8.31329	0.491379	0.0047026	0.00726076	1.40579	0.00082909	0.00140264	1.39886		1	11.6099	8.29953
sp|P21589|5NTD_HUMAN	NT5E	5'-nucleotidase OS=Homo sapiens GN=NT5E PE=1 SV=1	3724	3	4	C	10.9102	11.7224	10.7062	10.8491	13.5211	12.4801	11.2513	11.8652	13.1977	10.3622	8.27869	7.81918	8.92321	8.13088	7.69141	8.42124	9.27268	7.99642	8.71773	7.88291	11.6866	8.31343	0.491332	7.15013e-07	2.10741e-06	1.40574	1.29706e-08	4.8679e-08	1.40287	2	4	11.6427	8.29918
sp|Q9UHY7|ENOPH_HUMAN	ENOPH1	Enolase-phosphatase E1 OS=Homo sapiens GN=ENOPH1 PE=1 SV=1	132	22	23	C	11.8889	12.0902	12.2572	11.4976	11.2993	11.7196	11.4266	11.5234	11.1681	11.988	8.82084	8.41782	8.28677	8.39444	8.25442	8.10113	8.04653	8.57812	8.02344	8.21761	11.6859	8.31411	0.491134	4.58531e-14	1.11479e-12	1.40555	1.76964e-15	4.22005e-14	1.40551	1	23	11.6809	8.31079
sp|P35221-2|CTNA1_HUMAN	CTNNA1	Isoform 2 of Catenin alpha-1 OS=Homo sapiens GN=CTNNA1	16	21	21	C	12.0499	11.623	11.5469	11.6262	10.6962	11.997	11.5985	12.3146	10.9072	12.4785	8.93536	8.21209	7.62868	7.97741	7.95059	8.73825	8.1654	8.32375	8.42729	8.80308	11.6838	8.31619	0.490515	3.86875e-11	3.16096e-10	1.40495	8.81929e-12	6.5999e-11	1.40504	1	21	11.6713	8.30677
sp|P40939|ECHA_HUMAN	HADHA	Trifunctional enzyme subunit alpha, mitochondrial OS=Homo sapiens GN=HADHA PE=1 SV=2	1267	73	77	C	10.9966	12.5734	10.8707	12.013	12.6132	11.7071	12.1152	11.0311	12.5472	10.3623	7.85387	8.90652	8.4993	8.33527	8.64218	8.75545	8.76183	7.61328	7.92212	7.88049	11.683	8.31703	0.490268	1.60598e-08	6.66462e-08	1.40471	5.93618e-10	2.90343e-09	1.40355	2	77	11.6569	8.30531
sp|Q15404|RSU1_HUMAN	RSU1	Ras suppressor protein 1 OS=Homo sapiens GN=RSU1 PE=1 SV=3	2420	5	6	C	11.0514	11.079	12.0244	11.8355	13.4098	11.5513	12.467	11.1669	10.8795	11.3587	8.59602	9.17399	8.39776	8.39838	8.01052	8.48716	8.30068	7.80119	7.97544	8.03552	11.6823	8.31767	0.49008	1.45041e-08	6.06955e-08	1.40452	8.81964e-11	5.28142e-10	1.40319	2	6	11.6596	8.30937
sp|P46977|STT3A_HUMAN	STT3A	Dolichyl-diphosphooligosaccharide--protein glycosyltransferase subunit STT3A OS=Homo sapiens GN=STT3A PE=1 SV=2	2739	6	5	C	11.6535	12.6604	10.8858	11.6705	11.8127	11.3606	12.5459	11.9257	11.531	10.7729	7.12372	8.77562	8.47479	8.59032	8.89944	9.21553	9.00192	7.62689	7.67654	7.79611	11.6819	8.31809	0.489951	1.51139e-09	7.96277e-09	1.4044	3.24124e-09	1.36554e-08	1.40736	2	5	11.6675	8.29036
sp|P40925|MDHC_HUMAN	MDH1	Malate dehydrogenase, cytoplasmic OS=Homo sapiens GN=MDH1 PE=1 SV=4	2317	56	67	C	12.0502	10.8602	12.4713	11.8017	11.1678	12.3334	11.6886	11.4292	11.421	11.5932	8.54593	8.36305	8.305	8.2722	8.0485	7.99718	8.42387	8.63332	8.44458	8.14979	11.6817	8.31834	0.489877	1.8871e-10	1.26619e-09	1.40433	2.66128e-14	4.19082e-13	1.40355	1	67	11.6719	8.31601
sp|Q96F85|CNRP1_HUMAN	CNRIP1	CB1 cannabinoid receptor-interacting protein 1 OS=Homo sapiens GN=CNRIP1 PE=1 SV=1	3948	8	12	C	11.2741	11.9927	11.9648	11.9538	11.8026	11.3816	12.2366	11.2404	11.958	10.9677	7.96532	8.97331	8.29209	8.84856	8.13646	8.41938	8.75592	7.81738	8.11618	7.90308	11.6772	8.32277	0.488563	6.26763e-13	9.18761e-12	1.40305	9.49541e-13	9.46503e-12	1.40375	2	12	11.6703	8.31365
sp|P55084|ECHB_HUMAN	HADHB	Trifunctional enzyme subunit beta, mitochondrial OS=Homo sapiens GN=HADHB PE=1 SV=3	245	37	43	C	10.6534	12.3223	11.833	11.8423	12.6923	11.2035	11.9966	11.2644	12.4109	10.5435	7.73991	8.94959	8.71806	8.53024	8.64342	8.50947	8.79309	7.70008	7.92071	7.73336	11.6762	8.32379	0.48826	2.58268e-09	1.29759e-08	1.40275	3.61389e-10	1.86071e-09	1.40245	2	43	11.6551	8.31051
sp|P28289|TMOD1_HUMAN	TMOD1	Tropomodulin-1 OS=Homo sapiens GN=TMOD1 PE=1 SV=1	313	10	10	C	12.0972	11.6902	11.7334	11.6943	10.8229	11.8185	11.452	11.7555	11.3484	12.3359	8.78502	8.18811	7.69681	8.22174	8.398	8.41792	8.28528	8.31832	8.51878	8.42173	11.6748	8.32517	0.48785	4.63635e-13	7.19862e-12	1.40235	2.30025e-14	3.73434e-13	1.40228	1	10	11.6682	8.3209
sp|Q6IAN0|DRS7B_HUMAN	DHRS7B	Dehydrogenase/reductase SDR family member 7B OS=Homo sapiens GN=DHRS7B PE=1 SV=2	1261	2	2	C	11.4672	14.1167	10.5273	11.4865	13.7842	10.8492	11.9988	10.9349	12.0162	9.56055	7.00549	9.50106	9.77776	8.95902	9.397	8.77537	8.6405	7.31755	7.19649	6.68821	11.6742	8.32584	0.48765	1.87921e-05	4.3381e-05	1.40216	1.62373e-05	3.62088e-05	1.40585	2	2	11.6003	8.25145
tr|F5GZ30|F5GZ30_HUMAN	ENO2	Uncharacterized protein OS=Homo sapiens GN=ENO2 PE=4 SV=1	346	1	0	C	14.119	14.1969	9.09168	11.0561	9.89902											9.59482	6.62751	6.68188	8.07444	10.6585	11.6725	8.32743	0.487175	0.0379898	0.0504641	1.4017	0.0327532	0.0436126	1.40394		0	11.4807	8.17747
sp|O00154-4|BACH_HUMAN	ACOT7	Isoform 4 of Cytosolic acyl coenzyme A thioester hydrolase OS=Homo sapiens GN=ACOT7	283	24	19	C	10.8953	11.8347	12.1862	11.8993	11.8212	11.2732	12.3853	11.1884	11.81	11.4209	8.27707	8.52385	8.26053	8.482	8.37883	8.61753	8.50194	8.27177	7.85306	8.1191	11.6715	8.32857	0.486843	2.88781e-11	2.42304e-10	1.40138	1.90285e-14	3.11968e-13	1.40084	1	19	11.663	8.32578
sp|P04271|S100B_HUMAN	S100B	Protein S100-B OS=Homo sapiens GN=S100B PE=1 SV=2	1378	8	9	C	12.9294	11.7455	12.3702	10.3606	10.9206	11.1727	12.9593	9.76258	12.0168	12.4509	7.48279	7.37705	8.46817	9.60324	8.70653	8.71099	7.86679	7.74571	8.66127	8.68892	11.6689	8.33115	0.486077	5.67947e-07	1.72076e-06	1.40063	1.25222e-07	3.95504e-07	1.39936	2	9	11.6218	8.30515
sp|Q9NZN4|EHD2_HUMAN	EHD2	EH domain-containing protein 2 OS=Homo sapiens GN=EHD2 PE=1 SV=2	483	11	13	C	11.2742	11.7192	12.3048	12.1703	12.2234	11.0212	11.7323	10.9214	11.7246	11.5607	8.4451	9.1533	8.00955	8.88904	8.54285	8.41218	8.42345	7.83687	7.9672	7.66841	11.6652	8.33479	0.484994	6.74428e-12	7.06166e-11	1.39958	9.86615e-12	7.31548e-11	1.40047	2	13	11.6561	8.323
sp|Q9NW15|ANO10_HUMAN	ANO10	Anoctamin-10 OS=Homo sapiens GN=ANO10 PE=1 SV=2	2193	6	8	C	10.8143	12.414	10.9172	11.5541	12.9248	11.037	12.0905	11.0104	12.6485	11.2369	7.37379	8.53038	8.25235	9.02638	8.79388	9.2408	8.60809	7.55299	8.00046	7.97335	11.6648	8.33525	0.484861	7.29029e-09	3.24998e-08	1.39945	3.41133e-09	1.43115e-08	1.40008	2	8	11.6412	8.31462
sp|P35625|TIMP3_HUMAN	TIMP3	Metalloproteinase inhibitor 3 OS=Homo sapiens GN=TIMP3 PE=1 SV=2	2953	3	3	C	10.9446	12.2839	10.8571	11.0686	12.7806	11.8109	11.2654	11.9988	12.0257	11.5136	7.28732	8.23291	8.57213	8.40148	8.89186	8.94008	9.03121	7.68599	7.8048	8.60317	11.6549	8.3451	0.481939	4.54598e-10	2.71019e-09	1.39662	6.68958e-10	3.21823e-09	1.39798	2	3	11.6396	8.326
sp|P22314|UBA1_HUMAN	UBA1	Ubiquitin-like modifier-activating enzyme 1 OS=Homo sapiens GN=UBA1 PE=1 SV=3	658	82	88	C	11.0893	12.2371	11.8389	11.8672	11.9339	11.6231	11.9905	11.1601	12.2718	10.5303	8.0052	9.0073	8.53188	8.50607	8.37374	8.53641	8.6755	7.87511	7.99037	7.9562	11.6542	8.34578	0.481734	5.954e-11	4.62223e-10	1.39642	4.77505e-12	3.86887e-11	1.39619	2	88	11.6418	8.33827
sp|P35579|MYH9_HUMAN	MYH9	Myosin-9 OS=Homo sapiens GN=MYH9 PE=1 SV=4	179	159	157	C	10.972	12.8398	11.1845	11.5574	12.5826	11.5035	11.8215	11.2871	12.3942	10.3798	7.704	8.75858	8.82013	8.60846	8.7228	8.85144	8.69043	7.60033	7.78793	7.93358	11.6522	8.34777	0.481145	5.87838e-09	2.6805e-08	1.39585	9.45356e-10	4.3993e-09	1.3956	2	157	11.6294	8.33295
sp|Q9H3K6|BOLA2_HUMAN	BOLA2	BolA-like protein 2 OS=Homo sapiens GN=BOLA2 PE=1 SV=1	2319	4	3	C	11.1101	11.7157	11.952	11.5283	12.517	12.0046	11.6729	11.1129	12.0052	10.8992	8.81921	8.39213	8.29142	8.37965	8.42269	8.73472	8.39216	7.575	7.96655	8.50846	11.6518	8.3482	0.481015	8.79844e-12	8.93105e-11	1.39572	1.30862e-12	1.25668e-11	1.39575	2	3	11.6421	8.3411
sp|P62979|RS27A_HUMAN	RPS27A	Ubiquitin-40S ribosomal protein S27a OS=Homo sapiens GN=RPS27A PE=1 SV=2	2746	35	29	C	10.9968	13.6089	12.4734	10.5555	10.4161	8.39735	12.5988	11.4598	13.8848	12.1062	9.88705	9.07865	8.07312	6.94328	7.57096	9.00459	7.95276	8.33242	8.9483	7.71121	11.6498	8.35023	0.480412	7.10506e-05	0.000147671	1.39514	2.09398e-05	4.57738e-05	1.38867	1	29	11.5384	8.30895
sp|P18669|PGAM1_HUMAN	PGAM1	Phosphoglycerate mutase 1 OS=Homo sapiens GN=PGAM1 PE=1 SV=2	1279	50	38	C	11.9034	10.9423	11.4542	11.4664	11.671	11.9725	11.5561	12.4053	11.7185	11.4042	8.46287	8.51207	8.0672	8.07779	7.82351	8.49249	8.50872	8.56176	8.60995	8.38976	11.6494	8.35061	0.480301	2.81475e-13	4.73943e-12	1.39503	1.13525e-14	1.99228e-13	1.39497	1	38	11.6435	8.34677
sp|Q9Y570|PPME1_HUMAN	PPME1	Protein phosphatase methylesterase 1 OS=Homo sapiens GN=PPME1 PE=1 SV=3	2394	13	11	C	11.1453	11.6872	11.5662	12.1126	11.9213	11.6545	12.5135	11.0662	11.5223	11.2947	7.81209	8.34364	8.00461	8.44481	9.34364	8.80519	8.40921	7.83271	8.06103	8.45942	11.6484	8.35163	0.479999	3.97194e-12	4.513e-11	1.39474	5.56744e-12	4.40446e-11	1.39577	2	11	11.6408	8.34009
sp|Q8WTX7|GATL3_HUMAN	GATSL3	GATS-like protein 3 OS=Homo sapiens GN=GATSL3 PE=2 SV=1	3285	0	1	C						10.5049	12.9053	11.6126	10.9554	12.2618	8.47902	7.51734	8.62714	8.66226	8.47425						11.648	8.352	0.479888	0.000547717	0.000973892	1.39464	8.57905e-05	0.000168937	1.39268		1	11.6159	8.34069
sp|Q9NQ66-2|PLCB1_HUMAN	PLCB1	Isoform B of 1-phosphatidylinositol-4,5-bisphosphate phosphodiesterase beta-1 OS=Homo sapiens GN=PLCB1	3067	1	4	C	10.2616	11.5001	12.9888	12.5516	12.8084	10.8359	12.3505	9.89554	12.1446	11.1365	8.38197	8.95099	8.55372	8.72991	9.02041	7.64161	8.5507	7.21241	8.17128	8.31349	11.6474	8.35265	0.479697	8.56378e-07	2.4815e-06	1.39445	5.52644e-08	1.85355e-07	1.39183	2	4	11.6006	8.33479
sp|Q96D31|CRCM1_HUMAN	ORAI1	Calcium release-activated calcium channel protein 1 OS=Homo sapiens GN=ORAI1 PE=1 SV=2	4316	1	2	C	9.53268	12.3681	11.4948	12.1749	9.73138	11.9224	11.7769	11.9444	13.2272	12.2894	8.39349	7.19147	7.82453	7.95264	7.47746	8.34552	11.0228	7.79069	9.26055	8.27853	11.6462	8.35377	0.479362	3.93565e-06	1.02537e-05	1.39413	3.42481e-06	8.52185e-06	1.39728	1	2	11.591	8.29544
sp|O75431|MTX2_HUMAN	MTX2	Metaxin-2 OS=Homo sapiens GN=MTX2 PE=1 SV=1	3652	4	4	C	11.1421	12.5612	11.2218	11.055	13.4793	11.0319	11.27	12.0459	12.2736	10.3723	7.89584	8.33092	8.87729	8.66343	9.23887	8.65104	8.3257	7.60125	7.69855	8.26406	11.6453	8.35469	0.47909	1.03347e-07	3.63656e-07	1.39386	4.24944e-09	1.7547e-08	1.39248	2	4	11.6133	8.33999
sp|Q7Z4W1|DCXR_HUMAN	DCXR	L-xylulose reductase OS=Homo sapiens GN=DCXR PE=1 SV=2	1798	22	19	C	11.3749	11.5052	11.8466	11.7379	12.3823	11.3584	11.719	11.7478	11.8419	10.9272	8.34843	9.01352	8.51781	8.26828	8.25764	8.49618	8.72499	7.9639	8.08519	7.88281	11.6441	8.35588	0.478739	1.15025e-13	2.38869e-12	1.39352	1.0905e-13	1.4044e-12	1.39391	2	19	11.6384	8.34946
sp|Q6PCE3|PGM2L_HUMAN	PGM2L1	Glucose 1,6-bisphosphate synthase OS=Homo sapiens GN=PGM2L1 PE=1 SV=3	234	12	14	C	10.9249	12.2504	11.7039	11.7656	11.7637	12.0042	11.5106	11.3332	11.42	11.7614	8.49807	8.40735	8.16694	8.55551	8.34264	8.54609	8.44244	7.82918	8.71367	8.06009	11.6438	8.3562	0.478642	7.61402e-14	1.68659e-12	1.39343	7.51754e-15	1.42332e-13	1.39344	1	14	11.6385	8.35234
sp|Q9H0U3|MAGT1_HUMAN	MAGT1	Magnesium transporter protein 1 OS=Homo sapiens GN=MAGT1 PE=1 SV=1	3618	3	2	C	11.0185	12.981	10.9101	11.7397	12.2716	11.8402	10.7783	12.1823	11.0969	11.6126	6.90282	8.39919	9.36991	8.05686	9.76102	8.68299	9.07518	7.78965	7.44618	8.08509	11.6431	8.35689	0.47844	4.98137e-08	1.87658e-07	1.39324	7.88162e-08	2.5725e-07	1.39806	2	2	11.6241	8.31442
sp|Q9HA64|KT3K_HUMAN	FN3KRP	Ketosamine-3-kinase OS=Homo sapiens GN=FN3KRP PE=1 SV=2	1679	3	2	C	10.4042	11.7404	10.8464	11.4712	12.555	11.1415	13.7037	10.1324	13.6884	10.7367	6.62637	8.28305	8.22758	8.6954	8.76504	9.6964	8.95489	7.82917	8.05096	8.45132	11.642	8.35802	0.478105	5.21364e-06	1.31836e-05	1.39291	1.25684e-06	3.34441e-06	1.39168	2	2	11.5806	8.32135
sp|Q6ZU35|K1211_HUMAN	KIAA1211	Uncharacterized protein KIAA1211 OS=Homo sapiens GN=KIAA1211 PE=1 SV=3	3617	1	0	C	11.2792	12.4464	10.1543	11.4397	12.8708											8.81476	10.0565	6.80299	7.19295	8.94236	11.6381	8.36191	0.476948	0.00304214	0.00482713	1.3918	0.00379342	0.00584614	1.4017		0	11.5984	8.27453
sp|Q8IWU6|SULF1_HUMAN	SULF1	Extracellular sulfatase Sulf-1 OS=Homo sapiens GN=SULF1 PE=1 SV=1	3998	1	0	C	8.37664	11.8435	10.2868	12.0574	15.6248											8.84113	9.41043	8.02359	7.60872	7.9269	11.6378	8.36215	0.476875	0.0497864	0.0644173	1.39173	0.0213301	0.0292944	1.3671		0	11.3967	8.33643
sp|P15121|ALDR_HUMAN	AKR1B1	Aldose reductase OS=Homo sapiens GN=AKR1B1 PE=1 SV=3	1174	23	23	C	13.1773	10.9417	11.2874	11.3532	10.1632	12.3072	12.4151	12.0601	10.7873	11.8833	8.00319	8.19533	7.81567	8.12974	8.4031	8.43165	8.62438	8.60143	8.68076	8.73895	11.6376	8.36242	0.476799	2.72329e-07	8.75671e-07	1.39165	4.63529e-10	2.32651e-09	1.38881	1	23	11.6064	8.35707
sp|O00338-2|ST1C2_HUMAN	SULT1C2	Isoform Long of Sulfotransferase 1C2 OS=Homo sapiens GN=SULT1C2	3976	1	0	C	12.7607	10.411	10.1292	13.7318	11.1473											8.06316	8.40654	7.60245	7.42218	10.3256	11.636	8.36399	0.476333	0.00630064	0.00951588	1.3912	0.00408252	0.0062607	1.39144		0	11.5549	8.30433
sp|O14735|CDIPT_HUMAN	CDIPT	CDP-diacylglycerol--inositol 3-phosphatidyltransferase OS=Homo sapiens GN=CDIPT PE=1 SV=1	4236	2	0	C	12.7619	12.4826	10.9768	11.0559	10.8824											8.88878	8.20333	8.37621	7.92652	8.44553	11.6319	8.36807	0.475122	0.000584934	0.0010327	1.39004	3.27902e-05	6.93954e-05	1.38767		0	11.6039	8.36215
sp|P07858|CATB_HUMAN	CTSB	Cathepsin B OS=Homo sapiens GN=CTSB PE=1 SV=3	2271	13	5	C	12.0844	11.916	11.9301	11.1804	10.9003	11.7838	11.5535	11.6496	10.7967	12.5166	7.92728	8.33811	8.44858	8.38461	8.60117	8.63242	7.94893	8.22859	8.54516	8.63366	11.6311	8.36885	0.474891	2.43133e-10	1.56358e-09	1.38981	4.02e-13	4.42289e-12	1.38908	1	5	11.6198	8.36507
sp|P10620|MGST1_HUMAN	MGST1	Microsomal glutathione S-transferase 1 OS=Homo sapiens GN=MGST1 PE=1 SV=1	3982	3	2	C	11.2983	12.2087	11.8149	11.47	12.5881	11.7201	12.3083	11.6388	9.96299	11.283	9.19866	9.20968	7.68903	7.72808	9.26142	9.09425	7.67799	7.64952	7.94709	8.25123	11.6293	8.3707	0.474347	9.01137e-09	3.93281e-08	1.38929	1.49998e-08	5.56657e-08	1.3914	2	2	11.6078	8.34251
sp|P51911|CNN1_HUMAN	CNN1	Calponin-1 OS=Homo sapiens GN=CNN1 PE=1 SV=2	921	13	6	C	11.5507	11.3507	11.0349	11.3195	11.0237	13.182	12.6182	11.6836	11.0378	11.4251	8.63136	8.22726	7.32226	7.44262	8.42977	8.94479	8.12633	8.75217	8.82652	9.07062	11.6226	8.37737	0.472366	3.20604e-09	1.57652e-08	1.38738	2.39397e-09	1.03036e-08	1.38846	1	6	11.6034	8.35705
sp|Q9NUB1-2|ACS2L_HUMAN	ACSS1	Isoform 2 of Acetyl-coenzyme A synthetase 2-like, mitochondrial OS=Homo sapiens GN=ACSS1	1883	18	18	C	11.1602	11.9521	11.6282	11.8531	12.1168	11.2569	11.8224	11.1111	11.8972	11.4203	8.38942	8.45611	8.52126	8.41937	8.70591	8.51318	8.04511	8.12836	8.34488	8.25806	11.6218	8.37817	0.472131	6.32711e-13	9.24761e-12	1.38716	6.8703e-16	1.8814e-14	1.38689	2	18	11.6168	8.37611
sp|P35237|SPB6_HUMAN	SERPINB6	Serpin B6 OS=Homo sapiens GN=SERPINB6 PE=1 SV=3	458	40	29	C	11.1955	11.5808	11.7207	11.9016	11.5619	11.8571	11.7897	11.9844	11.3249	11.2622	8.82373	9.06601	7.87601	8.05211	7.96387	8.44235	8.61508	8.51258	8.25321	8.2164	11.6179	8.38213	0.470957	1.64719e-13	3.12052e-12	1.38603	8.88157e-14	1.16489e-12	1.38696	1	29	11.6148	8.37432
sp|Q13740-2|CD166_HUMAN	ALCAM	Isoform 2 of CD166 antigen OS=Homo sapiens GN=ALCAM	1200	7	8	C	13.0101	11.1466	12.294	11.4763	10.5947	10.8808	11.4591	11.8368	10.7203	12.7528	8.94891	8.11014	8.35107	8.81762	8.12243	8.38325	8.21376	8.36633	8.18998	8.32503	11.6172	8.38285	0.470743	1.78595e-07	5.99405e-07	1.38582	1.41236e-10	8.02648e-10	1.38329	1	8	11.5901	8.37864
sp|P29762|RABP1_HUMAN	CRABP1	Cellular retinoic acid-binding protein 1 OS=Homo sapiens GN=CRABP1 PE=1 SV=2	1227	65	76	C	12.0902	10.8594	11.5965	11.3796	11.5111	12.0901	10.9262	12.5446	11.7831	11.3137	9.51129	8.24122	8.05484	7.95299	7.58197	8.30929	8.57521	8.82499	8.39398	8.4598	11.6095	8.39056	0.468461	6.32207e-11	4.87004e-10	1.38363	7.97453e-11	4.82118e-10	1.38471	1	76	11.5985	8.37616
sp|Q9Y2I1-3|NISCH_HUMAN	NISCH	Isoform 3 of Nischarin OS=Homo sapiens GN=NISCH	3031	1	0	C	11.0182	10.8513	12.9328	11.391	11.8427											9.63145	8.65496	8.41146	7.09978	8.16635	11.6072	8.3928	0.467796	0.000408975	0.000746477	1.38299	0.000509914	0.000894233	1.38688		0	11.584	8.35257
sp|Q92544|TM9S4_HUMAN	TM9SF4	Transmembrane 9 superfamily member 4 OS=Homo sapiens GN=TM9SF4 PE=1 SV=2	2776	1	2	C	12.3693	12.8459	13.0438	12.3317	11.3181	10.7319	11.3205	10.7916	11.2843	10.0295	9.24633	9.26134	8.97326	9.01347	9.34771	8.43012	8.19683	7.28914	7.01984	7.15531	11.6067	8.39334	0.467637	6.67871e-07	1.98489e-06	1.38284	1.02042e-06	2.75206e-06	1.38624	2	2	11.5683	8.34507
sp|P07205|PGK2_HUMAN	PGK2	Phosphoglycerate kinase 2 OS=Homo sapiens GN=PGK2 PE=1 SV=3	347	6	8	C	11.0368	11.5672	11.8218	11.6055	12.3771	11.0814	12.6063	10.7155	11.8433	11.3845	8.88934	8.54514	8.28868	8.46013	8.18573	7.46836	9.09007	8.70536	8.54793	7.77986	11.6039	8.39606	0.46683	1.65699e-10	1.1313e-09	1.38207	1.20429e-10	6.955e-10	1.38264	2	8	11.5905	8.38286
sp|Q969T4|UB2E3_HUMAN	UBE2E3	Ubiquitin-conjugating enzyme E2 E3 OS=Homo sapiens GN=UBE2E3 PE=1 SV=1	2439	1	1	C	9.30874	13.4674	11.3401	11.4661	13.6433	11.7205	10.3839	11.7204	11.5291	11.3695	8.31084	7.50198	9.04362	9.08136	9.33873	8.76127	8.55066	7.57708	9.08282	6.80255	11.5949	8.40509	0.464156	6.76361e-06	1.67544e-05	1.37951	2.99116e-06	7.4952e-06	1.37859	2	1	11.5316	8.36481
sp|O00159-2|MYO1C_HUMAN	MYO1C	Isoform 2 of Myosin-Ic OS=Homo sapiens GN=MYO1C	1739	8	7	C	9.62076	11.6477	10.2065	10.4371	12.295	11.8409	13.1216	11.5675	13.8937	11.3141	6.89108	7.44026	7.74748	7.28978	8.89354	9.61174	9.17388	8.87072	9.32627	8.81031	11.5945	8.40551	0.464032	1.09245e-05	2.62906e-05	1.37939	6.95415e-06	1.64575e-05	1.38002	1	7	11.5284	8.35379
sp|Q9BV86-2|NTM1A_HUMAN	METTL11A	Isoform 2 of Alpha N-terminal protein methyltransferase 1A OS=Homo sapiens GN=METTL11A	4498	1	2	C	11.7899	11.2802	12.8116	11.4496	10.8413	11.5133	12.1623	10.8432	11.5323	11.6774	8.66692	8.82012	8.33526	8.07867	8.3706	8.46074	9.22105	7.75469	8.05595	8.33506	11.5901	8.40991	0.462733	1.84615e-10	1.24678e-09	1.37815	2.45787e-11	1.64651e-10	1.3781	1	2	11.5769	8.40066
sp|P30566|PUR8_HUMAN	ADSL	Adenylosuccinate lyase OS=Homo sapiens GN=ADSL PE=1 SV=2	762	4	9	C	10.7629	12.0169	11.6406	11.9823	11.7768	11.294	11.5468	11.4042	12.2433	11.2221	8.0168	8.98234	8.44771	8.45875	8.38405	9.02823	8.19351	7.97306	8.22918	8.39656	11.589	8.41102	0.462402	1.61386e-12	2.07306e-11	1.37783	6.47407e-13	6.68049e-12	1.37802	1	9	11.5814	8.40436
tr|E9PC67|E9PC67_HUMAN	ABCF1	Uncharacterized protein OS=Homo sapiens GN=ABCF1 PE=3 SV=1	1397	0	1	C						12.8086	10.1643	14.3591	10.2219	10.391	8.52545	7.8161	7.24491	8.47153	9.99714						11.589	8.41103	0.4624	0.0161398	0.022859	1.37783	0.0074264	0.0109174	1.37171		1	11.4704	8.3621
sp|P61088|UBE2N_HUMAN	UBE2N	Ubiquitin-conjugating enzyme E2 N OS=Homo sapiens GN=UBE2N PE=1 SV=1	659	17	27	C	11.7046	11.8126	11.4002	11.9684	11.6518	11.2261	12.8024	10.9894	11.5689	10.7404	8.48471	8.86912	8.10244	8.38916	8.82732	8.45436	8.84857	7.82662	8.25527	8.07762	11.5865	8.41352	0.461661	1.88759e-10	1.26619e-09	1.37713	6.53257e-12	5.0793e-11	1.37677	2	27	11.574	8.40664
sp|P24752|THIL_HUMAN	ACAT1	Acetyl-CoA acetyltransferase, mitochondrial OS=Homo sapiens GN=ACAT1 PE=1 SV=1	352	46	45	C	11.2421	11.778	11.8155	11.8935	11.9526	11.2474	12.2485	10.9223	12.2507	10.4852	8.32303	8.99522	8.4581	8.58361	8.48581	8.49981	8.81845	7.69079	8.25578	8.05342	11.5836	8.4164	0.460806	2.70842e-10	1.7174e-09	1.37631	1.49687e-11	1.04341e-10	1.37591	2	45	11.57	8.40899
sp|Q99805|TM9S2_HUMAN	TM9SF2	Transmembrane 9 superfamily member 2 OS=Homo sapiens GN=TM9SF2 PE=1 SV=1	614	5	2	C	10.8598	13.1155	11.0276	11.4214	12.7704	10.4884	12.089	10.8711	12.3694	10.8188	7.86694	8.53879	9.05259	8.8355	9.06964	8.70835	8.84723	7.27969	7.90235	8.06767	11.5831	8.41687	0.46067	1.48198e-07	5.06322e-07	1.37618	2.50607e-08	8.83329e-08	1.37555	2	2	11.5502	8.39684
tr|E9PL57|E9PL57_HUMAN	NEDD8-MDP1	Uncharacterized protein OS=Homo sapiens GN=NEDD8-MDP1 PE=4 SV=1	2949	9	7	C	12.278	11.2077	12.1578	11.0958	11.5664	11.2175	11.7343	11.1692	11.3165	12.0719	8.68694	8.23341	8.06945	8.96754	8.53318	8.53728	7.99074	8.32298	8.4094	8.43394	11.5815	8.41849	0.460191	5.89971e-12	6.32347e-11	1.37572	1.42482e-13	1.77816e-12	1.37552	1	7	11.5737	8.41406
sp|O00764|PDXK_HUMAN	PDXK	Pyridoxal kinase OS=Homo sapiens GN=PDXK PE=1 SV=1	3742	9	11	C	12.0482	11.4163	10.7279	10.93	11.8821	11.4607	14.0055	10.8149	11.084	11.4321	8.30796	7.24356	8.41527	7.74309	9.49289	8.68611	7.57977	9.3384	8.89067	8.50051	11.5802	8.41982	0.459795	2.37923e-07	7.79624e-07	1.37535	8.80998e-08	2.85308e-07	1.37622	1	11	11.5474	8.39066
sp|P56211-2|ARP19_HUMAN	ARPP19	Isoform ARPP-16 of cAMP-regulated phosphoprotein 19 OS=Homo sapiens GN=ARPP19	2947	2	5	C	10.8795	12.5558	11.3365	12.207	10.6897	11.5209	11.1707	11.58	11.0793	12.779	9.11151	7.31878	8.10656	8.52478	8.80841	7.38355	8.93906	8.66414	8.2861	9.05878	11.5798	8.42017	0.459695	5.4063e-09	2.49491e-08	1.37525	7.34156e-09	2.87434e-08	1.37678	1	5	11.5606	8.39682
sp|P14550|AK1A1_HUMAN	AKR1A1	Alcohol dehydrogenase [NADP+] OS=Homo sapiens GN=AKR1A1 PE=1 SV=3	1174	44	42	C	11.5816	11.5007	11.5918	11.6785	11.0026	11.7236	11.5783	11.9001	11.3771	11.8467	8.7654	8.37343	8.09294	8.23062	8.1117	8.74522	8.52545	8.25072	8.51767	8.60571	11.5781	8.42189	0.459183	2.57627e-16	1.8343e-14	1.37476	4.08734e-16	1.23462e-14	1.37499	1	42	11.5755	8.41863
tr|A6NED0|A6NED0_HUMAN	GSTZ1	Glutathione transferase zeta 1 (Maleylacetoacetate isomerase), isoform CRA_b OS=Homo sapiens GN=GSTZ1 PE=3 SV=1	2151	2	0	C	11.9894	10.7449	11.9192	11.5225	11.705											9.21985	7.76473	8.31286	8.37708	8.44453	11.5762	8.42381	0.458617	1.02061e-05	2.46569e-05	1.37422	1.29953e-05	2.94403e-05	1.37524		0	11.5673	8.41112
sp|P10523|ARRS_HUMAN	SAG	S-arrestin OS=Homo sapiens GN=SAG PE=2 SV=3	379	135	139	C	11.8436	11.3244	11.5268	11.6516	11.4787	11.4979	11.2528	11.8316	11.7201	11.6057	8.62685	8.57393	8.28303	8.34427	8.26391	8.42493	8.61236	8.40093	8.40365	8.33301	11.5733	8.42669	0.457765	1.29996e-17	2.81695e-15	1.37341	1.24759e-19	1.77656e-17	1.37339	1	139	11.5718	8.42574
sp|P30039|PBLD_HUMAN	PBLD	Phenazine biosynthesis-like domain-containing protein OS=Homo sapiens GN=PBLD PE=1 SV=2	3123	2	5	C	12.1686	11.7095	11.8964	12.1785	11.2973	12.0546	11.6219	11.628	10.6986	10.4711	9.31727	9.28112	8.04069	8.20271	8.68392	7.96924	8.38496	8.70949	8.44568	7.24026	11.5724	8.42753	0.457512	9.08005e-10	5.02275e-09	1.37317	1.91905e-09	8.44179e-09	1.37495	2	5	11.5585	8.40651
sp|Q8N5N7|RM50_HUMAN	MRPL50	39S ribosomal protein L50, mitochondrial OS=Homo sapiens GN=MRPL50 PE=1 SV=2	2595	2	2	C	10.7909	12.1998	11.7265	12.2481	12.5806	11.3944	11.714	11.2692	11.2638	10.536	9.07372	8.34833	9.34361	8.08187	8.97499	8.02247	9.15518	7.73682	8.07074	7.46897	11.5723	8.42767	0.457474	2.94046e-09	1.45245e-08	1.37314	4.50977e-09	1.85298e-08	1.37494	2	2	11.5558	8.40457
sp|Q9BRJ2|RM45_HUMAN	MRPL45	39S ribosomal protein L45, mitochondrial OS=Homo sapiens GN=MRPL45 PE=1 SV=2	2598	2	0	C	10.5175	11.7936	11.6162	12.455	11.4642											8.44517	8.84031	8.02201	8.33462	8.51129	11.5693	8.43068	0.456581	0.000165613	0.000322427	1.37229	8.52159e-06	1.9828e-05	1.37093		0	11.5521	8.42652
sp|Q9NYK5-2|RM39_HUMAN	MRPL39	Isoform 2 of 39S ribosomal protein L39, mitochondrial OS=Homo sapiens GN=MRPL39	1993	2	3	C	11.6762	12.4843	11.6431	11.6823	11.9651	11.6999	12.4693	10.2949	11.4663	10.3017	8.00549	8.6436	8.51891	8.56099	10.039	8.66728	8.30107	7.0408	8.36731	8.17255	11.5683	8.4317	0.456283	2.27318e-08	9.10852e-08	1.372	3.43882e-08	1.18542e-07	1.37401	2	3	11.5456	8.40284
sp|Q01581|HMCS1_HUMAN	HMGCS1	Hydroxymethylglutaryl-CoA synthase, cytoplasmic OS=Homo sapiens GN=HMGCS1 PE=1 SV=2	1435	5	5	C	11.4942	11.2706	11.6169	11.7603	11.328	12.1859	11.1963	11.1213	11.3859	12.2805	8.62717	7.96573	8.64291	8.19277	8.40147	8.75232	8.18193	8.01305	8.30935	9.27334	11.564	8.436	0.455008	9.46514e-13	1.29957e-11	1.37079	1.14489e-12	1.11014e-11	1.3714	1	5	11.5578	8.42776
sp|O15231-3|ZN185_HUMAN	ZNF185	Isoform 3 of Zinc finger protein 185 OS=Homo sapiens GN=ZNF185	2307	0	3	C						11.7904	12.16	11.53	10.8589	11.4693	8.68946	7.83405	8.35109	8.27043	9.04624						11.5617	8.43825	0.45434	5.70316e-06	1.43413e-05	1.37016	6.67356e-06	1.58537e-05	1.37082		3	11.5537	8.42837
sp|Q15056-2|IF4H_HUMAN	EIF4H	Isoform Short of Eukaryotic translation initiation factor 4H OS=Homo sapiens GN=EIF4H	1892	6	12	C	11.8125	11.4746	11.926	11.9608	10.9858	12.1519	11.1728	11.4024	11.1038	11.6086	8.89896	8.92115	8.22749	8.26508	8.24784	8.58638	7.7996	8.74032	8.39192	8.32218	11.5599	8.44009	0.453801	4.56954e-13	7.11706e-12	1.36964	3.85489e-13	4.28857e-12	1.36997	1	12	11.5537	8.43359
sp|P36575|ARRC_HUMAN	ARR3	Arrestin-C OS=Homo sapiens GN=ARR3 PE=1 SV=2	379	26	32	C	11.6106	11.4625	11.501	11.8668	10.9894	12.1488	11.2219	12.2321	11.0826	11.4746	8.83532	8.90591	7.94467	7.90536	8.24876	9.17537	8.1383	8.80197	8.34492	8.10904	11.559	8.44096	0.453541	4.58532e-12	5.12404e-11	1.3694	7.086e-12	5.47499e-11	1.37033	1	32	11.5522	8.43027
sp|Q9BQ52-3|RNZ2_HUMAN	ELAC2	Isoform 3 of Zinc phosphodiesterase ELAC protein 2 OS=Homo sapiens GN=ELAC2	1981	1	0	C	14.5185	11.9595	7.98966	11.2636	12.0638											10.1371	9.25605	7.2535	5.81767	9.74064	11.559	8.44099	0.453534	0.0492063	0.0637992	1.36939	0.0580397	0.0741527	1.37347		0	11.3518	8.26504
sp|P21953|ODBB_HUMAN	BCKDHB	2-oxoisovalerate dehydrogenase subunit beta, mitochondrial OS=Homo sapiens GN=BCKDHB PE=1 SV=2	3274	6	7	C	11.6548	12.4599	11.7271	11.539	11.171	11.798	12.3439	10.9643	11.1383	10.7504	8.35503	8.31905	8.06463	8.30165	9.96478	9.14075	7.90961	7.58686	8.42927	8.38179	11.5547	8.44534	0.452248	1.91946e-09	9.91354e-09	1.36817	1.92473e-09	8.45931e-09	1.37037	2	7	11.5424	8.4228
sp|P11217|PYGM_HUMAN	PYGM	Glycogen phosphorylase, muscle form OS=Homo sapiens GN=PYGM PE=1 SV=6	252	21	16	C	10.7336	12.5753	11.3107	11.7338	12.7633	11.1259	11.7313	10.8318	12.3809	10.3299	7.90236	8.89166	8.80217	8.776	9.22788	8.75059	8.95468	7.63742	7.64485	7.89573	11.5517	8.44833	0.45136	3.96351e-08	1.53014e-07	1.36733	1.41839e-08	5.27558e-08	1.36737	2	16	11.5249	8.42854
sp|O00244|ATOX1_HUMAN	ATOX1	Copper transport protein ATOX1 OS=Homo sapiens GN=ATOX1 PE=1 SV=1	4494	8	7	C	13.0626	11.5805	11.6923	11.281	10.1803	11.3055	11.87	11.1124	10.7372	12.683	8.38317	7.9922	8.33181	8.99869	8.58597	8.60481	8.52361	8.24059	8.50359	8.33078	11.5505	8.44952	0.451011	3.62733e-07	1.13559e-06	1.367	3.37054e-10	1.74987e-09	1.36428	1	7	11.5224	8.44577
sp|P00558|PGK1_HUMAN	PGK1	Phosphoglycerate kinase 1 OS=Homo sapiens GN=PGK1 PE=1 SV=3	347	217	244	C	11.5923	11.7068	11.8319	11.7986	11.1118	11.6405	12.0573	11.2081	11.5035	11.0533	8.96116	8.51224	8.14839	8.54617	8.36941	8.44259	8.3973	8.38973	8.37384	8.35508	11.5504	8.44959	0.450991	9.54766e-14	2.03374e-12	1.36698	8.86573e-16	2.33793e-14	1.36684	1	244	11.5461	8.44731
sp|Q9NRW1|RAB6B_HUMAN	RAB6B	Ras-related protein Rab-6B OS=Homo sapiens GN=RAB6B PE=1 SV=1	1903	3	3	C	11.0268	11.6505	11.3347	11.4082	12.4523	11.3436	11.8108	11.1692	12.3232	10.9801	7.96953	8.15438	8.60526	8.95647	8.68741	8.70705	8.37741	8.02635	8.66923	8.3475	11.5499	8.45006	0.450852	4.75991e-11	3.80183e-10	1.36685	1.70203e-12	1.57166e-11	1.3666	2	3	11.54	8.44433
sp|Q9HD45|TM9S3_HUMAN	TM9SF3	Transmembrane 9 superfamily member 3 OS=Homo sapiens GN=TM9SF3 PE=1 SV=2	1947	4	8	C	10.4555	11.5003	11.3826	11.1938	12.8614	12.1214	11.0707	11.5488	11.8792	11.4611	7.94235	8.3636	8.87148	8.46328	8.27821	8.30889	8.67316	8.47373	8.87238	8.27832	11.5475	8.45254	0.450121	6.15454e-09	2.79365e-08	1.36616	1.13825e-11	8.2577e-11	1.36498	2	8	11.5315	8.4481
sp|Q96GY0|F164A_HUMAN	FAM164A	Protein FAM164A OS=Homo sapiens GN=FAM164A PE=1 SV=2	3360	3	2	C	11.6064	11.3524	11.2604	10.7132	10.9381	12.4751	13.1422	11.813	10.6549	11.5062	8.09404	8.04074	7.92259	7.57821	8.77309	9.15565	8.5419	8.31787	9.1824	8.93178	11.5462	8.45383	0.44974	1.7318e-08	7.12153e-08	1.36579	3.56744e-09	1.49287e-08	1.3657	1	2	11.5233	8.43762
sp|P09525|ANXA4_HUMAN	ANXA4	Annexin A4 OS=Homo sapiens GN=ANXA4 PE=1 SV=4	289	25	27	C	10.9347	12.8584	9.93075	11.1851	13.6005	11.0343	11.9874	11.1084	12.5975	10.1991	8.07556	8.50766	8.96632	8.78172	8.74193	8.8662	8.83863	7.62529	8.31559	7.84485	11.5436	8.45637	0.448984	6.55883e-06	1.62795e-05	1.36508	1.26845e-07	3.99871e-07	1.36066	2	27	11.4898	8.44431
sp|O75223|GGCT_HUMAN	GGCT	Gamma-glutamylcyclotransferase OS=Homo sapiens GN=GGCT PE=1 SV=1	1022	7	10	C	12.0492	11.5461	11.5772	10.7231	10.542	11.7376	11.424	11.9727	10.7328	13.1283	8.78218	7.66379	7.97038	8.39815	8.19007	8.4981	8.10859	9.17024	8.90245	8.88309	11.5433	8.4567	0.448888	1.82168e-08	7.46648e-08	1.36499	1.34046e-09	6.06799e-09	1.36428	1	10	11.5206	8.44446
sp|Q9UJ68-4|MSRA_HUMAN	MSRA	Isoform 4 of Mitochondrial peptide methionine sulfoxide reductase OS=Homo sapiens GN=MSRA	3198	2	4	C	12.8053	11.3227	11.2336	11.3846	10.8016	10.959	11.3765	11.8073	10.8122	12.9062	9.03136	8.17957	8.34375	8.58907	7.99509	8.61303	8.93084	8.31289	8.16269	8.4328	11.5409	8.45911	0.448178	4.23794e-08	1.61606e-07	1.36432	1.26077e-10	7.25599e-10	1.36273	1	4	11.5194	8.45322
sp|Q9NRN7|ADPPT_HUMAN	AASDHPPT	L-aminoadipate-semialdehyde dehydrogenase-phosphopantetheinyl transferase OS=Homo sapiens GN=AASDHPPT PE=1 SV=2	716	11	10	C	11.1877	12.1642	11.8074	12.0797	11.8147	11.0456	11.7411	11.017	12.1455	10.4026	8.12932	9.1307	8.5013	8.99116	8.89576	8.70786	8.28054	7.69695	8.19851	8.06248	11.5405	8.45946	0.448075	3.1535e-10	1.9588e-09	1.36422	1.46635e-10	8.29544e-10	1.36441	2	10	11.5265	8.44799
sp|Q32P28-3|P3H1_HUMAN	LEPRE1	Isoform 3 of Prolyl 3-hydroxylase 1 OS=Homo sapiens GN=LEPRE1	2986	2	2	C	11.1463	11.764	11.8608	11.1652	12.5372	11.1713	12.1737	11.3381	11.1106	11.1125	8.23314	8.78419	9.0174	8.14181	8.91729	8.41384	8.7714	8.27728	7.94624	8.11763	11.538	8.46202	0.447315	3.79307e-11	3.10932e-10	1.3635	6.23091e-12	4.87518e-11	1.36353	2	2	11.5278	8.45443
sp|P69905|HBA_HUMAN	HBA1	Hemoglobin subunit alpha OS=Homo sapiens GN=HBA1 PE=1 SV=2	3420	83	78	C	11.8449	11.3909	11.3013	11.8268	10.9767	11.4355	11.9992	11.9726	11.2785	11.3247	9.12911	9.18424	7.71176	8.16613	7.79832	8.34066	9.12355	8.41703	8.46536	8.31283	11.5351	8.4649	0.446467	8.72188e-11	6.43552e-10	1.3627	3.42219e-11	2.22086e-10	1.36454	1	78	11.5304	8.44999
sp|Q13084|RM28_HUMAN	MRPL28	39S ribosomal protein L28, mitochondrial OS=Homo sapiens GN=MRPL28 PE=1 SV=4	4607	1	2	C	11.1763	12.965	9.30807	12.6469	12.2051	11.6307	11.8518	11.2073	12.7917	9.54945	8.53748	9.29097	7.84584	8.52866	8.76618	7.94465	8.97191	7.83109	8.36238	8.58853	11.5332	8.46677	0.445913	1.47417e-05	3.4657e-05	1.36218	6.3512e-07	1.78234e-06	1.35628	2	2	11.4664	8.45425
sp|Q13586|STIM1_HUMAN	STIM1	Stromal interaction molecule 1 OS=Homo sapiens GN=STIM1 PE=1 SV=3	2087	7	4	C	11.2265	11.4105	11.6611	11.4078	11.7859	11.2882	11.826	11.2143	11.3393	12.1711	8.33353	8.14478	8.54992	8.72761	8.40529	8.79674	8.53406	8.12809	8.64592	8.40347	11.5331	8.46694	0.445864	1.93301e-14	5.75345e-13	1.36213	1.31297e-15	3.35583e-14	1.36212	1	4	11.5292	8.46419
sp|Q8WVJ2|NUDC2_HUMAN	NUDCD2	NudC domain-containing protein 2 OS=Homo sapiens GN=NUDCD2 PE=1 SV=1	1490	5	5	C	11.8673	11.5232	12.1209	11.3875	11.6056	11.3075	10.8758	11.016	11.6215	11.9905	8.61418	8.07661	9.17312	8.05793	9.26682	9.17862	7.66707	8.14132	8.0899	8.41853	11.5316	8.46841	0.445427	1.80564e-10	1.22107e-09	1.36172	1.22449e-10	7.06348e-10	1.36368	1	5	11.5253	8.45161
sp|Q56VL3|OCAD2_HUMAN	OCIAD2	OCIA domain-containing protein 2 OS=Homo sapiens GN=OCIAD2 PE=1 SV=1	3405	3	0	C	10.8787	12.3016	10.2638	12.1203	12.0698											9.31252	8.82949	8.15701	8.09263	7.97415	11.5268	8.47316	0.444025	0.000426079	0.000773617	1.36039	0.000172274	0.000325726	1.35941		0	11.4977	8.45788
sp|Q8WW12|PCNP_HUMAN	PCNP	PEST proteolytic signal-containing nuclear protein OS=Homo sapiens GN=PCNP PE=1 SV=2	826	3	5	C	12.1728	12.7209	12.0557	10.8328	10.4589	11.4582	10.8787	11.3223	11.1482	12.2086	9.17099	8.22721	8.52907	8.55511	8.50169	7.80408	8.48251	8.6645	8.5863	8.22147	11.5257	8.47429	0.443691	2.42876e-08	9.68396e-08	1.36008	1.80524e-10	9.93229e-10	1.35868	1	5	11.5049	8.46768
sp|O95425-2|SVIL_HUMAN	SVIL	Isoform 2 of Supervillin OS=Homo sapiens GN=SVIL	3321	3	1	C	11.4243	12.1713	11.4057	11.77	11.7852	11.4645	11.5631	10.2353	12.3029	11.1339	9.02653	7.26673	8.73925	8.73154	9.53634	8.29542	8.29854	8.47901	8.01363	8.35685	11.5256	8.47438	0.443664	9.98951e-10	5.47118e-09	1.36005	2.0998e-09	9.16408e-09	1.36167	2	1	11.5122	8.45447
sp|Q96KN2|CNDP1_HUMAN	CNDP1	Beta-Ala-His dipeptidase OS=Homo sapiens GN=CNDP1 PE=1 SV=4	1039	13	15	C	11.5765	11.4424	11.5283	11.6014	10.9315	11.5231	11.1973	11.8546	11.2042	12.3934	8.91199	8.2635	8.10997	8.37374	8.16815	8.57447	8.50272	8.56086	8.39264	8.88924	11.5253	8.47473	0.443562	1.16942e-12	1.57524e-11	1.35996	5.29587e-14	7.65062e-13	1.35986	1	15	11.5191	8.47081
sp|Q9H479|FN3K_HUMAN	FN3K	Fructosamine-3-kinase OS=Homo sapiens GN=FN3K PE=1 SV=1	752	7	8	C	10.2969	12.8081	10.9086	11.658	12.7679	11.1088	11.4194	10.9635	12.7453	10.563	7.85981	9.313	8.96018	8.363	8.70395	8.58254	9.10454	7.9165	8.01187	7.94506	11.5239	8.47605	0.443172	3.42887e-07	1.07956e-06	1.35959	2.19867e-08	7.85531e-08	1.35799	2	8	11.4897	8.46084
sp|Q92781|RDH1_HUMAN	RDH5	11-cis retinol dehydrogenase OS=Homo sapiens GN=RDH5 PE=1 SV=1	3398	5	4	C	10.9861	11.1797	11.6794	11.8469	12.3789	11.2832	11.674	11.2247	12.0523	10.9229	8.20117	8.68379	8.74811	8.54583	8.66397	9.09528	8.90111	8.01172	7.93202	7.98894	11.5228	8.47719	0.442834	1.47544e-11	1.36938e-10	1.35927	1.11169e-11	8.07679e-11	1.35969	2	4	11.5139	8.46804
sp|Q96EM0|PRCM_HUMAN	C14orf149	Probable proline racemase OS=Homo sapiens GN=C14orf149 PE=1 SV=2	3350	1	0	C	12.2965	10.1195	11.2725	12.1778	11.7321											8.87701	8.33358	8.09627	8.11919	8.97549	11.5197	8.48031	0.441912	0.000533133	0.000950334	1.3584	8.12853e-05	0.000160764	1.35641		0	11.4916	8.4721
sp|Q99685|MGLL_HUMAN	MGLL	Monoglyceride lipase OS=Homo sapiens GN=MGLL PE=1 SV=2	3552	1	1	C	9.83918	13.1977	11.345	11.8256	12.6041	9.42956	10.6129	11.8358	13.4425	11.0447	10.3054	8.62784	8.24007	8.06757	8.39359	8.03602	8.59363	7.68099	8.86327	8.01448	11.5177	8.48229	0.441328	2.04172e-05	4.6743e-05	1.35785	2.8679e-06	7.19719e-06	1.35365	1	1	11.4466	8.45608
sp|O75391|SPAG7_HUMAN	SPAG7	Sperm-associated antigen 7 OS=Homo sapiens GN=SPAG7 PE=1 SV=2	2895	3	1	C	11.7905	11.2931	11.007	11.2032	10.7866	10.6286	11.8383	12.4769	11.6623	12.4773	8.78569	8.00642	7.96957	7.98305	8.17194	8.51894	8.81859	8.57667	8.66606	9.33932	11.5164	8.48362	0.440935	1.63794e-09	8.56609e-09	1.35748	2.36155e-10	1.26695e-09	1.35726	1	1	11.5001	8.47302
sp|Q6ZTI6|F101A_HUMAN	FAM101A	Protein FAM101A OS=Homo sapiens GN=FAM101A PE=2 SV=3	866	4	3	C	10.8762	12.0343	11.4829	11.9935	11.9742	10.8882	11.3853	11.7249	11.1714	11.6304	8.381	8.63944	8.68383	8.71553	8.78001	9.00911	8.53939	7.8539	8.2286	8.00798	11.5161	8.48388	0.44086	2.91064e-12	3.4622e-11	1.35741	1.89378e-12	1.7068e-11	1.35767	2	3	11.5087	8.47681
sp|P50395|GDIB_HUMAN	GDI2	Rab GDP dissociation inhibitor beta OS=Homo sapiens GN=GDI2 PE=1 SV=2	2343	44	48	C	11.5408	12.1909	11.8449	11.8436	11.341	11.7679	12.2175	10.8252	11.0638	10.4867	8.31972	8.96027	8.42388	8.40045	9.5346	8.8777	8.21824	7.98695	8.19895	7.95687	11.5122	8.48776	0.439711	3.15593e-10	1.9588e-09	1.35633	2.1408e-10	1.15976e-09	1.35678	2	48	11.499	8.47522
sp|P02042|HBD_HUMAN	HBD	Hemoglobin subunit delta OS=Homo sapiens GN=HBD PE=1 SV=2	1690	73	68	C	11.329	10.8904	11.2571	11.9223	11.9879	11.1646	11.3255	12.0217	12.2082	11.0141	9.14353	9.16452	8.05985	8.06699	7.83114	8.27614	9.23136	8.33546	8.45915	8.31106	11.5121	8.48792	0.439666	5.93874e-11	4.62223e-10	1.35629	8.3698e-11	5.03805e-10	1.35742	2	68	11.5033	8.47441
sp|P09960|LKHA4_HUMAN	LTA4H	Leukotriene A-4 hydrolase OS=Homo sapiens GN=LTA4H PE=1 SV=2	1053	50	56	C	11.1714	11.5025	12.0485	11.8976	11.5141	11.672	11.6208	11.1282	11.4981	11.0535	8.67481	9.19586	8.71301	8.22388	8.21987	8.56274	8.59241	8.32993	8.33225	8.04859	11.5107	8.48934	0.439248	5.79714e-14	1.33764e-12	1.3559	8.12502e-14	1.07987e-12	1.35633	1	56	11.5066	8.48362
sp|Q8IY17-2|PLPL6_HUMAN	PNPLA6	Isoform 2 of Neuropathy target esterase OS=Homo sapiens GN=PNPLA6	1770	4	5	C	11.3715	12.3179	9.51968	10.9744	13.2611	10.45	12.0179	11.5111	14.0674	9.58555	7.76656	9.18589	8.35839	8.34809	8.70912	9.54286	9.43138	7.60928	7.77727	8.19468	11.5077	8.49235	0.438358	6.07151e-05	0.000128114	1.35506	7.1326e-06	1.68478e-05	1.34922	2	5	11.4231	8.46641
sp|Q7L311|ARMX2_HUMAN	ARMCX2	Armadillo repeat-containing X-linked protein 2 OS=Homo sapiens GN=ARMCX2 PE=2 SV=1	1716	3	3	C	11.8128	12.2234	11.4569	10.8327	10.9478	11.6125	12.2997	11.2625	10.9253	11.6904	8.01275	8.61855	8.15892	8.84504	8.57432	8.64955	8.70677	8.44123	8.51703	8.41185	11.5064	8.4936	0.437988	4.54036e-10	2.71008e-09	1.35471	7.98399e-13	8.07144e-12	1.35401	1	3	11.4958	8.49021
sp|Q9BVC6|TM109_HUMAN	TMEM109	Transmembrane protein 109 OS=Homo sapiens GN=TMEM109 PE=1 SV=1	1584	7	11	C	11.4894	12.0966	11.2213	11.4614	12.2799	11.0737	10.9694	11.3765	11.3344	11.7531	8.78684	8.34102	8.81279	8.6543	8.89806	8.43452	8.87627	8.07682	7.89747	8.16634	11.5056	8.49444	0.437741	2.16829e-12	2.68034e-11	1.35448	1.53137e-12	1.44007e-11	1.35479	1	11	11.4987	8.48739
sp|P69891|HBG1_HUMAN	HBG1	Hemoglobin subunit gamma-1 OS=Homo sapiens GN=HBG1 PE=1 SV=2	1690	6	7	C	11.5353	11.2664	11.4034	11.5191	11.214	11.5891	11.7358	11.4945	11.2917	12.0025	8.90311	8.7652	7.91366	8.36116	7.94335	9.06287	8.7824	8.35046	8.40524	8.46077	11.5052	8.49482	0.437628	1.56373e-12	2.02432e-11	1.35438	1.85548e-13	2.25554e-12	1.35538	1	7	11.503	8.48692
sp|Q86WU2-2|LDHD_HUMAN	LDHD	Isoform 2 of Probable D-lactate dehydrogenase, mitochondrial OS=Homo sapiens GN=LDHD	726	0	4	C						11.0353	11.7087	11.516	11.4493	11.8097	8.70034	7.86349	8.32309	8.67708	8.91697						11.5038	8.49619	0.437222	2.36486e-06	6.39179e-06	1.35399	1.95281e-06	5.04029e-06	1.35493		4	11.5007	8.488
sp|P01599|KV107_HUMAN		Ig kappa chain V-I region Gal OS=Homo sapiens PE=1 SV=1	1619	6	5	C	12.4239	10.6408	11.1769	10.1689	9.76821	11.6129	11.9873	12.5365	10.2932	14.4204	8.50366	7.63793	7.57749	7.81288	7.61772	8.79515	9.13231	9.32974	9.34506	9.21907	11.5029	8.4971	0.436955	3.71405e-05	8.1402e-05	1.35374	5.56672e-06	1.33902e-05	1.34999	1	5	11.4288	8.46585
sp|Q8TCD5|NT5C_HUMAN	NT5C	5'(3')-deoxyribonucleotidase, cytosolic type OS=Homo sapiens GN=NT5C PE=1 SV=2	1307	11	12	C	12.1897	12.0919	11.8038	11.7327	10.8302	10.7468	12.1886	10.6854	11.6212	11.1066	7.99227	8.90258	8.28924	9.22546	9.24186	8.74524	8.65217	7.59995	8.30359	8.0508	11.4997	8.50032	0.436007	9.26771e-10	5.12087e-09	1.35285	1.03025e-09	4.76324e-09	1.35367	2	12	11.4852	8.4845
sp|P13639|EF2_HUMAN	EEF2	Elongation factor 2 OS=Homo sapiens GN=EEF2 PE=1 SV=4	883	64	73	C	11.0348	12.2368	11.5297	11.6063	12.0106	11.2868	11.842	10.7941	11.8937	10.7582	8.5405	8.7958	8.56269	8.53825	8.98795	8.78926	8.61474	7.9339	8.19764	8.0463	11.4993	8.5007	0.435892	8.05712e-11	6.02049e-10	1.35275	5.68278e-12	4.48859e-11	1.3525	2	73	11.4888	8.49447
sp|Q8TB37|NUBPL_HUMAN	NUBPL	Iron-sulfur protein NUBPL OS=Homo sapiens GN=NUBPL PE=1 SV=3	2719	1	1	C	11.2654	12.4775	10.4613	11.7482	12.2001	11.2929	12.2682	10.7755	13.1422	9.35817	8.07751	9.37518	8.86477	8.32627	8.51924	8.92758	8.84009	8.17054	7.65113	8.25819	11.4989	8.50105	0.435789	3.7592e-06	9.85061e-06	1.35265	1.79675e-07	5.4905e-07	1.34892	2	1	11.449	8.48756
sp|Q15418-2|KS6A1_HUMAN	RPS6KA1	Isoform 2 of Ribosomal protein S6 kinase alpha-1 OS=Homo sapiens GN=RPS6KA1	481	1	0	C	10.5319	11.9337	12.2621	11.049	11.7051											9.57231	9.17502	7.36198	8.08533	8.3236	11.4964	8.50365	0.435023	0.00041463	0.00075503	1.35193	0.000496779	0.000873966	1.35576		0	11.4791	8.46692
sp|Q00169|PIPNA_HUMAN	PITPNA	Phosphatidylinositol transfer protein alpha isoform OS=Homo sapiens GN=PITPNA PE=1 SV=2	411	26	20	C	11.7667	11.0459	11.6073	11.6279	11.0672	11.4998	11.4633	11.8943	11.0286	11.9489	9.13825	8.33383	8.23517	8.37523	8.08263	8.79262	8.52323	8.55148	8.39886	8.6188	11.495	8.50501	0.43462	8.07407e-14	1.76496e-12	1.35156	5.36136e-14	7.72284e-13	1.35175	1	20	11.4903	8.50034
sp|Q99576-3|T22D3_HUMAN	TSC22D3	Isoform 2 of TSC22 domain family protein 3 OS=Homo sapiens GN=TSC22D3	1662	1	2	C	11.7383	11.8232	11.1014	11.2792	11.2371	10.548	12.0163	10.3275	11.8386	13.0345	8.8512	8.17662	8.51748	8.40423	8.28546	8.48517	8.77092	7.69759	9.12195	8.74516	11.4944	8.50558	0.434451	5.27322e-08	1.97459e-07	1.3514	1.00084e-09	4.64649e-09	1.35001	1	2	11.4709	8.49692
sp|Q53H82|LACB2_HUMAN	LACTB2	Beta-lactamase-like protein 2 OS=Homo sapiens GN=LACTB2 PE=1 SV=2	3192	1	2	C	12.4319	10.7005	11.0835	10.8412	10.3002	11.3543	11.742	11.9926	11.4728	13.0076	8.39572	8.03353	8.28613	8.05866	7.6567	8.74431	8.21766	8.78878	9.26882	9.62324	11.4927	8.50736	0.43393	6.52483e-08	2.39821e-07	1.35091	1.83127e-08	6.65236e-08	1.35078	1	2	11.4663	8.48862
sp|Q5VZM2-2|RRAGB_HUMAN	RRAGB	Isoform 2 of Ras-related GTP-binding protein B OS=Homo sapiens GN=RRAGB	3878	4	3	C	12.7978	12.1459	9.90748	12.4168	10.1564	13.464	12.3327	10.9286	10.9113	9.82689	8.64566	9.63993	7.7085	7.8319	8.71051	9.44761	8.02374	8.52662	8.29719	8.28048	11.4888	8.51121	0.43279	1.99504e-05	4.57373e-05	1.34984	1.86392e-06	4.82085e-06	1.34529	2	3	11.4219	8.49027
sp|P68871|HBB_HUMAN	HBB	Hemoglobin subunit beta OS=Homo sapiens GN=HBB PE=1 SV=2	1690	109	122	C	11.4364	11.1848	11.6409	11.8354	11.5236	11.3272	11.5785	11.5426	11.4027	11.4042	8.99054	8.96378	8.14804	8.48055	8.16191	8.37918	8.88028	8.14414	8.50661	8.46868	11.4876	8.51237	0.432448	5.66668e-13	8.48131e-12	1.34952	9.66898e-15	1.73777e-13	1.35028	1	122	11.4864	8.50666
sp|Q13630|FCL_HUMAN	TSTA3	GDP-L-fucose synthase OS=Homo sapiens GN=TSTA3 PE=1 SV=1	1931	8	6	C	10.835	12.1301	11.4999	11.6853	12.2171	11.0287	12.2177	10.5545	11.8068	10.8986	7.91005	9.31812	8.88028	8.52525	8.86007	8.77686	9.04976	7.58428	8.21393	8.00777	11.4874	8.51264	0.432371	1.61563e-09	8.46717e-09	1.34945	1.89266e-09	8.33305e-09	1.35034	2	6	11.4722	8.49578
sp|Q9UIJ7|KAD3_HUMAN	AK3	GTP:AMP phosphotransferase, mitochondrial OS=Homo sapiens GN=AK3 PE=1 SV=4	1796	25	31	C	11.224	11.9188	11.8995	12.2046	11.0662	11.0281	12.1791	11.0121	11.8499	10.4767	8.7021	9.12042	8.66689	8.62232	8.34238	8.41402	8.73689	8.13856	8.21808	8.17939	11.4859	8.51411	0.431937	1.88391e-09	9.77046e-09	1.34904	1.48012e-11	1.03318e-10	1.3482	2	31	11.4719	8.50906
sp|P07737|PROF1_HUMAN	PFN1	Profilin-1 OS=Homo sapiens GN=PFN1 PE=1 SV=2	2520	30	21	C	11.5113	11.8322	11.4029	11.4487	11.0034	11.5995	12.0967	11.4882	11.5341	10.9305	8.75298	8.99848	7.99681	8.50522	8.09754	8.56133	9.23697	8.32554	8.42395	8.25357	11.4848	8.51524	0.431601	7.35971e-13	1.05103e-11	1.34873	1.0061e-12	9.92947e-12	1.34944	1	21	11.4801	8.50731
sp|Q08623|HDHD1_HUMAN	HDHD1	Pseudouridine-5'-monophosphatase OS=Homo sapiens GN=HDHD1 PE=1 SV=3	2860	6	4	C	11.5314	11.1578	11.4663	11.4389	10.6497	11.7877	11.8276	11.2495	11.3446	12.3841	8.10148	8.86481	8.01901	8.27692	8.14434	8.8052	8.81618	8.54854	8.93894	8.64709	11.4838	8.51625	0.431305	1.04255e-11	1.02187e-10	1.34845	2.77226e-12	2.39878e-11	1.34852	1	4	11.4755	8.50971
sp|Q15052-2|ARHG6_HUMAN	ARHGEF6	Isoform 2 of Rho guanine nucleotide exchange factor 6 OS=Homo sapiens GN=ARHGEF6	1575	1	0	C	11.4027	11.8082	11.1914	12.4605	10.5483											9.60249	7.87094	7.7895	8.20465	9.12118	11.4822	8.51775	0.430857	0.000283982	0.000533296	1.34803	0.000318635	0.000575181	1.35068		0	11.4646	8.48802
sp|P31751|AKT2_HUMAN	AKT2	RAC-beta serine/threonine-protein kinase OS=Homo sapiens GN=AKT2 PE=1 SV=2	2111	1	2	C	10.6079	10.6751	11.111	12.8268	12.8374	11.2329	11.6792	10.7151	11.586	11.5349	8.19146	8.78048	8.26474	9.14334	8.87186	9.34865	8.87723	7.48329	8.6168	7.61584	11.4806	8.51937	0.430383	5.74338e-08	2.13301e-07	1.34759	2.69214e-08	9.42248e-08	1.34797	2	2	11.4557	8.49848
sp|Q9H0Q0|FA49A_HUMAN	FAM49A	Protein FAM49A OS=Homo sapiens GN=FAM49A PE=1 SV=1	1860	5	3	C	10.7201	11.5901	11.2912	10.8854	11.13	11.8325	11.9676	10.8338	11.5347	13.0103	8.11239	8.13214	7.64565	8.38673	8.54416	8.78271	9.01968	8.55811	9.10338	8.91945	11.4796	8.52044	0.430069	5.51939e-09	2.54239e-08	1.3473	6.94658e-10	3.32901e-09	1.34702	1	3	11.4618	8.50897
sp|O14974|MYPT1_HUMAN	PPP1R12A	Protein phosphatase 1 regulatory subunit 12A OS=Homo sapiens GN=PPP1R12A PE=1 SV=1	2054	19	17	C	12.03	12.0686	11.6065	11.2272	11.0263	11.2656	11.4611	10.924	11.1011	12.0463	9.06913	8.12095	8.38367	9.13464	8.49353	8.58547	7.98139	8.11652	8.64845	8.70961	11.4757	8.52434	0.428919	6.57119e-12	6.89491e-11	1.34622	5.34609e-12	4.26319e-11	1.3466	1	17	11.4681	8.51635
sp|Q9BXW6|OSBL1_HUMAN	OSBPL1A	Oxysterol-binding protein-related protein 1 OS=Homo sapiens GN=OSBPL1A PE=1 SV=2	1625	6	4	C	10.9327	12.3163	11.2731	11.8674	12.2448	10.9781	11.5561	11.2127	11.5497	10.825	8.71466	8.90794	8.97224	8.19714	9.08644	8.43087	8.48293	7.99662	7.99843	8.45684	11.4756	8.52441	0.428896	1.14983e-10	8.18678e-10	1.3462	2.3486e-11	1.57968e-10	1.3462	2	4	11.4646	8.51633
sp|Q9BYD1|RM13_HUMAN	MRPL13	39S ribosomal protein L13, mitochondrial OS=Homo sapiens GN=MRPL13 PE=1 SV=1	3981	1	1	C	10.5145	13.1578	10.257	11.3169	12.9477	11.1309	11.3615	11.8471	13.1327	9.08447	9.18725	8.82694	7.94406	8.83387	8.65124	8.43311	8.42571	7.93579	8.39464	8.61677	11.4751	8.52494	0.42874	4.29849e-05	9.30251e-05	1.34606	1.02921e-06	2.77276e-06	1.33886	2	1	11.4029	8.51687
sp|Q14554|PDIA5_HUMAN	PDIA5	Protein disulfide-isomerase A5 OS=Homo sapiens GN=PDIA5 PE=1 SV=1	3616	4	3	C	11.4619	12.0397	11.9965	11.6809	11.1427	11.9769	12.174	11.2988	9.61662	11.3268	8.94789	8.78473	8.30566	8.65896	8.90971	8.45057	8.12321	8.0733	8.35873	8.67248	11.4715	8.52852	0.427684	7.11078e-08	2.59635e-07	1.34507	5.14769e-10	2.55539e-09	1.34315	2	3	11.4481	8.52335
sp|P30711|GSTT1_HUMAN	GSTT1	Glutathione S-transferase theta-1 OS=Homo sapiens GN=GSTT1 PE=1 SV=4	1854	5	4	C	11.4441	11.5566	11.8593	11.8747	12.2153	11.5642	12.1686	11.7739	9.42994	10.8238	9.03777	9.30548	8.54684	9.0832	8.26625	8.47759	8.82156	8.2273	7.80129	7.72242	11.471	8.52897	0.427553	7.32518e-08	2.66681e-07	1.34495	2.17451e-08	7.78573e-08	1.34401	2	4	11.4424	8.51363
sp|O76003|GLRX3_HUMAN	GLRX3	Glutaredoxin-3 OS=Homo sapiens GN=GLRX3 PE=1 SV=2	1890	8	8	C	11.3319	11.7602	11.9199	11.5475	10.9715	11.4483	11.3562	11.1731	11.3921	11.7933	9.11497	8.52365	8.30119	8.49629	8.40083	8.59055	8.43969	8.35253	8.46612	8.62007	11.4694	8.53059	0.427073	7.65633e-15	2.66847e-13	1.3445	1.31192e-15	3.35583e-14	1.34453	1	8	11.466	8.52792
sp|P20941|PHOS_HUMAN	PDC	Phosducin OS=Homo sapiens GN=PDC PE=2 SV=1	1609	25	26	C	11.5597	11.178	11.9296	11.4763	11.2638	11.8943	11.1012	11.4115	10.994	11.8705	8.97973	8.69811	8.25642	8.18675	8.60751	8.58173	8.33431	8.53142	8.76627	8.37894	11.4679	8.53212	0.426624	1.3627e-13	2.74967e-12	1.34408	1.20325e-14	2.10422e-13	1.34405	1	26	11.4633	8.52892
sp|P40429|RL13A_HUMAN	RPL13A	60S ribosomal protein L13a OS=Homo sapiens GN=RPL13A PE=1 SV=2	4014	11	6	C	10.9693	12.4574	10.4686	11.2505	13.0827	11.1086	11.5954	10.7596	13.0221	9.96313	7.29199	8.22569	9.82344	8.87881	9.33127	8.78139	9.10289	7.99842	7.96025	7.92861	11.4677	8.53228	0.426578	2.36853e-06	6.39825e-06	1.34404	1.01023e-06	2.73047e-06	1.34392	2	6	11.424	8.50051
sp|Q9H6K4|OPA3_HUMAN	OPA3	Optic atrophy 3 protein OS=Homo sapiens GN=OPA3 PE=1 SV=1	4448	1	0	C	11.3323	12.239	11.2029	10.7693	11.788											8.95194	8.95094	7.99423	7.57932	9.19203	11.4663	8.53369	0.426158	0.000109413	0.000219177	1.34365	0.000135289	0.000259039	1.34612		0	11.4552	8.50983
sp|Q96FC7|PHIPL_HUMAN	PHYHIPL	Phytanoyl-CoA hydroxylase-interacting protein-like OS=Homo sapiens GN=PHYHIPL PE=2 SV=3	710	19	19	C	11.0427	11.0079	11.6298	11.6088	12.3657	12.0709	11.6072	11.2637	11.2431	10.7886	9.25106	8.70934	8.55636	7.98636	8.52332	8.73409	8.51876	8.44071	8.30987	8.34166	11.4628	8.53715	0.425138	5.41201e-11	4.25449e-10	1.3427	3.33649e-12	2.82807e-11	1.34249	2	19	11.4534	8.53148
sp|O95433|AHSA1_HUMAN	AHSA1	Activator of 90 kDa heat shock protein ATPase homolog 1 OS=Homo sapiens GN=AHSA1 PE=1 SV=1	1905	10	10	C	10.9435	11.9079	11.8047	11.4834	11.8393	11.2868	12.1964	10.7805	11.4149	10.9662	9.17368	8.07677	8.68968	8.61615	8.79899	8.60535	8.29187	7.73187	8.6386	8.75352	11.4624	8.53765	0.424994	2.16996e-11	1.90507e-10	1.34257	1.87815e-11	1.28758e-10	1.34293	2	10	11.4536	8.52877
sp|Q96GD0|PLPP_HUMAN	PDXP	Pyridoxal phosphate phosphatase OS=Homo sapiens GN=PDXP PE=1 SV=2	212	14	16	C	11.0094	11.7864	11.8039	12.1362	11.9799	10.9486	11.891	11.3067	10.9409	10.8199	8.64792	9.21946	8.67584	8.87648	8.67315	8.91977	8.68194	7.75031	8.13771	7.79442	11.4623	8.5377	0.424976	1.1279e-10	8.08254e-10	1.34255	1.76158e-10	9.7444e-10	1.34338	2	16	11.4522	8.52496
sp|P20073-2|ANXA7_HUMAN	ANXA7	Isoform 2 of Annexin A7 OS=Homo sapiens GN=ANXA7	2101	10	8	C	10.8701	12.6864	9.82096	11.1001	13.8356	11.214	11.277	11.1237	12.5129	10.1718	8.0235	9.08749	9.02365	8.5448	9.02122	9.00352	8.91201	7.94554	7.97025	7.85549	11.4613	8.53875	0.424669	1.30516e-05	3.0999e-05	1.34226	5.04163e-07	1.43832e-06	1.33804	2	8	11.4051	8.52376
sp|P41252|SYIC_HUMAN	IARS	Isoleucyl-tRNA synthetase, cytoplasmic OS=Homo sapiens GN=IARS PE=1 SV=2	1441	23	16	C	10.6571	12.8186	10.79	11.7384	12.733	11.0104	11.5848	10.8216	12.3402	10.1082	7.90579	9.20151	9.08583	8.5012	9.44046	9.08252	8.74751	7.69954	7.91386	7.81945	11.4602	8.53977	0.424367	4.55754e-07	1.40823e-06	1.34198	1.49e-07	4.62978e-07	1.34161	2	16	11.4262	8.5168
sp|P05107|ITB2_HUMAN	ITGB2	Integrin beta-2 OS=Homo sapiens GN=ITGB2 PE=1 SV=2	1274	2	1	C	7.98922	7.81707	8.87029	8.57825	8.98864	11.6612	16.5516	16.3779	11.9614	15.7706	5.46714	5.63132	4.57623	6.1094	5.89315	10.6384	11.5513	11.3398	12.7837	11.4434	11.4566	8.54338	0.423302	0.0725638	0.091768	1.34099	0.0585739	0.0747585	1.37769		1	10.9801	7.96994
tr|E9PPU6|E9PPU6_HUMAN	NAGK	Uncharacterized protein OS=Homo sapiens GN=NAGK PE=4 SV=2	940	1	2	C	11.1571	12.5162	10.4548	12.4149	12.468	10.569	11.8882	9.82278	13.1373	10.1358	8.59462	8.91329	9.1858	9.17564	8.5777	8.07505	9.28671	8.39997	7.71664	7.51059	11.4564	8.5436	0.423239	7.71906e-06	1.89423e-05	1.34093	9.68791e-07	2.63131e-06	1.33784	2	2	11.402	8.52271
sp|Q99439|CNN2_HUMAN	CNN2	Calponin-2 OS=Homo sapiens GN=CNN2 PE=1 SV=4	921	4	2	C	10.7294	11.5304	11.1013	11.3286	10.8485	12.1493	12.5473	11.3371	11.0609	11.9289	9.14462	8.28989	7.58877	8.35101	7.60232	9.09143	8.09438	8.38016	9.10764	9.78833	11.4562	8.54386	0.423166	1.47816e-08	6.17016e-08	1.34087	1.87131e-08	6.78794e-08	1.34356	1	2	11.4428	8.51678
sp|Q9NVV0|TM38B_HUMAN	TMEM38B	Trimeric intracellular cation channel type B OS=Homo sapiens GN=TMEM38B PE=1 SV=1	3582	2	1	C	10.7793	12.0114	10.96	11.2855	12.4907	11.4714	12.1801	10.2306	12.4959	10.6541	8.26173	8.15595	8.82888	8.5081	9.21321	9.24645	8.86269	7.41652	8.52884	8.41862	11.4559	8.5441	0.423091	6.68999e-08	2.4553e-07	1.3408	1.52585e-08	5.64158e-08	1.34029	2	1	11.4302	8.52819
sp|Q9BYD3-2|RM04_HUMAN	MRPL4	Isoform 2 of 39S ribosomal protein L4, mitochondrial OS=Homo sapiens GN=MRPL4	1670	2	0	C	11.5234	10.4514	10.6996	11.7161	12.8848											9.86962	9.12332	8.42946	7.65042	7.65193	11.4551	8.54495	0.422841	0.00138054	0.00230815	1.34056	0.00142405	0.0023215	1.34355		0	11.4234	8.50241
sp|O60443|DFNA5_HUMAN	DFNA5	Non-syndromic hearing impairment protein 5 OS=Homo sapiens GN=DFNA5 PE=1 SV=2	3851	2	2	C	11.0296	12.0446	11.8761	11.6977	11.6717	11.9128	10.6608	11.5111	11.6696	10.4168	9.22952	10.0402	7.82674	8.62182	8.11068	8.74064	8.955	7.8078	8.43983	7.73696	11.4491	8.55092	0.42108	1.83211e-08	7.49692e-08	1.33893	1.81834e-08	6.61023e-08	1.34177	1	2	11.4366	8.52354
sp|P48059|LIMS1_HUMAN	LIMS1	LIM and senescent cell antigen-like-containing domain protein 1 OS=Homo sapiens GN=LIMS1 PE=1 SV=4	3513	2	2	C	10.7221	11.6038	11.2863	11.348	12.5864	12.2405	11.6432	10.9282	11.3326	10.7652	9.89089	8.87079	8.45036	7.15802	8.72023	8.53642	7.98001	8.73947	8.57771	8.61976	11.4456	8.55437	0.420064	1.05898e-08	4.54606e-08	1.33799	1.77623e-08	6.47129e-08	1.34029	1	2	11.4315	8.52909
sp|Q8WZA9|IRGQ_HUMAN	IRGQ	Immunity-related GTPase family Q protein OS=Homo sapiens GN=IRGQ PE=1 SV=1	925	4	6	C	12.5419	11.4361	12.3825	11.1051	10.5719	11.9312	11.5972	11.1012	9.70125	12.0799	9.15981	8.60014	7.92891	8.87566	9.02475	8.62801	7.55478	8.65824	8.61245	8.50892	11.4448	8.55517	0.419827	2.47001e-07	8.05136e-07	1.33777	2.22321e-08	7.93731e-08	1.33617	1	6	11.4141	8.54241
sp|Q15493|RGN_HUMAN	RGN	Regucalcin OS=Homo sapiens GN=RGN PE=1 SV=1	2209	10	12	C	11.9295	12.0623	11.8317	11.729	9.98785	11.6347	11.3367	11.2725	10.0444	12.6179	8.91436	7.90706	8.51647	8.87562	8.88027	8.92219	7.32902	8.10016	8.37461	9.73366	11.4447	8.55534	0.419777	1.51104e-07	5.14414e-07	1.33772	1.21595e-07	3.84537e-07	1.33806	1	12	11.4156	8.53148
tr|Q53XA7|Q53XA7_HUMAN	DKFZp686F13224	Putative uncharacterized protein DKFZp686F13224 OS=Homo sapiens GN=DKFZp686F13224 PE=2 SV=1	1632	0	1	C						11.4085	11.6161	10.4565	10.0949	13.633	9.04477	7.89496	8.446	8.86778	8.53749						11.4418	8.5582	0.418935	0.00733057	0.0109388	1.33694	0.00106234	0.00176431	1.33096		1	11.3782	8.54887
sp|Q9UJU6-2|DBNL_HUMAN	DBNL	Isoform 2 of Drebrin-like protein OS=Homo sapiens GN=DBNL	560	10	18	C	11.3536	11.8066	11.5984	11.253	11.5499	11.1408	10.888	11.6823	12.0435	11.1009	9.19521	9.09043	8.89927	7.89285	8.06694	8.81806	8.62814	8.28348	8.32663	8.38227	11.4417	8.55833	0.418901	7.13635e-12	7.39683e-11	1.33691	8.60853e-12	6.46158e-11	1.3379	1	18	11.4367	8.54826
sp|Q9NZJ7-2|MTCH1_HUMAN	MTCH1	Isoform 2 of Mitochondrial carrier homolog 1 OS=Homo sapiens GN=MTCH1	3753	7	10	C	10.7369	13.224	10.2747	11.2036	13.1754	11.0505	11.0399	11.4721	11.6615	10.5722	7.57004	8.85822	9.09252	8.99967	9.68335	8.90633	8.87402	7.58594	8.01208	8.00712	11.4411	8.55893	0.418721	1.50415e-06	4.17411e-06	1.33674	4.69827e-07	1.34653e-06	1.33648	2	10	11.4026	8.53185
sp|O43826-2|G6PT1_HUMAN	SLC37A4	Isoform 2 of Glucose-6-phosphate translocase OS=Homo sapiens GN=SLC37A4	900	0	1	C						12.9855	8.6266	12.5503	12.9308	10.1083	8.16779	7.98794	7.90529	9.20597	9.53154						11.4403	8.55971	0.418492	0.0272932	0.0371361	1.33653	0.014764	0.0207864	1.32347		1	11.2941	8.53371
sp|P49753|ACOT2_HUMAN	ACOT2	Acyl-coenzyme A thioesterase 2, mitochondrial OS=Homo sapiens GN=ACOT2 PE=1 SV=6	500	7	11	C	10.6287	11.7355	11.107	11.6192	12.2913	10.7868	12.1808	10.9728	12.597	10.482	8.64563	8.5212	8.61953	8.37197	8.8223	9.21351	8.47647	8.14859	8.59641	8.18332	11.4401	8.55989	0.418436	1.02991e-07	3.63018e-07	1.33648	3.56811e-10	1.84094e-09	1.33469	2	11	11.4181	8.55492
sp|Q7Z434|MAVS_HUMAN	MAVS	Mitochondrial antiviral-signaling protein OS=Homo sapiens GN=MAVS PE=1 SV=2	907	2	3	C	11.6232	11.9968	11.2587	10.7566	11.7778	11.153	11.3429	11.0061	11.0147	12.4635	8.7765	7.95321	8.64434	8.67547	8.97036	8.84663	8.99942	7.77096	8.78298	8.18697	11.4393	8.56068	0.418205	1.34776e-10	9.46087e-10	1.33626	8.82802e-11	5.28142e-10	1.33661	1	3	11.4287	8.55053
sp|Q6PUV4|CPLX2_HUMAN	CPLX2	Complexin-2 OS=Homo sapiens GN=CPLX2 PE=1 SV=2	1072	3	2	C	11.8136	11.1039	12.1494	11.678	10.7381	10.9739	11.6319	10.7457	10.9283	12.6079	9.12036	7.83425	9.19313	7.92462	9.03979	7.97716	8.70644	9.02983	8.22499	8.5786	11.4371	8.56292	0.417543	3.16202e-09	1.55831e-08	1.33565	2.15877e-09	9.39677e-09	1.33617	1	2	11.4213	8.54777
sp|P07951-3|TPM2_HUMAN	TPM2	Isoform 3 of Tropomyosin beta chain OS=Homo sapiens GN=TPM2	51	13	15	C	12.21	10.8188	11.8937	11.1381	11.1832	11.2804	10.7281	12.1578	10.975	11.9742	9.75243	8.13998	8.21839	8.49076	8.28287	8.67746	8.27193	8.98935	8.57832	8.23912	11.4359	8.56406	0.417207	5.6164e-10	3.28161e-09	1.33534	3.18132e-10	1.66278e-09	1.33576	1	15	11.4234	8.55197
sp|P09467|F16P1_HUMAN	FBP1	Fructose-1,6-bisphosphatase 1 OS=Homo sapiens GN=FBP1 PE=1 SV=5	874	6	3	C	12.2559	12.3134	11.5108	11.8623	11.4132	10.6862	10.7315	10.7389	10.4613	12.3424	8.41002	8.12364	7.43866	9.43254	11.6348	7.90617	7.6347	8.18649	8.60013	8.3169	11.4316	8.56841	0.415928	1.26232e-05	3.00593e-05	1.33416	4.34926e-06	1.06363e-05	1.34217	2	3	11.4099	8.5011
sp|Q14376|GALE_HUMAN	GALE	UDP-glucose 4-epimerase OS=Homo sapiens GN=GALE PE=1 SV=2	1777	4	8	C	11.157	12.0524	11.3714	12.154	11.6505	11.4031	11.421	10.4656	11.4557	11.1491	9.14227	8.76704	9.01482	8.24929	8.93215	8.70787	8.20774	8.4253	8.15693	8.11687	11.428	8.57203	0.414862	3.37921e-11	2.79892e-10	1.33317	1.68026e-11	1.16311e-10	1.33333	2	8	11.4189	8.56421
sp|P61221|ABCE1_HUMAN	ABCE1	ATP-binding cassette sub-family E member 1 OS=Homo sapiens GN=ABCE1 PE=1 SV=1	443	11	8	C	10.6757	11.9671	11.5587	11.4929	12.4314	11.2751	11.829	10.9972	11.3766	10.6734	7.72098	9.36266	8.75551	8.91049	9.09914	9.03208	9.30157	7.53882	8.02691	7.97489	11.4277	8.57231	0.414781	9.85245e-09	4.25148e-08	1.3331	1.56599e-08	5.7814e-08	1.33559	2	8	11.4154	8.54708
sp|Q9BPY8|HOP_HUMAN	HOPX	Homeodomain-only protein OS=Homo sapiens GN=HOPX PE=1 SV=1	4364	1	2	C	12.3389	10.7136	12.3096	10.7278	9.87949	12.5903	12.5989	11.0309	9.23048	12.8542	9.18344	7.56983	8.23663	8.14751	8.55774	8.26602	8.43573	9.43434	8.74638	9.14808	11.4274	8.57257	0.4147	2.71741e-05	6.07881e-05	1.33302	2.61645e-06	6.59938e-06	1.32783	1	2	11.3604	8.55562
sp|Q9Y259|CHKB_HUMAN	CHKB	Choline/ethanolamine kinase OS=Homo sapiens GN=CHKB PE=1 SV=3	3169	7	6	C	15.3162	10.8419	10.6709	12.5065	9.16462	10.4755	11.7699	10.0315	9.77432	13.7091	7.3655	7.55942	7.6946	10.8128	10.8073	10.0453	7.85146	6.92732	7.93533	8.74044	11.426	8.57395	0.414295	0.00166125	0.00274343	1.33265	0.000902031	0.00152037	1.33322	2	6	11.2905	8.46859
sp|Q13641|TPBG_HUMAN	TPBG	Trophoblast glycoprotein OS=Homo sapiens GN=TPBG PE=1 SV=1	2594	2	2	C	11.7449	10.3704	10.3016	10.4843	8.78934	11.2391	12.0535	12.855	11.8697	14.5451	8.73739	6.88802	7.08032	7.27652	7.45524	9.14799	9.45935	10.0403	9.90551	9.75628	11.4253	8.57469	0.414075	0.000355713	0.000656377	1.33244	0.000314936	0.000568916	1.33448	1	2	11.3269	8.48791
sp|Q9Y4P1-2|ATG4B_HUMAN	ATG4B	Isoform 2 of Cysteine protease ATG4B OS=Homo sapiens GN=ATG4B	2086	7	2	C	10.9167	11.6215	11.3632	11.9894	11.369	11.6379	11.4169	10.4831	11.2506	12.1458	9.25822	8.30414	8.39921	8.85269	8.25141	9.27899	8.75468	7.6889	8.37826	8.63928	11.4194	8.58058	0.412341	1.1835e-10	8.39059e-10	1.33084	1.88869e-10	1.03215e-09	1.33168	1	2	11.4101	8.56821
sp|Q99707|METH_HUMAN	MTR	Methionine synthase OS=Homo sapiens GN=MTR PE=1 SV=2	2979	1	1	C	11.0978	11.4877	12.3247	12.1075	12.8856	11.1409	11.2397	9.4799	11.5979	10.8067	8.83114	9.54859	8.63919	9.27971	9.43622	8.59422	8.71255	7.05063	8.07345	7.66582	11.4168	8.58315	0.411584	9.95937e-07	2.85437e-06	1.33015	1.26438e-06	3.3609e-06	1.33137	2	1	11.3814	8.54862
sp|Q13057-2|COASY_HUMAN	COASY	Isoform 2 of Bifunctional coenzyme A synthase OS=Homo sapiens GN=COASY	1857	12	11	C	10.5437	11.9661	11.1609	11.8526	12.8172	10.4776	11.5852	10.4604	12.7214	10.5666	8.34028	9.14083	9.16465	8.70891	8.83419	8.76614	8.8034	8.04038	7.86433	8.18518	11.4152	8.58483	0.411091	7.39356e-07	2.17273e-06	1.32969	2.35413e-08	8.36279e-08	1.32758	2	11	11.3827	8.57401
sp|Q08257|QOR_HUMAN	CRYZ	Quinone oxidoreductase OS=Homo sapiens GN=CRYZ PE=1 SV=1	1240	25	35	C	11.0815	11.8538	11.3069	12.0735	11.548	11.139	12.2957	10.6098	11.5616	10.6443	8.13794	9.15181	8.59007	8.77191	9.09793	8.95226	8.6686	7.98197	8.14665	8.38685	11.4114	8.5886	0.409982	5.94165e-10	3.45545e-09	1.32867	1.48598e-10	8.378e-10	1.3286	2	35	11.3988	8.57951
sp|Q9Y2Z9|COQ6_HUMAN	COQ6	Ubiquinone biosynthesis monooxygenase COQ6 OS=Homo sapiens GN=COQ6 PE=1 SV=2	3914	0	1	C						9.00606	11.6319	12.1244	13.103	11.1837	10.0248	6.60852	8.75039	8.42755	9.13975						11.4098	8.5902	0.409511	0.0133321	0.0191711	1.32824	0.0159871	0.0224071	1.33043		1	11.323	8.51076
sp|Q9UBT2|SAE2_HUMAN	UBA2	SUMO-activating enzyme subunit 2 OS=Homo sapiens GN=UBA2 PE=1 SV=2	475	16	18	C	11.1693	11.756	11.6588	11.3829	11.5543	11.1273	11.8899	10.8047	11.7096	11.0442	8.26761	8.86366	8.58964	8.79334	8.91008	8.69828	8.78144	8.22017	8.24796	8.53083	11.4097	8.5903	0.40948	5.15324e-13	7.83042e-12	1.32821	7.53225e-14	1.01461e-12	1.32818	1	18	11.4046	8.58662
sp|P02679-2|FIBG_HUMAN	FGG	Isoform Gamma-A of Fibrinogen gamma chain OS=Homo sapiens GN=FGG	1084	22	24	C	11.1216	10.8529	11.666	11.2901	11.8812	10.8434	11.5268	11.763	11.4237	11.7176	9.00503	8.26541	8.39144	8.80737	8.25623	8.57026	8.48592	8.76955	8.76159	8.60083	11.4086	8.59136	0.409167	1.56877e-12	2.02558e-11	1.32792	6.12556e-14	8.55176e-13	1.32777	1	24	11.4031	8.58817
sp|P18124|RL7_HUMAN	RPL7	60S ribosomal protein L7 OS=Homo sapiens GN=RPL7 PE=1 SV=1	909	14	14	C	10.5378	12.0044	10.6458	11.3814	13.2691	11.7625	10.9617	11.1002	12.7425	9.66521	7.80728	8.9431	9.54232	8.82047	8.65463	8.87342	9.27487	7.99031	8.2637	7.75915	11.4071	8.59292	0.408706	4.09161e-06	1.06046e-05	1.32749	5.73946e-07	1.62255e-06	1.3253	2	14	11.3618	8.57301
sp|P22061-2|PIMT_HUMAN	PCMT1	Isoform 2 of Protein-L-isoaspartate(D-aspartate) O-methyltransferase OS=Homo sapiens GN=PCMT1	2047	40	34	C	10.5638	11.6958	11.5164	11.7981	12.0035	11.4005	11.4728	11.009	11.9593	10.6338	8.59951	9.20124	8.5886	8.45444	8.68079	8.65004	8.96329	8.27917	8.31783	8.21202	11.4053	8.59469	0.408186	2.95817e-10	1.85453e-09	1.32702	7.97502e-12	6.00415e-11	1.32654	2	34	11.3947	8.58978
sp|P14621|ACYP2_HUMAN	ACYP2	Acylphosphatase-2 OS=Homo sapiens GN=ACYP2 PE=1 SV=2	3770	16	17	C	11.579	11.4193	11.367	11.1384	11.1408	11.1734	11.5442	11.5141	11.3569	11.8165	9.71003	8.0441	8.32008	8.26812	8.25252	8.55524	8.61495	9.00416	8.57265	8.60849	11.405	8.59503	0.408086	4.13218e-10	2.49292e-09	1.32692	5.181e-12	4.15147e-11	1.32844	1	17	11.4031	8.58379
sp|Q9Y2E4|DIP2C_HUMAN	DIP2C	Disco-interacting protein 2 homolog C OS=Homo sapiens GN=DIP2C PE=2 SV=2	4019	1	1	C	11.7867	9.36564	10.8289	10.6249	12.2973	13.236	9.18746	12.2924	11.7067	12.696	9.01393	7.31683	8.39442	7.08336	9.07286	9.29027	8.81739	9.19711	9.37469	8.41716	11.4022	8.5978	0.407272	5.82089e-05	0.000123243	1.32618	2.79692e-05	5.99821e-05	1.32281	1	1	11.3249	8.56121
sp|P49441|INPP_HUMAN	INPP1	Inositol polyphosphate 1-phosphatase OS=Homo sapiens GN=INPP1 PE=1 SV=1	1368	9	12	C	10.6623	11.5214	11.4922	11.8556	11.968	11.6924	11.6354	10.7802	11.1231	11.2819	8.06045	9.0377	8.65553	8.84036	8.89301	9.65518	8.22536	7.74265	8.25036	8.62687	11.4013	8.59875	0.406994	4.46275e-10	2.66695e-09	1.32592	5.02887e-10	2.50139e-09	1.32748	2	12	11.3936	8.58294
tr|E7EPW1|E7EPW1_HUMAN	GAPDH	Uncharacterized protein OS=Homo sapiens GN=GAPDH PE=3 SV=1	124	2	2	C	15.0818	7.21215	7.31181	12.691	8.80747	15.7333	12.1762	12.0775	13.006	9.91055	8.77399	9.99373	6.02646	5.82449	6.47783	9.67754	11.2207	10.3913	8.42801	9.17823	11.4008	8.59923	0.406853	0.0244303	0.0335515	1.32579	0.029932	0.0401348	1.31305	1	2	11.0241	8.39579
sp|O14521|DHSD_HUMAN	SDHD	Succinate dehydrogenase [ubiquinone] cytochrome b small subunit, mitochondrial OS=Homo sapiens GN=SDHD PE=1 SV=1	1737	3	2	C	10.6601	11.8968	11.0832	10.8885	11.8523	11.9318	11.2593	11.9933	10.435	12.0028	8.45832	8.74264	8.60629	7.85304	8.7174	9.28959	8.33746	8.22659	9.11048	8.65498	11.4003	8.59968	0.406718	2.04784e-09	1.04639e-08	1.32567	3.40375e-10	1.76344e-09	1.32536	1	2	11.3856	8.59058
sp|O75884|RBBP9_HUMAN	RBBP9	Putative hydrolase RBBP9 OS=Homo sapiens GN=RBBP9 PE=1 SV=2	1594	6	6	C	11.7012	11.5199	11.474	11.1868	10.4771	11.6143	11.9937	11.6177	10.918	11.4839	8.53204	8.81197	8.26237	8.51977	8.2462	9.04859	8.83538	8.39948	8.56451	8.79311	11.3987	8.60134	0.406231	2.63175e-11	2.24986e-10	1.32522	5.93e-13	6.17017e-12	1.3249	1	6	11.3911	8.59769
sp|Q9HBL7|CI046_HUMAN	C9orf46	Transmembrane protein C9orf46 OS=Homo sapiens GN=C9orf46 PE=2 SV=1	3586	2	1	C	10.982	12.0367	10.9394	11.2246	11.7963	11.6078	11.3674	10.5465	12.7323	10.7502	7.0138	9.34573	9.42996	8.79288	8.41337	8.70331	9.00358	8.37585	8.63677	8.30138	11.3983	8.60166	0.406134	2.60793e-08	1.03652e-07	1.32513	5.43639e-08	1.82704e-07	1.32713	2	1	11.3814	8.57592
sp|Q14315-2|FLNC_HUMAN	FLNC	Isoform 2 of Filamin-C OS=Homo sapiens GN=FLNC	158	7	4	C	11.2768	11.0277	11.3665	11.0425	12.0498	11.1307	11.6026	11.3102	11.7171	11.4343	8.80404	8.98946	8.38998	8.20738	8.41419	8.83676	8.43828	8.97749	8.31801	8.66616	11.3958	8.60418	0.405396	8.0199e-14	1.76085e-12	1.32445	6.24853e-14	8.69907e-13	1.32464	2	4	11.3918	8.59991
sp|Q9Y5P6-2|GMPPB_HUMAN	GMPPB	Isoform 2 of Mannose-1-phosphate guanyltransferase beta OS=Homo sapiens GN=GMPPB	3514	1	1	C	9.00586	13.4017	10.2798	10.5906	13.5515	12.2161	9.8852	11.9218	12.8616	10.2261	10.1395	8.76098	9.37364	7.23214	7.38302	7.43051	8.41299	9.41473	9.64133	8.27096	11.394	8.60598	0.404866	0.000305966	0.000571137	1.32397	0.000170855	0.000323166	1.32081	1	1	11.2923	8.54958
sp|P55786|PSA_HUMAN	NPEPPS	Puromycin-sensitive aminopeptidase OS=Homo sapiens GN=NPEPPS PE=1 SV=2	746	83	85	C	10.9537	11.8253	11.5359	11.5567	11.5026	11.2666	11.7735	10.9971	11.6326	10.8737	8.39078	9.16008	8.56173	8.64884	8.69498	8.92886	8.86141	8.25854	8.3731	8.20388	11.3918	8.60822	0.404205	3.23301e-13	5.28306e-12	1.32336	2.88834e-13	3.3093e-12	1.32358	2	85	11.387	8.60319
sp|P51580|TPMT_HUMAN	TPMT	Thiopurine S-methyltransferase OS=Homo sapiens GN=TPMT PE=1 SV=1	3368	8	8	C	11.6183	11.5797	11.563	11.696	10.9329	11.9715	11.7168	10.7575	10.8518	11.2058	9.11008	8.9412	8.06507	8.55809	8.82225	8.9209	8.44093	7.90731	8.69238	8.64865	11.3893	8.61069	0.403483	9.14052e-12	9.18475e-11	1.3227	1.15422e-11	8.32511e-11	1.32309	1	8	11.3823	8.6028
sp|P02741|CRP_HUMAN	CRP	C-reactive protein OS=Homo sapiens GN=CRP PE=1 SV=1	3210	11	10	C	12.002	10.2802	11.7637	11.0866	11.1457	11.1459	11.2159	11.8906	10.6082	12.7382	9.0039	8.22679	8.43422	8.36381	8.37255	8.33066	8.99931	9.15141	8.9547	8.28565	11.3877	8.6123	0.403006	5.29966e-08	1.98151e-07	1.32226	8.23812e-10	3.88079e-09	1.32096	1	10	11.3674	8.60542
sp|O75027-2|ABCB7_HUMAN	ABCB7	Isoform 2 of ATP-binding cassette sub-family B member 7, mitochondrial OS=Homo sapiens GN=ABCB7	469	4	5	C	10.9341	12.4661	10.8041	11.5226	12.8393	11.0603	11.3143	10.5347	12.4724	9.92368	7.77504	8.78938	9.58862	8.76471	9.77683	9.11682	9.39196	7.54541	7.84623	7.53342	11.3872	8.61284	0.402846	2.1917e-06	5.94958e-06	1.32211	2.39997e-06	6.09035e-06	1.3242	2	5	11.3523	8.57292
sp|Q00013|EM55_HUMAN	MPP1	55 kDa erythrocyte membrane protein OS=Homo sapiens GN=MPP1 PE=1 SV=2	1503	0	2	C						11.3476	12.2024	11.274	11.5745	10.5313	7.98802	8.72069	8.77717	8.25722	9.32707						11.386	8.61403	0.402495	5.81868e-05	0.000123243	1.32179	5.17448e-05	0.000106305	1.3222		2	11.3732	8.60171
sp|P30536|TSPOA_HUMAN	TSPO	Translocator protein OS=Homo sapiens GN=TSPO PE=1 SV=3	3049	2	3	C	11.1874	12.6419	11.8828	12.4367	12.3537	11.0768	10.1184	10.7369	9.31093	12.0949	8.16249	8.81945	8.90458	10.5297	10.2459	8.96591	8.39101	7.1633	7.2748	7.70255	11.384	8.61597	0.401928	2.89053e-05	6.43142e-05	1.32127	3.59691e-05	7.56732e-05	1.32561	2	3	11.3343	8.55031
sp|Q7Z4H3-2|HDDC2_HUMAN	HDDC2	Isoform 2 of HD domain-containing protein 2 OS=Homo sapiens GN=HDDC2	3461	6	4	C	11.2876	11.2092	11.4909	11.5242	11.695	11.3821	11.4341	11.3207	11.7884	10.6789	9.21998	9.00559	8.35407	8.52289	8.2932	8.4992	8.80478	8.23141	9.15877	8.09894	11.3811	8.61888	0.401068	3.97897e-12	4.513e-11	1.32049	2.89204e-12	2.48088e-11	1.32134	1	4	11.3774	8.6105
sp|P15374|UCHL3_HUMAN	UCHL3	Ubiquitin carboxyl-terminal hydrolase isozyme L3 OS=Homo sapiens GN=UCHL3 PE=1 SV=1	3426	4	3	C	10.8505	12.123	11.6544	10.4555	11.0485	11.3496	12.1148	11.823	10.9765	11.4111	8.78188	8.29389	8.91795	8.1233	8.20803	8.8492	8.87892	8.03214	8.93549	9.17227	11.3807	8.61931	0.400944	6.16935e-10	3.57535e-09	1.32037	1.69299e-10	9.41723e-10	1.3203	1	3	11.3685	8.61048
sp|Q9NQR4|NIT2_HUMAN	NIT2	Omega-amidase NIT2 OS=Homo sapiens GN=NIT2 PE=1 SV=1	930	15	19	C	11.3256	11.672	11.3743	11.0719	11.7606	11.4909	11.4374	10.8832	11.4768	11.2985	8.68415	8.56841	8.5477	8.77514	8.83785	8.74985	8.38391	8.61611	8.76941	8.27639	11.3791	8.62089	0.40048	5.65921e-15	2.06282e-13	1.31995	2.54813e-16	8.35517e-15	1.3199	1	19	11.3764	8.61916
sp|Q9BYD2|RM09_HUMAN	MRPL9	39S ribosomal protein L9, mitochondrial OS=Homo sapiens GN=MRPL9 PE=1 SV=2	3134	2	0	C	10.4119	12.4014	11.1665	11.2266	11.688											8.81121	9.84215	7.74397	7.97446	8.73394	11.3789	8.62115	0.400407	0.000544432	0.000969089	1.31988	0.000595815	0.00103253	1.32246		0	11.3601	8.59014
sp|Q5VT66-2|MOSC1_HUMAN	MOSC1	Isoform 2 of MOSC domain-containing protein 1, mitochondrial OS=Homo sapiens GN=MOSC1	1411	1	4	C	10.8279	12.964	12.2723	12.4245	12.9003	10.6491	10.7798	9.95569	10.584	10.4301	9.30819	8.86634	9.73244	9.68275	10.0116	7.88151	7.987	6.75031	8.56756	7.4246	11.3788	8.62123	0.400379	2.85472e-05	6.36027e-05	1.31985	3.5905e-05	7.55702e-05	1.32399	2	4	11.3293	8.55693
sp|Q9BV40|VAMP8_HUMAN	VAMP8	Vesicle-associated membrane protein 8 OS=Homo sapiens GN=VAMP8 PE=1 SV=1	4272	1	0	C	12.8546	14.524	10.4292	11.5831	7.49771											8.09881	7.60683	7.87521	9.49868	10.0318	11.3777	8.62227	0.400073	0.0807832	0.101468	1.31957	0.0720073	0.0907649	1.29612		0	11.1078	8.5701
sp|P07195|LDHB_HUMAN	LDHB	L-lactate dehydrogenase B chain OS=Homo sapiens GN=LDHB PE=1 SV=2	2023	52	55	C	10.6905	11.0291	11.5889	11.7763	11.7807	11.7599	11.1517	11.363	11.9887	10.6333	8.71502	9.25005	8.65083	8.07628	8.4112	8.43697	9.68409	8.733	8.27012	8.01031	11.3762	8.62379	0.399627	3.60652e-10	2.19852e-09	1.31917	4.55058e-10	2.29092e-09	1.32018	2	55	11.3669	8.61015
sp|Q15124|PGM5_HUMAN	PGM5	Phosphoglucomutase-like protein 5 OS=Homo sapiens GN=PGM5 PE=1 SV=2	147	16	16	C	10.9146	11.7776	10.9074	11.8292	11.914	11.1741	11.4656	11.2865	11.8855	10.5837	8.12777	9.60206	8.9098	8.42786	8.5372	8.68954	9.1562	8.03351	8.36087	8.41706	11.3738	8.62619	0.398922	1.65562e-10	1.1313e-09	1.31852	2.02794e-10	1.10341e-09	1.31928	2	16	11.3648	8.61443
sp|O00429-2|DNM1L_HUMAN	DNM1L	Isoform 4 of Dynamin-1-like protein OS=Homo sapiens GN=DNM1L	579	21	29	C	11.1447	11.8101	11.2355	11.5205	11.3718	11.0252	12.0448	10.8493	11.898	10.7921	8.17707	8.8139	8.66452	8.89641	8.83866	9.27738	9.01453	8.03222	8.20377	8.38948	11.3692	8.63079	0.397566	2.78304e-11	2.35495e-10	1.31728	3.15521e-11	2.06493e-10	1.31775	2	29	11.3616	8.62197
sp|O00541-2|PESC_HUMAN	PES1	Isoform 2 of Pescadillo homolog OS=Homo sapiens GN=PES1	3436	1	0	C	10.9406	12.1947	11.5662	10.9547	11.1842											8.53989	9.32513	9.32361	7.46558	8.5053	11.3681	8.6319	0.397238	0.000291467	0.000545913	1.31698	0.000292302	0.000531109	1.32018		0	11.3585	8.60377
sp|Q9H3K2|GHITM_HUMAN	GHITM	Growth hormone-inducible transmembrane protein OS=Homo sapiens GN=GHITM PE=1 SV=2	715	7	8	C	10.5044	13.1158	10.2021	11.2173	13.1833	10.4927	11.2335	11.1065	12.083	10.5003	7.20816	8.55958	9.38331	9.65061	9.78233	9.55971	9.17737	7.52592	7.79803	7.71615	11.3639	8.63612	0.396002	1.535e-05	3.60021e-05	1.31586	1.50772e-05	3.38186e-05	1.31868	2	8	11.3191	8.58369
sp|Q14571|ITPR2_HUMAN	ITPR2	Inositol 1,4,5-trisphosphate receptor type 2 OS=Homo sapiens GN=ITPR2 PE=1 SV=2	2511	1	2	C	12.1725	14.1371	10.8592	11.6601	14.1606	9.61661	10.0002	10.5279	11.5581	8.92847	9.68496	9.82576	10.3042	9.5309	10.0229	7.83152	8.20616	6.93574	7.14545	6.89165	11.3621	8.63792	0.39547	0.00129141	0.00217078	1.31537	0.00106225	0.00176431	1.31684	2	2	11.2418	8.53697
tr|A8MX33|A8MX33_HUMAN	PCBP3	Uncharacterized protein OS=Homo sapiens GN=PCBP3 PE=4 SV=1	727	10	13	C	11.0295	11.2221	11.6538	11.431	11.9747	11.5214	11.2648	11.1855	11.1827	11.1507	9.05873	8.88096	8.57273	8.42601	8.75657	8.43129	8.98213	8.45098	8.41225	8.41221	11.3616	8.63839	0.395335	1.78301e-14	5.38971e-13	1.31525	1.34735e-14	2.3236e-13	1.3154	1	13	11.3584	8.63496
sp|P11117|PPAL_HUMAN	ACP2	Lysosomal acid phosphatase OS=Homo sapiens GN=ACP2 PE=1 SV=3	2474	5	12	C	12.0967	11.088	11.1432	11.1293	10.568	11.305	11.5973	11.4956	10.9848	12.1995	9.49126	8.24363	8.1562	8.42697	8.09976	8.82547	8.71686	8.90177	8.77342	8.75722	11.3607	8.63926	0.395078	1.73053e-10	1.17506e-09	1.31501	9.7043e-11	5.7306e-10	1.31526	1	12	11.3509	8.63015
sp|Q9GZP4-2|PITH1_HUMAN	PITHD1	Isoform 2 of PITH domain-containing protein 1 OS=Homo sapiens GN=PITHD1	2392	11	10	C	12.5025	11.0643	11.0735	10.8268	10.1293	11.1926	11.8214	12.634	9.38512	12.9543	9.25456	9.03324	7.42715	8.66818	7.62948	8.54823	8.75552	8.87115	9.04612	9.18243	11.3584	8.64161	0.394386	1.12119e-05	2.69042e-05	1.31438	2.4064e-06	6.10045e-06	1.31168	1	10	11.3065	8.61986
sp|P48637|GSHB_HUMAN	GSS	Glutathione synthetase OS=Homo sapiens GN=GSS PE=1 SV=1	1015	30	29	C	11.8827	10.5158	11.3127	11.1982	11.218	11.2553	10.8644	12.2534	10.7328	12.3487	9.45667	8.25632	8.23417	8.54424	8.05406	8.70998	8.58565	9.04312	8.57131	8.96258	11.3582	8.64181	0.394329	4.41123e-09	2.0879e-08	1.31433	5.89982e-10	2.88848e-09	1.31399	1	29	11.3432	8.63261
sp|Q9NWV4|CA123_HUMAN	C1orf123	UPF0587 protein C1orf123 OS=Homo sapiens GN=C1orf123 PE=1 SV=1	1499	8	11	C	11.994	10.7933	11.2022	10.9628	10.9349	11.7704	10.9495	11.7487	11.0496	12.1714	10.1368	7.71221	8.12112	8.10511	8.2352	8.46142	8.67866	9.13308	8.84727	8.99234	11.3577	8.64232	0.394177	1.88289e-08	7.66066e-08	1.31419	1.37238e-08	5.1159e-08	1.31665	1	11	11.3475	8.61851
sp|Q68CZ2-2|TENS3_HUMAN	TNS3	Isoform 2 of Tensin-3 OS=Homo sapiens GN=TNS3	854	3	2	C	10.0768	11.5188	10.9626	10.8398	12.276	11.4211	11.5872	11.5281	11.9976	11.3568	8.40219	9.11075	8.24577	7.71878	8.6317	8.96354	9.14703	8.66959	9.04957	8.49636	11.3565	8.64353	0.393824	3.92295e-09	1.88495e-08	1.31387	1.45931e-09	6.57613e-09	1.31373	2	2	11.341	8.63265
sp|Q9NSD5|S6A13_HUMAN	SLC6A13	Sodium- and chloride-dependent GABA transporter 2 OS=Homo sapiens GN=SLC6A13 PE=1 SV=3	2266	1	3	C	10.5942	11.7763	10.9298	11.0445	11.7224	11.6215	11.3606	11.5291	11.5896	11.3951	8.47755	8.50516	8.94541	8.20616	8.36976	8.84665	8.9564	8.7689	8.70221	8.65855	11.3563	8.64367	0.393777	4.78757e-12	5.33293e-11	1.31383	1.9575e-13	2.34524e-12	1.31364	2	3	11.3504	8.6404
sp|P61313|RL15_HUMAN	RPL15	60S ribosomal protein L15 OS=Homo sapiens GN=RPL15 PE=1 SV=2	4278	7	7	C	11.0475	11.4727	10.7109	10.9561	12.8473	11.3091	12.3109	10.8239	12.3104	9.76486	7.73763	8.33543	8.82491	9.3709	9.21203	9.09305	9.12624	8.10986	8.42822	8.20818	11.3554	8.64464	0.393496	9.27624e-07	2.67087e-06	1.31357	1.43115e-07	4.4712e-07	1.31216	2	7	11.3221	8.62855
sp|O00560-3|SDCB1_HUMAN	SDCBP	Isoform 3 of Syntenin-1 OS=Homo sapiens GN=SDCBP	1400	0	1	C						11.1669	11.6334	11.1157	10.81	12.0473	9.11986	7.13966	8.14184	9.24127	9.5842						11.3547	8.64537	0.393286	0.00175876	0.0028939	1.31338	0.00125652	0.0020641	1.31985		1	11.3464	8.59677
sp|P36578|RL4_HUMAN	RPL4	60S ribosomal protein L4 OS=Homo sapiens GN=RPL4 PE=1 SV=5	2	21	14	C	10.8221	12.5121	10.052	11.1921	12.0055	11.4425	11.8231	11.2542	12.1839	10.2448	7.45096	8.53998	9.29221	8.89137	8.87697	8.87095	9.66901	8.17602	8.63565	8.06468	11.3532	8.64678	0.392868	2.16509e-07	7.13205e-07	1.313	1.46773e-07	4.56626e-07	1.31318	2	14	11.3267	8.62541
sp|P13489|RINI_HUMAN	RNH1	Ribonuclease inhibitor OS=Homo sapiens GN=RNH1 PE=1 SV=2	2287	31	39	C	12.1816	10.8264	11.9102	11.1521	10.5484	12.6887	11.2525	11.6079	10.1886	11.1691	8.77544	8.46801	7.93868	8.40402	9.50695	9.12231	7.8414	8.63093	8.77811	9.00846	11.3525	8.64743	0.392673	8.13367e-08	2.93543e-07	1.31282	1.67812e-08	6.15436e-08	1.31228	1	39	11.3297	8.63363
sp|P63241-2|IF5A1_HUMAN	EIF5A	Isoform 2 of Eukaryotic translation initiation factor 5A-1 OS=Homo sapiens GN=EIF5A	3971	20	16	C	12.1504	10.8824	10.9364	11.7373	10.7275	11.6694	11.2373	11.6877	11.4688	11.009	9.49145	8.75038	8.23103	8.22995	8.22508	8.79357	8.97978	8.90099	8.60466	8.28704	11.3506	8.64939	0.3921	6.77109e-11	5.16011e-10	1.3123	5.73533e-11	3.55533e-10	1.31269	1	16	11.3422	8.64043
sp|Q5T6V5|CI064_HUMAN	C9orf64	UPF0553 protein C9orf64 OS=Homo sapiens GN=C9orf64 PE=1 SV=1	154	12	17	C	10.6339	11.7086	11.5236	11.5417	11.6113	11.3838	11.3353	10.9255	11.8571	10.9819	8.22243	9.33454	8.55231	8.67499	8.73222	8.90767	9.00103	8.41765	8.24545	8.40915	11.3503	8.64974	0.391997	3.79373e-12	4.35404e-11	1.31221	3.79026e-12	3.1432e-11	1.31249	2	17	11.3442	8.64328
sp|Q9H7C9|CK067_HUMAN	C11orf67	UPF0366 protein C11orf67 OS=Homo sapiens GN=C11orf67 PE=1 SV=1	3247	8	9	C	12.3903	11.3922	11.5606	11.2712	11.6889	10.3424	10.4199	11.3808	10.7393	12.3057	9.70971	8.14117	8.64158	9.27277	9.04667	8.57831	8.11605	8.2133	8.54261	8.2465	11.3491	8.65087	0.391665	2.7269e-08	1.0795e-07	1.31191	1.03326e-08	3.94314e-08	1.31185	1	9	11.3296	8.63636
sp|P19623|SPEE_HUMAN	SRM	Spermidine synthase OS=Homo sapiens GN=SRM PE=1 SV=1	133	3	4	C	11.2275	10.8232	11.235	11.7509	11.3781	11.6158	11.1494	11.0936	11.7916	11.4055	9.15052	8.37603	8.33768	8.75298	8.3269	8.45267	8.88658	8.71183	8.63505	8.89925	11.3471	8.65295	0.391055	6.95534e-14	1.56857e-12	1.31135	6.48459e-14	8.92796e-13	1.31153	1	4	11.3433	8.64893
sp|P49773|HINT1_HUMAN	HINT1	Histidine triad nucleotide-binding protein 1 OS=Homo sapiens GN=HINT1 PE=1 SV=2	1900	6	10	C	11.1968	12.1301	11.6876	12.1717	11.091	11.6595	11.5888	11.1183	10.4289	10.3936	9.15302	8.92011	8.74117	8.37605	9.62055	9.30865	8.32926	8.3646	7.83724	7.88311	11.3466	8.65338	0.390929	1.07357e-08	4.5968e-08	1.31124	1.35855e-08	5.07953e-08	1.31227	2	10	11.3312	8.63484
sp|P23468-2|PTPRD_HUMAN	PTPRD	Isoform 2 of Receptor-type tyrosine-protein phosphatase delta OS=Homo sapiens GN=PTPRD	2684	8	3	C	11.6364	11.8268	11.2893	11.2735	12.37	11.1134	10.8126	10.9034	10.5895	11.6437	8.8251	9.18052	8.43046	9.79641	8.7048	8.8647	8.33945	7.8919	8.02314	8.48491	11.3459	8.65414	0.390704	2.04911e-09	1.04639e-08	1.31103	2.41295e-09	1.03763e-08	1.31215	2	3	11.3347	8.63821
sp|P07741|APT_HUMAN	APRT	Adenine phosphoribosyltransferase OS=Homo sapiens GN=APRT PE=1 SV=2	175	13	13	C	11.1902	11.4264	11.3879	11.6829	11.2395	11.0221	11.9451	11.3317	11.32	10.8999	8.67894	9.16432	8.59239	8.74073	8.30482	8.64006	9.28448	8.4349	8.56098	8.15274	11.3446	8.65544	0.390324	5.93148e-13	8.79836e-12	1.31069	6.73546e-13	6.93586e-12	1.31122	1	13	11.341	8.64916
sp|Q5VST9-2|OBSCN_HUMAN	OBSCN	Isoform 2 of Obscurin OS=Homo sapiens GN=OBSCN	263	0	1	C						11.2077	10.9626	11.0324	12.7821	10.7278	8.04344	8.91191	9.53729	7.87817	8.91656						11.3425	8.65747	0.389723	0.000570514	0.0010101	1.31014	0.000444176	0.000786979	1.31084		1	11.3199	8.63559
sp|Q08722|CD47_HUMAN	CD47	Leukocyte surface antigen CD47 OS=Homo sapiens GN=CD47 PE=1 SV=1	1758	5	7	C	10.6395	11.9164	10.0418	10.9462	12.113	11.4432	11.2636	12.0601	11.4759	11.5165	6.83961	8.20594	9.15139	9.2132	8.83059	9.38472	9.61299	8.04687	8.87315	8.42545	11.3416	8.65839	0.389456	2.81838e-07	9.04495e-07	1.3099	6.77552e-07	1.88971e-06	1.31355	2	7	11.3242	8.6211
sp|Q15836|VAMP3_HUMAN	VAMP3	Vesicle-associated membrane protein 3 OS=Homo sapiens GN=VAMP3 PE=1 SV=3	397	0	1	C						12.2898	11.0262	11.2648	12.0398	10.0838	9.0775	10.3741	8.32094	7.22787	8.29524						11.3409	8.65913	0.389239	0.00392954	0.00612601	1.3097	0.00408824	0.00626561	1.31584		1	11.3133	8.59777
sp|P23528|COF1_HUMAN	CFL1	Cofilin-1 OS=Homo sapiens GN=CFL1 PE=1 SV=3	1792	62	58	C	11.1584	11.2483	11.4653	11.3664	10.8554	12.3854	10.8899	11.719	11.7853	10.517	9.57697	9.22554	8.29018	7.68938	7.92131	8.51946	9.06795	9.00862	8.71364	8.59651	11.339	8.66096	0.3887	3.71337e-09	1.79336e-08	1.30921	5.6845e-09	2.29194e-08	1.31064	1	58	11.3277	8.64286
sp|P31937|3HIDH_HUMAN	HIBADH	3-hydroxyisobutyrate dehydrogenase, mitochondrial OS=Homo sapiens GN=HIBADH PE=1 SV=2	2341	17	29	C	10.6094	10.9068	11.912	11.6888	11.352	11.7544	11.2787	11.3471	11.389	11.1308	9.3063	8.8485	8.28752	8.35098	8.30669	8.42753	8.49669	8.81755	9.11834	8.67081	11.3369	8.66309	0.388072	5.33286e-12	5.81597e-11	1.30864	4.67707e-12	3.80269e-11	1.3089	1	29	11.3307	8.65667
sp|O00468|AGRIN_HUMAN	AGRN	Agrin OS=Homo sapiens GN=AGRN PE=1 SV=4	42	49	50	C	11.5034	10.6209	12.1037	11.8616	10.9525	11.2625	10.6656	11.7478	10.9627	11.6866	9.27803	8.5003	8.34631	8.85716	8.69301	8.61943	8.77991	8.35578	8.60974	8.59289	11.3367	8.66326	0.388023	1.33721e-09	7.12799e-09	1.3086	9.04776e-12	6.75061e-11	1.30792	1	50	11.3259	8.65951
sp|Q9UBB4|ATX10_HUMAN	ATXN10	Ataxin-10 OS=Homo sapiens GN=ATXN10 PE=1 SV=1	1324	7	7	C	10.8609	11.6909	11.7768	11.0044	11.096	11.3037	11.7163	11.393	10.899	11.6174	8.48457	8.99273	8.18363	8.8941	8.51562	8.63939	8.80774	8.77654	8.75809	8.58915	11.3358	8.66416	0.38776	1.69486e-12	2.16041e-11	1.30836	6.59804e-14	9.03423e-13	1.30822	1	7	11.3308	8.66127
sp|Q04446|GLGB_HUMAN	GBE1	1,4-alpha-glucan-branching enzyme OS=Homo sapiens GN=GBE1 PE=1 SV=2	1901	9	14	C	10.8644	12.3658	11.211	11.4322	11.815	11.0792	10.7021	11.2719	12.1395	10.4703	9.21308	9.70615	8.77352	8.19122	8.45312	8.99498	8.8185	8.12719	8.2603	8.11067	11.3351	8.66487	0.387552	6.19234e-09	2.80825e-08	1.30817	4.23025e-09	1.74822e-08	1.30864	1	14	11.3203	8.65043
sp|P30520|PURA2_HUMAN	ADSS	Adenylosuccinate synthetase isozyme 2 OS=Homo sapiens GN=ADSS PE=1 SV=3	1606	12	11	C	10.9223	11.7654	11.8674	11.2143	12.149	10.8117	11.5695	10.5019	11.8032	10.7372	9.02492	8.40011	8.90296	9.35023	8.89824	8.81199	8.64625	8.16454	8.35851	8.10031	11.3342	8.66581	0.387275	1.56076e-09	8.19688e-09	1.30792	3.09855e-10	1.6256e-09	1.30771	2	11	11.3213	8.65736
sp|Q8TBC4|UBA3_HUMAN	UBA3	NEDD8-activating enzyme E1 catalytic subunit OS=Homo sapiens GN=UBA3 PE=1 SV=2	701	14	17	C	11.1196	11.5001	11.7146	11.4763	11.8525	11.3005	11.2846	10.7003	11.1926	11.1849	8.50899	9.04677	8.7846	8.51652	9.48012	9.03751	8.25605	8.1914	8.47161	8.38037	11.3326	8.66739	0.386809	9.27504e-12	9.26388e-11	1.3075	7.63848e-12	5.80338e-11	1.30831	2	17	11.3284	8.6588
sp|Q9NZJ9|NUDT4_HUMAN	NUDT4	Diphosphoinositol polyphosphate phosphohydrolase 2 OS=Homo sapiens GN=NUDT4 PE=1 SV=2	47	1	4	C	11.4523	12.1544	11.7952	10.8413	11.0072	10.8296	11.2106	10.6838	12.0437	11.2949	9.87977	8.64248	8.13065	8.4378	8.84683	8.47996	8.51175	8.13651	7.99904	9.62231	11.3313	8.66871	0.386424	7.64006e-09	3.38773e-08	1.30715	7.08403e-09	2.78445e-08	1.30888	1	4	11.3206	8.64907
sp|Q14108|SCRB2_HUMAN	SCARB2	Lysosome membrane protein 2 OS=Homo sapiens GN=SCARB2 PE=1 SV=2	1751	11	12	C	11.9723	12.1274	11.0328	10.7028	11.0913	10.9935	11.2629	11.8486	11.2192	11.0607	7.85771	8.46449	9.05567	9.15011	9.08709	8.82981	8.88642	8.22409	8.36985	8.76329	11.3312	8.66885	0.386381	1.35811e-10	9.52012e-10	1.30711	1.29914e-10	7.46817e-10	1.30752	2	12	11.3222	8.65928
sp|P62917|RL8_HUMAN	RPL8	60S ribosomal protein L8 OS=Homo sapiens GN=RPL8 PE=1 SV=2	1590	11	12	C	10.6171	12.3536	10.6546	11.2769	13.0937	10.7827	11.4759	10.8586	12.4993	9.6916	7.98293	9.11095	9.63952	8.98682	8.97173	8.76589	9.31253	7.82388	8.11737	7.98456	11.3304	8.66962	0.386158	5.17134e-06	1.30899e-05	1.30691	1.1446e-06	3.05716e-06	1.30525	2	12	11.288	8.64812
sp|Q9BRR6-2|ADPGK_HUMAN	ADPGK	Isoform 2 of ADP-dependent glucokinase OS=Homo sapiens GN=ADPGK	4541	1	1	C	11.8842	12.5479	10.5135	10.8901	11.2224	12.005	13.167	10.3499	10.5869	10.131	7.71656	8.13234	8.54631	7.90935	11.4556	9.79322	7.23333	8.05413	8.20061	9.66062	11.3298	8.67021	0.385983	7.5003e-05	0.00015511	1.30675	5.30159e-05	0.000108737	1.31368	2	1	11.2891	8.59352
sp|P37837|TALDO_HUMAN	TALDO1	Transaldolase OS=Homo sapiens GN=TALDO1 PE=1 SV=2	266	72	70	C	12.2014	10.8751	11.4794	10.9297	10.4364	11.5129	11.4892	11.8554	10.5747	11.9408	9.23095	8.34866	8.34549	8.46257	8.23935	8.60487	8.6619	8.86197	8.89342	9.05593	11.3295	8.67051	0.385895	6.62308e-09	2.9901e-08	1.30667	1.54309e-10	8.66075e-10	1.30587	1	70	11.3152	8.66483
sp|Q99426|TBCB_HUMAN	TBCB	Tubulin-folding cofactor B OS=Homo sapiens GN=TBCB PE=1 SV=2	1483	15	17	C	11.7749	10.9434	11.6188	10.8487	10.7216	11.2047	11.502	11.6002	10.9014	12.1699	9.25012	8.12407	8.02032	8.74753	8.47977	8.94069	8.76746	8.82447	8.62352	8.93644	11.3286	8.67144	0.385621	1.01895e-10	7.38149e-10	1.30642	4.39746e-11	2.79553e-10	1.30652	1	17	11.3196	8.66396
sp|P32929-2|CGL_HUMAN	CTH	Isoform 2 of Cystathionine gamma-lyase OS=Homo sapiens GN=CTH	1733	4	1	C	12.2039	10.5774	10.5996	11.5101	10.8937	11.8249	10.7431	11.8445	11.4572	11.6184	9.19925	7.91853	8.1066	8.85091	8.43678	8.95559	8.45915	8.06784	9.01979	9.71292	11.3273	8.67274	0.385242	5.7419e-09	2.62547e-08	1.30608	7.00462e-09	2.75976e-08	1.30706	1	1	11.3138	8.65591
sp|Q13402-2|MYO7A_HUMAN	MYO7A	Isoform 2 of Myosin-VIIa OS=Homo sapiens GN=MYO7A	3108	10	14	C	10.7921	12.6054	9.6434	10.9453	12.9797	11.0897	11.4071	11.0562	13.1573	9.59078	7.65513	8.66249	9.13076	9.16243	9.08814	9.35927	9.66849	7.66495	8.13579	8.20563	11.3267	8.67331	0.385073	4.11926e-05	8.93791e-05	1.30593	1.07639e-05	2.46313e-05	1.30284	2	14	11.2645	8.64611
sp|P50995|ANX11_HUMAN	ANXA11	Annexin A11 OS=Homo sapiens GN=ANXA11 PE=1 SV=1	967	11	10	C	10.5244	12.1981	10.0245	10.7449	12.8012	11.2003	11.5842	11.5415	12.6219	10.0216	7.90846	8.71444	8.86299	8.74321	8.80133	9.24062	9.37668	8.16118	8.48863	8.4396	11.3263	8.67371	0.38495	5.02522e-06	1.27589e-05	1.30581	1.97101e-07	5.96448e-07	1.30276	2	10	11.2861	8.66322
sp|P09001|RM03_HUMAN	MRPL3	39S ribosomal protein L3, mitochondrial OS=Homo sapiens GN=MRPL3 PE=1 SV=1	3736	1	1	C	10.3933	11.8793	11.114	11.2312	10.0958	13.9618	8.80239	9.05937	13.6599	13.0405	7.06302	10.2031	8.80261	8.90226	6.50508	9.53202	9.5008	8.98601	8.17723	9.0902	11.3238	8.67623	0.384212	0.00136645	0.00228681	1.30515	0.00105175	0.00174996	1.30094	1	1	11.1927	8.60355
sp|O60234|GMFG_HUMAN	GMFG	Glia maturation factor gamma OS=Homo sapiens GN=GMFG PE=1 SV=1	3239	3	4	C	11.957	12.0194	11.762	11.1269	11.5787	10.8422	11.158	10.3583	11.1509	11.2821	8.86472	8.95899	8.9125	9.02922	9.44307	8.67404	8.98405	7.74938	8.11497	8.03365	11.3235	8.67646	0.384148	1.40295e-09	7.43072e-09	1.30509	2.45085e-09	1.05211e-08	1.30613	2	4	11.3128	8.66133
sp|Q9H993|CF211_HUMAN	C6orf211	UPF0364 protein C6orf211 OS=Homo sapiens GN=C6orf211 PE=1 SV=1	622	11	12	C	12.2326	11.4941	10.8246	11.6696	10.0545	11.7592	12.051	11.0141	10.3708	11.7547	9.09832	8.57913	8.33386	8.67205	8.36673	9.09717	8.52579	8.56702	8.73857	8.79612	11.3225	8.67748	0.383848	2.51104e-07	8.15842e-07	1.30482	8.48003e-10	3.97596e-09	1.30289	1	12	11.3011	8.67387
sp|P52943|CRIP2_HUMAN	CRIP2	Cysteine-rich protein 2 OS=Homo sapiens GN=CRIP2 PE=1 SV=1	1631	12	9	C	10.039	10.2476	11.2684	11.3475	12.5146	12.4584	11.4264	11.6279	11.6767	10.5699	9.24737	9.31817	8.60488	7.2056	7.86467	8.29565	9.20634	9.68673	8.81987	8.57433	11.3176	8.68236	0.382414	7.61544e-07	2.23004e-06	1.30352	9.7492e-07	2.64651e-06	1.30483	1	9	11.2895	8.65211
sp|Q00688|FKBP3_HUMAN	FKBP3	Peptidyl-prolyl cis-trans isomerase FKBP3 OS=Homo sapiens GN=FKBP3 PE=1 SV=1	1862	15	18	C	11.9827	10.6849	11.4895	11.2041	10.8417	11.131	10.9103	11.6953	11.3285	11.8853	9.20531	8.4506	8.50456	8.43213	8.45698	8.79963	8.72733	8.76412	8.76545	8.74067	11.3153	8.68468	0.381734	1.8801e-10	1.26457e-09	1.30291	9.02292e-13	9.04833e-12	1.30244	1	18	11.3075	8.68181
sp|Q9NUQ9|FA49B_HUMAN	FAM49B	Protein FAM49B OS=Homo sapiens GN=FAM49B PE=1 SV=1	1860	12	10	C	11.4733	11.4497	11.5724	11.1316	10.8293	11.0844	11.309	11.428	11.4799	11.3944	8.69184	8.60128	8.56556	8.83357	8.61207	8.83438	8.73671	8.50146	8.80723	8.66385	11.3152	8.68479	0.381698	4.95081e-14	1.16942e-12	1.30287	8.67488e-18	5.53152e-16	1.30273	1	10	11.3131	8.68409
sp|Q16850-2|CP51A_HUMAN	CYP51A1	Isoform 2 of Lanosterol 14-alpha demethylase OS=Homo sapiens GN=CYP51A1	2367	3	2	C	11.4888	11.4129	11.3245	11.6884	11.8239	10.7276	11.8328	10.451	12.0675	10.3282	7.47881	8.79658	9.3225	8.71527	10.2798	9.60472	9.22222	7.59883	7.95739	7.87823	11.3146	8.68544	0.38151	1.75157e-06	4.79925e-06	1.30271	1.48358e-06	3.91018e-06	1.30779	2	2	11.2995	8.64015
sp|Q02487-2|DSC2_HUMAN	DSC2	Isoform 2B of Desmocollin-2 OS=Homo sapiens GN=DSC2	1868	3	3	C	9.28708	11.3962	9.76334	10.7444	10.1846	12.0437	12.1382	12.2495	12.5048	12.8316	7.39035	7.30305	7.71016	7.93007	7.89854	9.95744	9.74405	10.0493	9.27524	9.59844	11.3143	8.68566	0.381445	0.000107389	0.000215556	1.30265	0.000123828	0.000237735	1.30531	1	3	11.2506	8.61907
sp|Q9NZ01|TECR_HUMAN	TECR	Trans-2,3-enoyl-CoA reductase OS=Homo sapiens GN=TECR PE=1 SV=1	2072	12	9	C	11.1083	10.7836	9.19104	11.2536	13.5712	11.6849	10.7597	12.1107	12.0803	10.5973	6.92603	8.82935	8.93214	7.87546	10.2042	10.1243	9.64962	8.05406	8.17535	8.08899	11.3141	8.68595	0.381362	5.16919e-05	0.00011043	1.30257	5.44847e-05	0.000111475	1.30522	2	9	11.2604	8.62723
sp|Q8TBP5|F174A_HUMAN	FAM174A	Membrane protein FAM174A OS=Homo sapiens GN=FAM174A PE=2 SV=1	3667	1	0	C	11.6531	11.5146	10.819	10.5403	12.0363											8.4132	9.71378	8.9185	7.68179	8.70937	11.3127	8.68733	0.380954	0.000332332	0.000615971	1.3022	0.000383556	0.000683951	1.30445		0	11.2991	8.662
sp|Q8N4T8|CBR4_HUMAN	CBR4	Carbonyl reductase family member 4 OS=Homo sapiens GN=CBR4 PE=1 SV=3	14	2	1	C	10.8434	11.4583	10.8086	11.9048	12.8799	10.6797	11.3357	10.583	12.3537	10.2674	9.24835	10.128	9.1215	8.19828	8.08439	8.64977	9.01823	8.43321	8.59129	7.41251	11.3115	8.68855	0.380596	8.50854e-07	2.46693e-06	1.30188	6.90922e-07	1.92421e-06	1.30299	2	1	11.2838	8.65998
sp|Q9UBQ7|GRHPR_HUMAN	GRHPR	Glyoxylate reductase/hydroxypyruvate reductase OS=Homo sapiens GN=GRHPR PE=1 SV=1	55	24	27	C	11.3752	11.4826	11.4708	11.4751	11.8708	10.9338	11.6192	11.0937	11.2335	10.5503	8.84198	9.24308	8.55498	9.04693	8.88248	8.93983	8.89207	7.92635	8.29743	8.26989	11.3105	8.6895	0.380317	1.70779e-11	1.54757e-10	1.30163	3.06328e-11	2.00886e-10	1.30232	2	27	11.3048	8.68054
sp|Q8NI22|MCFD2_HUMAN	MCFD2	Multiple coagulation factor deficiency protein 2 OS=Homo sapiens GN=MCFD2 PE=1 SV=1	2011	4	4	C	10.9421	12.2876	12.9481	11.3228	8.9655	13.391	11.8881	9.61624	8.61587	13.1193	8.76126	9.15098	9.6242	7.43211	8.40087	7.57301	8.3106	10.9683	8.76664	7.91531	11.3097	8.69033	0.380073	0.00103441	0.00176558	1.30141	0.00064775	0.00111285	1.29487		4	11.1826	8.6361
sp|Q9NWX6|THG1_HUMAN	THG1L	Probable tRNA(His) guanylyltransferase OS=Homo sapiens GN=THG1L PE=1 SV=2	2973	1	0	C	10.2987	11.6475	11.4721	10.824	12.3032											8.82064	8.5515	8.89856	8.28744	8.89628	11.3091	8.69088	0.379909	0.000865292	0.00149225	1.30126	5.35611e-05	0.000109792	1.29932		0	11.2879	8.68757
sp|Q96BJ3-3|AIDA_HUMAN	AIDA	Isoform 3 of Axin interactor, dorsalization-associated protein OS=Homo sapiens GN=AIDA	2917	2	1	C	11.2678	11.3901	11.5753	11.7161	11.212	11.2214	10.9236	11.2739	11.486	11.0139	8.84515	9.19441	8.42333	9.2276	8.39056	9.05983	8.77987	7.91785	8.31266	8.76848	11.308	8.69197	0.379589	7.11165e-11	5.3949e-10	1.30097	7.16215e-12	5.50866e-11	1.30211	1	1	11.3057	8.68255
sp|Q9NYI0-2|PSD3_HUMAN	PSD3	Isoform 2 of PH and SEC7 domain-containing protein 3 OS=Homo sapiens GN=PSD3	1311	9	11	C	10.8352	11.5073	11.3557	11.6505	11.4029	11.1186	11.577	10.8365	11.5345	11.2502	8.17451	8.97265	8.89587	8.74467	8.89549	8.98293	8.78783	8.34178	8.42975	8.70614	11.3068	8.69316	0.379243	7.81666e-14	1.72382e-12	1.30066	1.15516e-13	1.48384e-12	1.30089	1	11	11.3034	8.68897
sp|Q9UIC8-2|LCMT1_HUMAN	LCMT1	Isoform 2 of Leucine carboxyl methyltransferase 1 OS=Homo sapiens GN=LCMT1	2386	3	3	C	11.5681	10.5914	11.1493	10.8623	11.3298	10.8761	10.891	11.8359	12.6272	11.3166	9.16417	8.61296	7.92501	8.41706	8.33399	9.03871	9.14489	8.10401	9.01841	9.19309	11.3048	8.69523	0.378636	4.27783e-09	2.03442e-08	1.30011	2.088e-09	9.1206e-09	1.30033	1	3	11.2911	8.68327
sp|Q9BW91-2|NUDT9_HUMAN	NUDT9	Isoform 2 of ADP-ribose pyrophosphatase, mitochondrial OS=Homo sapiens GN=NUDT9	2903	4	3	C	11.1125	11.2185	10.9518	11.4554	11.431	11.2662	10.6728	11.7648	11.4096	11.7429	9.55239	9.02089	8.44506	8.44084	7.68452	8.47643	8.86228	8.97223	9.1175	8.40229	11.3026	8.69744	0.377985	6.66514e-10	3.83149e-09	1.29953	3.05475e-10	1.60759e-09	1.3011	1	3	11.298	8.6834
sp|P78417|GSTO1_HUMAN	GSTO1	Glutathione S-transferase omega-1 OS=Homo sapiens GN=GSTO1 PE=1 SV=2	2783	34	32	C	11.4955	11.1161	11.4421	11.5153	10.5811	11.5553	11.6865	11.5614	10.8759	11.1787	9.30988	8.79312	8.46848	8.45204	8.11863	8.56106	8.79167	8.81606	8.78602	8.89504	11.3008	8.6992	0.377469	1.50715e-12	1.96127e-11	1.29906	1.53768e-12	1.44327e-11	1.29926		32	11.2957	8.69391
sp|Q9H3H3-2|CK068_HUMAN	C11orf68	Isoform 2 of UPF0696 protein C11orf68 OS=Homo sapiens GN=C11orf68	4042	5	5	C	10.6713	11.3725	11.1205	11.5961	12.3862	10.8876	11.8198	10.6686	11.2105	11.2748	8.49716	8.85071	8.53013	9.00043	9.26036	9.25325	8.57604	7.79074	8.33122	8.90225	11.3008	8.69923	0.377464	9.06257e-10	5.01865e-09	1.29906	6.58112e-10	3.16911e-09	1.29938		5	11.2897	8.68854
sp|Q9NR45|SIAS_HUMAN	NANS	Sialic acid synthase OS=Homo sapiens GN=NANS PE=1 SV=2	1223	9	10	C	12.142	10.7799	11.1997	11.0546	11.3026	11.8676	11.4406	11.1451	10.8731	11.1781	8.84571	8.30739	8.34519	8.51457	9.48257	8.81693	8.26044	8.80769	8.68761	8.94862	11.2983	8.70167	0.376745	2.61718e-11	2.2451e-10	1.29841	1.6441e-11	1.13967e-10	1.29864		10	11.2913	8.69473
sp|P30044-2|PRDX5_HUMAN	PRDX5	Isoform Cytoplasmic+peroxisomal of Peroxiredoxin-5, mitochondrial OS=Homo sapiens GN=PRDX5	3490	30	30	C	11.6093	11.0402	11.3584	11.4029	10.6803	11.592	11.2574	11.4902	10.8397	11.7071	9.25475	8.87299	7.9946	8.79735	8.1939	8.57872	8.93598	8.69356	8.86173	8.83885	11.2978	8.70224	0.376576	3.39815e-12	3.97568e-11	1.29826	6.20828e-12	4.87277e-11	1.29877		30	11.293	8.69511
sp|Q9Y530|CF130_HUMAN	C6orf130	Uncharacterized protein C6orf130 OS=Homo sapiens GN=C6orf130 PE=1 SV=2	1596	5	6	C	11.4365	10.6762	10.9105	11.455	11.2491	11.4735	11.1236	12.0017	11.0373	11.5927	8.98217	8.49687	7.85416	8.49476	8.94319	8.81755	9.18038	8.90698	8.74496	8.623	11.2956	8.7044	0.375945	7.80657e-12	7.98931e-11	1.29769	1.27961e-11	9.05908e-11	1.29812		6	11.2899	8.69709
sp|Q13522|PPR1A_HUMAN	PPP1R1A	Protein phosphatase 1 regulatory subunit 1A OS=Homo sapiens GN=PPP1R1A PE=1 SV=2	3945	1	4	C	11.9711	11.5971	11.5966	9.87977	9.18876	12.0623	11.8906	11.5077	10.2929	12.9331	8.42439	8.04147	7.89493	8.52389	8.4287	10.0309	8.62844	8.26795	9.48359	9.35577	11.292	8.708	0.374886	2.07976e-05	4.757e-05	1.29674	6.76695e-06	1.60526e-05	1.294		4	11.2375	8.68429
sp|Q86YQ8|CPNE8_HUMAN	CPNE8	Copine-8 OS=Homo sapiens GN=CPNE8 PE=1 SV=2	1779	1	3	C	10.3436	12.9095	10.2931	10.3286	14.179	9.48831	11.4059	10.9796	11.8559	11.1264	8.88546	8.68554	8.70613	9.58016	9.28667	8.40753	8.78348	8.57344	7.87113	8.31061	11.291	8.70901	0.374591	0.000169316	0.000329123	1.29647	8.56274e-06	1.99145e-05	1.28983		3	11.2176	8.697
sp|P84085|ARF5_HUMAN	ARF5	ADP-ribosylation factor 5 OS=Homo sapiens GN=ARF5 PE=1 SV=2	1987	3	5	C	10.8924	12.0321	11.598	11.4096	12.2727	10.9541	11.3996	10.5379	11.0386	10.7696	9.33487	8.58756	9.77613	8.8848	8.71687	8.89084	8.35196	8.15053	7.8472	8.55472	11.2905	8.70955	0.374435	5.44553e-09	2.51069e-08	1.29633	6.16191e-09	2.45884e-08	1.2973		5	11.2782	8.69359
sp|Q9BTZ2-4|DHRS4_HUMAN	DHRS4	Isoform 4 of Dehydrogenase/reductase SDR family member 4 OS=Homo sapiens GN=DHRS4	1408	4	5	C	11.1018	11.4643	11.0793	11.0781	11.3799	11.4932	12.4399	10.9101	10.7546	11.1691	9.16527	8.93478	7.7053	8.84453	8.58313	8.97052	9.2633	8.10819	8.71591	8.83863	11.287	8.71296	0.373432	4.04365e-10	2.44286e-09	1.29543	6.41716e-10	3.11423e-09	1.29629		5	11.2786	8.7007
sp|Q15813|TBCE_HUMAN	TBCE	Tubulin-specific chaperone E OS=Homo sapiens GN=TBCE PE=1 SV=1	754	2	1	C	10.5904	11.8267	11.5493	11.7922	11.2611	10.7834	12.1185	10.383	12.1475	10.4152	8.0763	9.61169	9.11095	8.69729	8.6561	9.47983	8.58456	8.35518	8.56686	7.99392	11.2867	8.71327	0.373342	5.0635e-08	1.90464e-07	1.29535	2.4571e-08	8.67909e-08	1.29534		1	11.2673	8.69829
sp|Q68CQ7|GL8D1_HUMAN	GLT8D1	Glycosyltransferase 8 domain-containing protein 1 OS=Homo sapiens GN=GLT8D1 PE=1 SV=2	4156	1	0	C	11.8331	11.6277	11.8455	10.6453	10.481											9.03656	9.75937	8.83181	7.77966	8.15996	11.2865	8.71347	0.373281	0.000530831	0.000946909	1.2953	0.000614739	0.00106126	1.29753		0	11.2705	8.6861
sp|Q8IZJ3-2|CPMD8_HUMAN	CPAMD8	Isoform 2 of C3 and PZP-like alpha-2-macroglobulin domain-containing protein 8 OS=Homo sapiens GN=CPAMD8	243	26	18	C	11.1642	11.3853	11.1586	11.0488	11.3658	11.2065	11.7693	11.1765	11.3538	11.2323	9.19882	8.56262	8.22873	8.45609	8.81536	9.37391	8.62653	8.44344	8.75969	8.67381	11.2861	8.7139	0.373158	5.58488e-12	6.03797e-11	1.29518	2.40467e-13	2.81998e-12	1.29592		18	11.2845	8.70774
sp|Q9Y2S2|CRYL1_HUMAN	CRYL1	Lambda-crystallin homolog OS=Homo sapiens GN=CRYL1 PE=1 SV=3	3270	41	35	C	11.0212	10.7919	10.8206	11.3987	11.2968	11.7494	11.3381	11.862	11.3951	11.1675	9.03969	9.13907	8.12941	8.02945	8.15031	9.08853	8.84712	9.09798	8.87207	8.76517	11.2841	8.71588	0.372577	5.15223e-11	4.08247e-10	1.29466	6.4519e-11	3.96991e-10	1.29562		35	11.2792	8.70563
sp|O15355|PPM1G_HUMAN	PPM1G	Protein phosphatase 1G OS=Homo sapiens GN=PPM1G PE=1 SV=1	1033	5	6	C	10.6059	10.7533	10.3136	10.1075	10.2798	14.5059	11.462	12.6406	10.4001	11.7702	7.79974	7.9858	7.56034	8.16112	7.71425	9.14154	9.51788	9.1012	10.0119	10.1673	11.2839	8.71611	0.372509	0.000201864	0.000388601	1.2946	8.12605e-05	0.000160764	1.29395		6	11.2138	8.66635
sp|Q9BU89|DOHH_HUMAN	DOHH	Deoxyhypusine hydroxylase OS=Homo sapiens GN=DOHH PE=1 SV=1	2699	2	1	C	11.9835	11.4302	11.5674	11.0428	11.79	10.2864	12.1142	11.0331	9.10028	12.4872	9.96345	8.1139	8.31133	9.71217	8.87803	8.29302	8.56378	8.13969	7.8849	9.30468	11.2835	8.7165	0.372396	5.18456e-06	1.31167e-05	1.2945	3.28678e-06	8.19476e-06	1.29354		1	11.2415	8.69046
sp|P62266|RS23_HUMAN	RPS23	40S ribosomal protein S23 OS=Homo sapiens GN=RPS23 PE=1 SV=3	966	6	9	C	10.8746	12.2233	11.1956	11.9369	12.8482	10.8721	10.8279	10.8181	11.9537	9.26756	8.60393	10.0131	9.70701	8.91056	9.026	8.20864	9.11384	7.71638	7.9711	7.91143	11.2818	8.7182	0.371895	6.77275e-06	1.67687e-05	1.29405	4.84098e-06	1.17638e-05	1.29388		9	11.2405	8.68743
sp|Q9UKR5|ERG28_HUMAN	C14orf1	Probable ergosterol biosynthetic protein 28 OS=Homo sapiens GN=C14orf1 PE=1 SV=1	2241	0	1	C						12.064	10.4549	12.0378	9.98933	11.856	7.45355	8.12027	9.14572	8.29424	10.5843						11.2804	8.71962	0.371482	0.00663204	0.00997107	1.29368	0.0066047	0.0097737	1.29912		1	11.2452	8.65602
sp|Q8WVH0|CPLX3_HUMAN	CPLX3	Complexin-3 OS=Homo sapiens GN=CPLX3 PE=2 SV=1	1484	8	10	C	11.7263	11.8794	11.9644	11.5059	9.55186	11.8079	11.5114	10.9218	9.84692	12.0845	9.1601	9.14164	8.54328	8.66959	8.3129	8.44819	8.9555	9.02248	8.53121	8.41487	11.28	8.71998	0.371376	3.09074e-06	8.20247e-06	1.29359	5.46437e-08	1.83397e-07	1.29046		10	11.246	8.71473
sp|P01615|KV202_HUMAN		Ig kappa chain V-II region FR OS=Homo sapiens PE=1 SV=1	2513	1	3	C	13.6448	12.0647	12.5988	10.7749	10.9544	10.0854	10.4852	11.1593	9.42996	11.6015	10.2666	8.21544	8.77883	10.0066	9.9712	7.927	7.39652	8.73657	7.84821	8.05405	11.2799	8.7201	0.371337	9.78062e-05	0.000197916	1.29355	6.85805e-05	0.000137492	1.29448		3	11.2195	8.6672
sp|P52565|GDIR1_HUMAN	ARHGDIA	Rho GDP-dissociation inhibitor 1 OS=Homo sapiens GN=ARHGDIA PE=1 SV=3	590	16	19	C	11.5988	11.1359	11.9344	11.1976	10.428	11.5756	10.8537	11.5183	11.0136	11.5405	9.17155	8.62745	8.74411	8.6986	8.25649	8.56052	8.88737	8.75417	8.74526	8.75782	11.2796	8.72033	0.371266	2.58431e-10	1.64877e-09	1.29349	1.47362e-12	1.39364e-11	1.293		19	11.2718	8.71755
sp|Q16658|FSCN1_HUMAN	FSCN1	Fascin OS=Homo sapiens GN=FSCN1 PE=1 SV=3	1555	71	72	C	11.1904	11.0256	11.6684	11.3912	11.3085	11.396	11.3617	11.1542	11.5784	10.7181	9.17052	8.90843	8.52408	8.44823	8.74036	8.84892	8.79546	8.55951	8.68829	8.52374	11.2792	8.72075	0.371146	2.34372e-14	6.63698e-13	1.29338	7.46196e-15	1.41948e-13	1.2934		72	11.2762	8.71826
sp|Q969G6|RIFK_HUMAN	RFK	Riboflavin kinase OS=Homo sapiens GN=RFK PE=1 SV=2	2777	2	1	C	15.2305	11.4883	11.8116	11.6733	9.83585	9.61324	11.0146	9.32623	12.3726	10.4249	10.1071	9.20095	10.0609	8.49992	9.37955	8.76945	8.44778	6.67414	8.05556	8.01354	11.2791	8.72089	0.371106	0.00114413	0.0019376	1.29334	0.0005069	0.00088926	1.28933		1	11.1696	8.66308
sp|O00115|DNS2A_HUMAN	DNASE2	Deoxyribonuclease-2-alpha OS=Homo sapiens GN=DNASE2 PE=1 SV=2	794	4	4	C	11.2712	11.48	11.2141	10.921	10.825	10.7601	11.6358	11.6947	10.8938	12.0688	9.2757	7.68328	8.50112	8.96346	8.52327	8.58394	9.02702	8.71883	8.64857	9.31039	11.2764	8.72356	0.370324	2.57823e-10	1.64742e-09	1.29264	4.58445e-10	2.30564e-09	1.29353		4	11.2689	8.71175
sp|Q9P015|RM15_HUMAN	MRPL15	39S ribosomal protein L15, mitochondrial OS=Homo sapiens GN=MRPL15 PE=1 SV=1	2642	2	0	C	10.8576	11.8638	11.2485	11.0129	11.3962											8.35853	8.8644	7.90815	9.94389	8.54606	11.2758	8.72421	0.370134	0.000581951	0.00102889	1.29247	0.000235276	0.000435431	1.29571		0	11.2705	8.69832
sp|Q5JRX3-2|PREP_HUMAN	PITRM1	Isoform 2 of Presequence protease, mitochondrial OS=Homo sapiens GN=PITRM1	1756	13	9	C	10.7791	11.8503	10.9359	11.4006	11.9014	10.7393	11.9349	10.553	12.377	10.2838	7.84588	8.55686	9.17554	8.78805	9.74571	9.35618	9.10927	7.80717	8.17392	8.68607	11.2755	8.72447	0.370057	1.28363e-07	4.4274e-07	1.2924	1.32384e-07	4.16278e-07	1.2933		9	11.2555	8.70287
sp|O43488|ARK72_HUMAN	AKR7A2	Aflatoxin B1 aldehyde reductase member 2 OS=Homo sapiens GN=AKR7A2 PE=1 SV=3	1289	21	25	C	11.8322	10.8347	11.2546	11.0462	11.3603	11.1295	11.0716	11.7865	10.9702	11.4679	9.14816	8.54904	8.25931	8.91962	8.6982	8.70622	9.25167	8.66307	8.44125	8.60973	11.2754	8.72463	0.370009	8.86139e-13	1.23023e-11	1.29236	7.50622e-13	7.65051e-12	1.29256		25	11.2709	8.71985
sp|Q96GX9|MTNB_HUMAN	APIP	Probable methylthioribulose-1-phosphate dehydratase OS=Homo sapiens GN=APIP PE=1 SV=1	2284	4	4	C	12.2363	10.968	11.5924	10.6365	10.2981	10.6109	10.8472	11.6573	11.4556	12.4507	9.15875	8.7789	8.69545	8.17901	8.16613	8.62449	8.91718	8.47262	8.92201	9.33247	11.2753	8.7247	0.369988	1.28336e-07	4.4274e-07	1.29234	4.41296e-09	1.8162e-08	1.29112		4	11.2548	8.71711
sp|P50402|EMD_HUMAN	EMD	Emerin OS=Homo sapiens GN=EMD PE=1 SV=1	1421	5	7	C	10.6513	11.6498	11.1526	11.335	11.7465	11.1421	11.048	11.3507	11.7483	10.9173	8.03752	8.86714	9.14319	8.72471	9.02104	8.80702	9.32523	8.75346	8.30894	8.27021	11.2742	8.72585	0.369653	2.1637e-11	1.90507e-10	1.29204	3.31296e-11	2.15559e-10	1.29272		7	11.2688	8.71714
sp|Q96IZ0|PAWR_HUMAN	PAWR	PRKC apoptosis WT1 regulator protein OS=Homo sapiens GN=PAWR PE=1 SV=1	2074	1	1	C	12.5093	11.3201	12.1928	10.1673	10.8766	11.2563	11.1571	10.8111	10.7057	11.738	9.94445	7.2454	8.99314	9.84346	8.30539	8.24639	7.78467	8.53071	9.32781	9.04424	11.2734	8.72657	0.369441	1.38038e-06	3.85641e-06	1.29185	1.90194e-06	4.91664e-06	1.29545		1	11.2536	8.68701
sp|P46939|UTRO_HUMAN	UTRN	Utrophin OS=Homo sapiens GN=UTRN PE=1 SV=2	415	14	9	C	11.6057	11.0237	10.7724	10.7349	11.1238	11.184	12.0531	11.0995	11.9516	11.1833	9.09682	9.00277	8.15604	8.17206	8.1008	9.07101	9.0587	8.49731	8.98336	9.12903	11.2732	8.72679	0.369374	1.94495e-10	1.29421e-09	1.29179	2.56627e-10	1.36649e-09	1.29238		9	11.2651	8.7166
sp|Q9BQ24-2|ZFY21_HUMAN	ZFYVE21	Isoform 2 of Zinc finger FYVE domain-containing protein 21 OS=Homo sapiens GN=ZFYVE21	755	2	0	C	10.2303	11.3727	11.846	11.6927	11.221											9.64287	8.30297	8.31854	8.51843	8.85454	11.2725	8.72747	0.369177	0.000157113	0.000307199	1.29162	0.000145427	0.00027728	1.29197		0	11.2578	8.7137
sp|Q7Z2K6|ERMP1_HUMAN	ERMP1	Endoplasmic reticulum metallopeptidase 1 OS=Homo sapiens GN=ERMP1 PE=1 SV=2	855	1	3	C	9.26083	12.892	10.5497	11.9734	11.4715	11.3558	11.6624	11.3474	11.4543	10.7454	7.90015	8.11996	8.7766	9.04385	9.59413	9.16169	9.22687	7.40873	9.45981	8.59552	11.2713	8.72873	0.368807	3.8354e-06	1.00134e-05	1.29128	3.09203e-06	7.73629e-06	1.29102		3	11.2335	8.70122
sp|O00193|SMAP_HUMAN	SMAP	Small acidic protein OS=Homo sapiens GN=SMAP PE=1 SV=1	3931	8	8	C	11.7171	10.7945	11.6614	11.0882	10.9144	10.9969	11.1177	11.5034	10.9478	11.9656	8.92479	8.38638	9.10647	8.53137	8.51967	8.68812	8.42303	9.0649	8.8867	8.76167	11.2707	8.72931	0.368638	2.93473e-11	2.45827e-10	1.29113	1.11469e-12	1.0872e-11	1.29091		8	11.2642	8.72579
sp|Q8WZA0|LZIC_HUMAN	LZIC	Protein LZIC OS=Homo sapiens GN=LZIC PE=1 SV=1	2406	9	13	C	12.3484	10.891	11.4304	10.7542	10.3346	12.0437	10.3172	11.331	10.999	12.2524	9.38707	8.01012	8.32966	8.8078	8.52207	8.34643	8.79102	8.72441	8.74961	9.62995	11.2702	8.72981	0.368489	1.50739e-07	5.13874e-07	1.291	2.36834e-08	8.40129e-08	1.29023		13	11.2481	8.71786
sp|P11277-2|SPTB1_HUMAN	SPTB	Isoform 2 of Spectrin beta chain, erythrocyte OS=Homo sapiens GN=SPTB	101	3	5	C	11.2641	12.363	12.1619	11.6287	11.7574	10.7304	10.1372	11.137	11.1083	10.3977	8.83055	9.84083	9.73871	8.6269	9.45228	9.01998	8.16043	7.87792	7.53098	8.23566	11.2686	8.73142	0.368016	6.54645e-07	1.95141e-06	1.29058	8.94326e-07	2.44639e-06	1.29293		5	11.2475	8.6992
sp|Q96CP2|FWCH2_HUMAN	FLYWCH2	FLYWCH family member 2 OS=Homo sapiens GN=FLYWCH2 PE=1 SV=1	1008	1	3	C	12.3497	11.5332	12.1121	12.2225	10.8339	11.0488	10.7293	10.1935	10.0813	11.5521	9.18992	9.1688	9.50889	9.21323	9.31414	7.76408	7.59065	8.91494	8.14465	8.5342	11.2656	8.73435	0.367157	7.41233e-07	2.17696e-06	1.28981	7.16292e-07	1.98554e-06	1.29042		3	11.2387	8.7093
sp|P02675|FIBB_HUMAN	FGB	Fibrinogen beta chain OS=Homo sapiens GN=FGB PE=1 SV=2	984	23	30	C	12.3028	9.96567	10.9614	11.6042	10.7212	11.3574	11.3953	11.2473	11.2764	11.817	9.4418	8.7499	8.48588	8.56433	7.66467	9.06855	8.42195	9.13867	8.4978	9.31771	11.2649	8.73513	0.36693	1.86866e-08	7.60897e-08	1.28961	1.68622e-08	6.17949e-08	1.2899		30	11.2486	8.72045
sp|Q5T447|HECD3_HUMAN	HECTD3	E3 ubiquitin-protein ligase HECTD3 OS=Homo sapiens GN=HECTD3 PE=1 SV=1	2027	2	2	C	11.3638	10.9037	10.971	11.1622	10.2327	11.6985	11.8228	11.4161	11.0454	12.0292	8.4684	7.89022	8.2562	8.67922	8.69384	9.34437	8.85389	8.95783	9.35998	8.85053	11.2645	8.73545	0.366835	1.16217e-09	6.26867e-09	1.28952	1.10089e-09	5.06168e-09	1.28985		2	11.2535	8.72468
sp|O75368|SH3L1_HUMAN	SH3BGRL	SH3 domain-binding glutamic acid-rich-like protein OS=Homo sapiens GN=SH3BGRL PE=1 SV=1	2245	26	27	C	10.7674	10.6514	11.1529	10.803	11.4331	11.5427	10.6608	12.2263	10.8369	12.5388	9.43095	8.10203	8.43545	8.31825	7.90768	8.23882	8.47427	9.80274	9.41459	9.26171	11.2613	8.73865	0.365895	1.17147e-07	4.07155e-07	1.28868	1.16055e-07	3.68419e-07	1.29004		27	11.2439	8.71595
sp|Q9Y6C9|MTCH2_HUMAN	MTCH2	Mitochondrial carrier homolog 2 OS=Homo sapiens GN=MTCH2 PE=1 SV=1	3592	2	3	C	10.7012	14.5264	11.0031	10.6084	13.3538	10.4415	11.1121	10.5183	10.93	9.41408	8.49838	8.90575	9.841	10.7821	9.5568	8.79939	8.01258	6.7785	7.75698	8.45962	11.2609	8.73911	0.365762	0.000601543	0.00106127	1.28856	0.000337227	0.00060589	1.28878		3	11.177	8.67254
sp|P01612|KV120_HUMAN		Ig kappa chain V-I region Mev OS=Homo sapiens PE=1 SV=1	2611	0	1	C						10.9955	10.0937	11.5175	11.208	12.4845	9.84117	8.24047	9.26023	8.34144	8.01761						11.2598	8.74018	0.365451	0.00132517	0.00222454	1.28828	0.00122086	0.00201082	1.28921		1	11.2332	8.71327
sp|P13987|CD59_HUMAN	CD59	CD59 glycoprotein OS=Homo sapiens GN=CD59 PE=1 SV=1	899	2	5	C	9.67151	11.7515	10.6544	11.5163	12.6795	12.0443	9.25333	11.9048	12.6576	10.4596	8.95264	9.29803	10.249	7.79724	7.38337	8.15277	9.93035	8.70834	8.5114	8.42393	11.2593	8.74071	0.365293	5.92142e-05	0.00012521	1.28814	4.52453e-05	9.38422e-05	1.28744		5	11.2001	8.69949
sp|Q53FT3|CK073_HUMAN	C11orf73	Uncharacterized protein C11orf73 OS=Homo sapiens GN=C11orf73 PE=1 SV=2	4030	3	1	C	11.3034	11.8129	11.4753	10.7125	12.057	10.8012	11.2186	11.9482	11.1868	10.0659	8.64868	9.49871	9.03699	8.84477	8.75009	8.75387	9.01828	8.04809	8.34955	8.4691	11.2582	8.74181	0.364969	1.23535e-08	5.23107e-08	1.28785	1.82688e-09	8.07912e-09	1.28732		1	11.2428	8.73344
sp|P60174|TPIS_HUMAN	TPI1	Triosephosphate isomerase OS=Homo sapiens GN=TPI1 PE=1 SV=2	1996	62	85	C	12.1259	11.3146	10.7561	10.9158	10.3758	10.9731	12.5694	11.7127	10.3746	11.4548	9.40612	8.18492	8.49327	8.42438	8.4068	8.71446	8.32908	9.28291	9.11763	9.06768	11.2573	8.74273	0.364703	1.27196e-07	4.39323e-07	1.28762	1.13744e-08	4.30774e-08	1.2867		85	11.2366	8.73287
sp|P23229-2|ITA6_HUMAN	ITGA6	Isoform Alpha-6X1A of Integrin alpha-6 OS=Homo sapiens GN=ITGA6	759	6	15	C	10.8164	11.0718	11.3241	11.2217	10.8146	11.3709	11.5059	11.5872	11.053	11.787	8.46923	8.16231	8.29268	9.11687	8.65494	8.78679	9.12102	9.20274	8.86515	8.77585	11.2553	8.74476	0.364109	2.87454e-12	3.42744e-11	1.28709	4.29125e-12	3.50616e-11	1.28757		15	11.2511	8.73822
sp|Q9NU22|MDN1_HUMAN	MDN1	Midasin OS=Homo sapiens GN=MDN1 PE=1 SV=2	2614	1	0	C	11.6273	11.301	12.034	10.8925	10.4214											8.90192	8.24623	9.01331	8.66712	8.89524	11.2552	8.74476	0.364105	0.00023416	0.000445611	1.28708	2.8507e-05	6.0978e-05	1.28612		0	11.2412	8.7404
sp|P29558-2|RBMS1_HUMAN	RBMS1	Isoform 2 of RNA-binding motif, single-stranded-interacting protein 1 OS=Homo sapiens GN=RBMS1	3345	0	2	C						11.1674	11.8794	11.1581	11.1947	10.8761	8.76334	8.67675	8.39785	8.34964	9.53675						11.2551	8.74487	0.364076	2.14547e-05	4.89159e-05	1.28706	1.7637e-05	3.90854e-05	1.28799		2	11.2503	8.73479
sp|Q16775-2|GLO2_HUMAN	HAGH	Isoform 2 of Hydroxyacylglutathione hydrolase, mitochondrial OS=Homo sapiens GN=HAGH	1252	7	7	C	12.1576	10.7855	11.2124	10.832	10.653	10.9639	11.0248	11.3797	11.2758	12.2664	9.4328	7.97279	8.48505	8.65491	8.54376	8.54262	8.87254	9.06136	8.73055	9.15233	11.2551	8.74487	0.364071	2.44118e-09	1.23521e-08	1.28705	6.21735e-10	3.02906e-09	1.28697		7	11.2432	8.73619
sp|Q96C86|DCPS_HUMAN	DCPS	Scavenger mRNA-decapping enzyme DcpS OS=Homo sapiens GN=DCPS PE=1 SV=2	2396	9	9	C	11.0911	11.7732	11.5694	11.2708	11.2957	11.3083	11.1329	11.0142	11.2565	10.8198	9.10052	9.41937	8.72058	8.7149	8.51291	8.7391	8.74358	8.33225	8.90437	8.28054	11.2532	8.74681	0.363505	1.23373e-12	1.65294e-11	1.28655	9.30754e-13	9.29635e-12	1.28709		9	11.2503	8.74088
sp|Q6NUQ1|RINT1_HUMAN	RINT1	RAD50-interacting protein 1 OS=Homo sapiens GN=RINT1 PE=1 SV=1	2600	0	2	C						11.6156	12.1126	10.5314	9.14027	12.8606	8.62474	8.43783	8.29028	9.10119	9.28545						11.2521	8.7479	0.363185	0.0157324	0.0223137	1.28626	0.00482718	0.00732656	1.27852		2	11.1737	8.73956
sp|P61970|NTF2_HUMAN	NUTF2	Nuclear transport factor 2 OS=Homo sapiens GN=NUTF2 PE=1 SV=1	412	4	6	C	11.1666	10.3431	12.3024	10.589	11.6457	11.3735	9.84606	12.6355	10.5508	12.0657	9.92092	9.16675	8.79975	8.10873	7.53236	7.59021	9.50527	9.85043	8.58676	8.42049	11.2518	8.74817	0.363108	6.46584e-06	1.60567e-05	1.28619	7.26729e-06	1.71335e-05	1.28801		6	11.218	8.70956
sp|P62424|RL7A_HUMAN	RPL7A	60S ribosomal protein L7a OS=Homo sapiens GN=RPL7A PE=1 SV=2	947	10	10	C	9.68194	11.4835	10.3466	11.2789	13.3362	11.26	10.9577	11.2859	13.1581	9.71858	8.00699	8.3538	9.59133	8.589	9.0786	8.64554	9.35528	8.92684	8.55175	8.39336	11.2507	8.74925	0.362789	7.3511e-05	0.000152404	1.28591	4.57816e-06	1.11523e-05	1.28085		10	11.1911	8.73722
sp|Q8IW45-2|CARKD_HUMAN	CARKD	Isoform 2 of Carbohydrate kinase domain-containing protein OS=Homo sapiens GN=CARKD	1891	7	6	C	11.5117	11.0792	11.0895	11.1854	10.8144	11.8403	11.7001	11.2794	10.9346	11.072	9.05384	8.71952	8.04966	8.9038	8.44683	8.94859	8.93424	8.47256	8.99241	8.97208	11.2507	8.74935	0.362761	1.6415e-12	2.09775e-11	1.28588	2.45859e-12	2.15939e-11	1.28621		6	11.2463	8.74373
sp|Q8NCW5-2|AIBP_HUMAN	APOA1BP	Isoform 2 of Apolipoprotein A-I-binding protein OS=Homo sapiens GN=APOA1BP	3155	20	20	C	11.0477	10.8456	11.3146	11.7898	11.8107	10.8899	11.2407	11.3674	11.9204	10.2681	8.67581	9.52342	8.6393	8.51048	8.9646	8.80955	9.13901	8.4313	8.50355	8.3083	11.2495	8.75053	0.362417	8.74709e-10	4.86557e-09	1.28558	1.80154e-10	9.93229e-10	1.28537		20	11.2388	8.74365
sp|Q9NSD9|SYFB_HUMAN	FARSB	Phenylalanyl-tRNA synthetase beta chain OS=Homo sapiens GN=FARSB PE=1 SV=3	138	34	33	C	10.6968	11.9634	11.2438	11.5173	11.6685	10.9471	11.7312	10.7057	11.8726	10.1396	8.30901	9.2876	8.8752	8.99836	9.13362	9.04704	9.18498	8.08725	8.30276	8.28817	11.2486	8.7514	0.36216	9.98293e-09	4.30406e-08	1.28535	4.10663e-09	1.70278e-08	1.2852		33	11.2337	8.74078
sp|Q9Y3B8-2|ORN_HUMAN	REXO2	Isoform 2 of Oligoribonuclease, mitochondrial OS=Homo sapiens GN=REXO2	1146	3	2	C	11.5536	10.3512	11.1151	10.7905	10.9168	11.0021	11.6658	11.6339	11.0642	12.3893	8.97713	8.03347	8.61828	8.13268	8.48313	8.97849	9.17713	8.71537	9.11339	9.28839	11.2483	8.75175	0.362058	4.4543e-09	2.10429e-08	1.28526	1.63608e-09	7.28706e-09	1.28522		2	11.2353	8.74192
sp|O95057|DIRA1_HUMAN	DIRAS1	GTP-binding protein Di-Ras1 OS=Homo sapiens GN=DIRAS1 PE=1 SV=1	2569	1	0	C	11.587	9.87033	11.0215	12.0567	11.702											9.90261	7.62232	7.30939	9.96978	8.95836	11.2475	8.75249	0.361839	0.00756764	0.0112757	1.28506	0.00829638	0.0121081	1.29265		0	11.2203	8.68013
sp|P21397|AOFA_HUMAN	MAOA	Amine oxidase [flavin-containing] A OS=Homo sapiens GN=MAOA PE=1 SV=1	1434	28	27	C	10.9806	12.0381	11.0481	11.3385	11.7762	11.0281	11.6263	10.7473	11.6959	10.1723	8.08789	9.29082	9.32647	9.01273	9.01222	8.95122	9.13383	8.05734	8.30294	8.37311	11.2451	8.75486	0.361146	4.66633e-09	2.19199e-08	1.28445	4.87867e-09	1.99306e-08	1.28487		27	11.2324	8.74206
sp|Q6PGP7|TTC37_HUMAN	TTC37	Tetratricopeptide repeat protein 37 OS=Homo sapiens GN=TTC37 PE=1 SV=1	1330	4	3	C	10.6025	12.7136	9.4465	12.0057	13.4856	10.6291	10.4876	11.3382	11.5864	10.1538	8.29674	9.14578	9.27831	9.589	9.4951	8.59079	9.81211	7.572	7.57374	8.19746	11.2449	8.7551	0.361075	7.49982e-05	0.00015511	1.28438	3.54467e-05	7.47003e-05	1.28281		3	11.1854	8.7194
sp|Q12802-2|AKP13_HUMAN	AKAP13	Isoform 2 of A-kinase anchor protein 13 OS=Homo sapiens GN=AKAP13	543	2	0	C	10.5842	10.5312	10.548	11.3448	13.2115											8.6519	9.14108	8.35394	8.77704	8.85622	11.2439	8.75604	0.360798	0.00706184	0.0105631	1.28414	0.000679924	0.00116612	1.27965		0	11.1998	8.75224
sp|Q99538|LGMN_HUMAN	LGMN	Legumain OS=Homo sapiens GN=LGMN PE=1 SV=1	2652	2	2	C	11.6531	11.21	11.5645	11.1842	10.381	11.4826	11.6915	10.9218	10.9199	11.4242	9.74828	7.8502	8.37262	9.62318	7.96574	8.92854	8.24226	9.46104	8.12256	9.2528	11.2433	8.75672	0.3606	1.75127e-07	5.88955e-07	1.28396	6.32088e-08	2.09882e-07	1.28716		2	11.2364	8.72961
sp|P52788|SPSY_HUMAN	SMS	Spermine synthase OS=Homo sapiens GN=SMS PE=1 SV=2	427	11	16	C	11.9519	11.2259	11.7168	10.9628	11.1283	11.5479	11.5348	10.8542	10.3688	11.139	9.12956	8.65553	8.5262	8.5405	9.70337	9.16458	8.09649	8.49963	8.39547	8.85811	11.243	8.75694	0.360533	5.2083e-10	3.0539e-09	1.2839	6.17228e-10	3.01299e-09	1.28452		16	11.2344	8.74601
sp|Q13404-1|UB2V1_HUMAN	UBE2V1	Isoform 1 of Ubiquitin-conjugating enzyme E2 variant 1 OS=Homo sapiens GN=UBE2V1	1088	18	19	C	11.2405	11.2409	11.2735	11.2285	11.0806	11.3443	11.4877	11.1222	10.986	11.4208	9.37877	8.10659	8.51429	9.06892	8.57043	8.64642	8.81892	8.75185	8.61177	9.10695	11.2425	8.75749	0.360373	1.04943e-10	7.59125e-10	1.28376	4.35953e-13	4.72346e-12	1.28462		19	11.2416	8.75086
sp|P01817|HV204_HUMAN		Ig heavy chain V-II region MCE OS=Homo sapiens PE=1 SV=1	3216	0	1	C						10.4232	11.5895	10.6988	9.3652	14.1312	7.91822	7.09617	8.1616	9.38701	11.2291						11.2416	8.75842	0.360102	0.0507498	0.0655108	1.28352	0.0423403	0.0553143	1.28754		1	11.1332	8.64689
sp|Q9UPZ6|THS7A_HUMAN	THSD7A	Thrombospondin type-1 domain-containing protein 7A OS=Homo sapiens GN=THSD7A PE=1 SV=4	2004	3	2	C	11.7098	11.8206	11.7824	11.098	10.4981	9.94598	10.569	12.1565	11.3475	11.4805	9.69277	8.56673	8.13374	8.90348	9.20377	9.12041	7.7748	8.01466	8.9062	9.27503	11.2408	8.75916	0.359885	1.44588e-07	4.94935e-07	1.28332	1.61165e-07	4.97057e-07	1.28394		2	11.2205	8.73912
sp|Q96LD8|SENP8_HUMAN	SENP8	Sentrin-specific protease 8 OS=Homo sapiens GN=SENP8 PE=1 SV=1	4021	0	1	C						11.2677	11.4726	10.6095	11.5931	11.2489	8.03711	9.03055	8.74551	8.70329	9.29174						11.2384	8.76164	0.359159	2.13077e-05	4.8603e-05	1.28268	2.42921e-05	5.26628e-05	1.28358		1	11.2331	8.75137
sp|O43822-2|CU002_HUMAN	C21orf2	Isoform Short of Uncharacterized protein C21orf2 OS=Homo sapiens GN=C21orf2	3593	1	0	C	9.69131	11.1886	12.8729	10.7925	11.6426											9.38271	10.4374	6.82184	8.6783	8.49189	11.2376	8.76243	0.358929	0.0141993	0.0202952	1.28247	0.0166062	0.0232226	1.28929		0	11.1893	8.67865
sp|O95372|LYPA2_HUMAN	LYPLA2	Acyl-protein thioesterase 2 OS=Homo sapiens GN=LYPLA2 PE=1 SV=1	1237	4	6	C	11.291	12.0617	10.9214	11.8753	11.1118	10.4435	12.1192	10.1565	10.9185	11.4698	8.72309	8.84138	8.76255	9.33918	9.22638	9.27551	8.7824	8.5118	7.77048	8.39852	11.2369	8.76313	0.358722	3.97985e-08	1.53526e-07	1.28229	1.36075e-08	5.08394e-08	1.28199		6	11.2192	8.75142
sp|Q9C0B1|FTO_HUMAN	FTO	Alpha-ketoglutarate-dependent dioxygenase FTO OS=Homo sapiens GN=FTO PE=1 SV=3	2018	6	8	C	11.247	10.9924	11.4113	11.3426	11.4188	11.4426	11.2568	10.8946	10.4228	11.9267	9.23543	8.43542	8.48415	8.81123	9.09031	8.69876	8.49984	8.71153	8.88257	8.7952	11.2356	8.76444	0.358338	3.34023e-11	2.77462e-10	1.28195	1.71732e-12	1.57627e-11	1.28172		8	11.2291	8.76099
sp|O75145-2|LIPA3_HUMAN	PPFIA3	Isoform 2 of Liprin-alpha-3 OS=Homo sapiens GN=PPFIA3	697	1	1	C	11.7872	10.8048	11.3983	10.6099	11.0921	10.642	12.2471	10.5867	11.2467	11.9235	8.39064	7.96973	8.82661	8.58481	9.58226	8.64328	9.14487	8.66319	9.21239	8.64398	11.2338	8.76618	0.35783	9.53289e-09	4.12072e-08	1.2815	3.51567e-09	1.47244e-08	1.28144		1	11.2198	8.75558
sp|A6NHX0|GATL2_HUMAN	GATSL2	GATS-like protein 2 OS=Homo sapiens GN=GATSL2 PE=2 SV=3	3285	1	1	C	11.255	10.8139	11.8412	11.6884	11.2243	11.1099	11.8878	10.7398	11.0511	10.726	8.2768	8.90115	9.28114	8.74708	9.27919	10.5673	8.90075	8.4959	7.8296	7.38366	11.2337	8.76626	0.357805	2.08428e-06	5.66724e-06	1.28148	6.20484e-07	1.74618e-06	1.28629		1	11.2261	8.72749
sp|Q99829|CPNE1_HUMAN	CPNE1	Copine-1 OS=Homo sapiens GN=CPNE1 PE=1 SV=1	1508	5	2	C	10.9083	12.1115	10.4177	11.2833	13.604	10.7288	10.2858	10.6804	12.2536	10.0521	8.84232	8.18488	9.63701	9.0165	10.3186	8.8982	8.95489	7.92085	8.06535	7.83594	11.2325	8.76745	0.357456	2.96366e-05	6.57945e-05	1.28116	1.11492e-05	2.54458e-05	1.28047		2	11.1859	8.7358
sp|P48739-2|PIPNB_HUMAN	PITPNB	Isoform 2 of Phosphatidylinositol transfer protein beta isoform OS=Homo sapiens GN=PITPNB	411	9	8	C	11.2122	11.3701	11.205	10.9989	11.432	11.5092	11.6494	11.2116	11.2374	10.4994	8.85428	9.049	8.56089	8.66033	8.76853	9.18416	8.89284	8.45213	8.60701	8.64556	11.2325	8.76747	0.357449	6.37087e-13	9.28434e-12	1.28116	7.63366e-14	1.0255e-12	1.28108		8	11.2284	8.76481
sp|Q9NRG1-2|PRDC1_HUMAN	PRTFDC1	Isoform 2 of Phosphoribosyltransferase domain-containing protein 1 OS=Homo sapiens GN=PRTFDC1	2366	2	1	C	11.3781	10.1371	11.6204	11.9465	10.5306	13.0743	11.4427	11.5795	9.07185	11.4595	9.10587	9.83845	8.45195	8.99102	6.98482	8.53594	8.26016	9.46194	7.82288	10.3064	11.2241	8.77594	0.354968	5.18133e-05	0.000110642	1.27896	6.63552e-05	0.000133622	1.28072		1	11.1748	8.72542
sp|Q5SRE7|PHYD1_HUMAN	PHYHD1	Phytanoyl-CoA dioxygenase domain-containing protein 1 OS=Homo sapiens GN=PHYHD1 PE=1 SV=2	1470	11	11	C	12.6745	10.566	9.86832	11.4018	10.1354	11.3049	11.0648	11.3784	11.4808	12.3215	9.26191	8.2949	8.11869	8.49525	8.27897	8.95145	8.47211	9.61814	8.89046	9.4218	11.2196	8.78037	0.353673	1.96306e-06	5.34932e-06	1.27781	3.22794e-07	9.46913e-07	1.27633		11	11.1888	8.76634
sp|P09211|GSTP1_HUMAN	GSTP1	Glutathione S-transferase P OS=Homo sapiens GN=GSTP1 PE=1 SV=2	1280	89	106	C	12.4259	10.3389	11.4622	10.9414	10.4773	11.4069	10.986	11.6293	10.419	12.0968	9.5146	8.27371	8.37452	8.65383	8.6454	8.68915	8.75058	9.04856	8.93208	8.93398	11.2184	8.78164	0.353301	2.38241e-07	7.80155e-07	1.27748	5.5388e-09	2.2407e-08	1.27609		106	11.1981	8.77533
sp|Q9H0X4-2|ITFG3_HUMAN	ITFG3	Isoform 2 of Protein ITFG3 OS=Homo sapiens GN=ITFG3	2320	2	1	C	11.0543	11.4565	11.5766	11.6957	11.1437	10.8363	11.7694	10.8004	10.5908	11.2382	8.47338	9.47937	8.9634	9.07088	8.77795	9.37463	8.46118	8.16807	8.87191	8.19742	11.2162	8.78382	0.352662	2.71546e-10	1.71943e-09	1.27691	3.60307e-10	1.85705e-09	1.27772		1	11.2097	8.77314
sp|P49257|LMAN1_HUMAN	LMAN1	Protein ERGIC-53 OS=Homo sapiens GN=LMAN1 PE=1 SV=2	2254	19	18	C	11.1545	11.9141	11.2018	11.3414	11.4214	11.1448	11.0396	10.5315	11.1583	11.2506	8.13948	8.55365	8.93625	9.5163	9.72953	9.23927	8.84206	7.99236	8.53955	8.35345	11.2158	8.78419	0.352551	1.06781e-08	4.57607e-08	1.27682	2.81267e-09	1.1961e-08	1.27875		18	11.2111	8.76724
sp|Q12972-2|PP1R8_HUMAN	PPP1R8	Isoform Beta of Nuclear inhibitor of protein phosphatase 1 OS=Homo sapiens GN=PPP1R8	3680	1	3	C	9.60276	11.9111	12.3587	10.3304	13.0563	11.5791	10.6185	10.7351	11.1591	10.795	9.04507	9.56084	8.90893	9.03251	8.56585	8.42149	8.88241	9.25058	8.08995	8.09626	11.2146	8.78539	0.352201	1.40807e-05	3.3244e-05	1.27651	1.09207e-06	2.92471e-06	1.27351		3	11.1729	8.7733
sp|Q96HN2-2|SAHH3_HUMAN	AHCYL2	Isoform 2 of Putative adenosylhomocysteinase 3 OS=Homo sapiens GN=AHCYL2	884	14	7	C	11.0528	11.4038	11.268	11.032	11.5057	11.2737	11.027	10.7771	11.3392	11.4506	8.43806	8.98136	8.9549	8.79609	8.96193	9.18141	8.51311	8.44871	8.69943	8.89504	11.213	8.787	0.351728	1.78431e-14	5.38971e-13	1.27609	2.53277e-14	4.0074e-13	1.27632		7	11.2108	8.78368
sp|Q9UKK9|NUDT5_HUMAN	NUDT5	ADP-sugar pyrophosphatase OS=Homo sapiens GN=NUDT5 PE=1 SV=1	3034	12	18	C	11.7977	11.0397	11.2392	10.7559	10.2449	11.1579	11.1516	11.847	10.4576	12.4332	9.33601	8.46811	8.53708	8.5363	8.07517	8.77715	8.21189	9.43421	9.07063	9.42864	11.2125	8.78752	0.351576	5.9465e-08	2.20188e-07	1.27595	2.38232e-08	8.43888e-08	1.27583		18	11.1949	8.77459
sp|P46527|CDN1B_HUMAN	CDKN1B	Cyclin-dependent kinase inhibitor 1B OS=Homo sapiens GN=CDKN1B PE=1 SV=1	4263	3	5	C	12.0878	11.1604	11.5613	10.9549	10.1832	10.9937	11.4695	10.767	10.8337	12.105	8.87669	7.68075	8.85305	9.10967	9.31103	8.29956	7.72598	9.59682	9.36484	9.06518	11.2116	8.78836	0.351333	1.11368e-07	3.88969e-07	1.27574	1.90767e-07	5.80098e-07	1.27755		5	11.1971	8.76448
sp|Q13884|SNTB1_HUMAN	SNTB1	Beta-1-syntrophin OS=Homo sapiens GN=SNTB1 PE=1 SV=3	837	3	4	C	10.1516	10.6366	10.5448	10.9623	12.3804	11.0294	12.0499	10.7942	12.6636	10.8763	8.42082	8.4397	8.50702	8.39377	8.82529	9.5984	9.04882	8.0909	8.96623	9.61991	11.2089	8.79109	0.350533	1.42838e-06	3.97934e-06	1.27503	1.98901e-07	6.01531e-07	1.27381		4	11.1809	8.77751
sp|P29120|NEC1_HUMAN	PCSK1	Neuroendocrine convertase 1 OS=Homo sapiens GN=PCSK1 PE=1 SV=2	3393	1	2	C	9.99596	12.3741	11.1852	11.6463	10.7976	11.6086	11.8537	10.3467	10.6865	11.5895	9.5314	9.18866	7.76333	9.00946	8.4222	8.20486	9.01997	9.07551	9.16021	8.5403	11.2084	8.79159	0.350386	2.58759e-07	8.3744e-07	1.2749	1.22901e-07	3.88421e-07	1.2746		2	11.1862	8.77628
sp|Q9HAB8|PPCS_HUMAN	PPCS	Phosphopantothenate--cysteine ligase OS=Homo sapiens GN=PPCS PE=1 SV=2	761	6	11	C	10.9048	12.0876	11.4157	11.0709	11.7124	11.005	11.2559	10.6957	11.4215	10.5135	8.28806	9.97677	9.01296	8.98977	8.84079	9.12667	8.6194	8.1414	8.47468	8.44639	11.2083	8.79169	0.350355	3.33197e-09	1.62284e-08	1.27487	3.36418e-09	1.41359e-08	1.27588		11	11.1994	8.77775
sp|Q9UM22-2|EPDR1_HUMAN	EPDR1	Isoform 2 of Mammalian ependymin-related protein 1 OS=Homo sapiens GN=EPDR1	1265	1	1	C	10.0665	12.6978	11.0704	12.3269	10.9139	6.88584	14.6129	9.47776	10.8117	13.2134	8.85269	7.29889	9.69236	8.26277	10.8918	8.67606	8.01354	8.89061	8.63297	8.71129	11.2077	8.7923	0.350179	0.00708881	0.0106003	1.27472	0.00654683	0.00969959	1.25765		1	11	8.74643
sp|Q5T6J7-2|GNTK_HUMAN	C9orf103	Isoform 2 of Probable gluconokinase OS=Homo sapiens GN=C9orf103	3524	0	1	C						11.6141	11.5483	10.0628	11.7439	11.0624	9.93822	7.53029	8.50128	9.14901	8.84968						11.2063	8.7937	0.349768	0.00156275	0.00258935	1.27436	0.00185795	0.00298517	1.2776		1	11.1886	8.75752
sp|Q9BU61|NDUF3_HUMAN	NDUFAF3	NADH dehydrogenase [ubiquinone] 1 alpha subcomplex assembly factor 3 OS=Homo sapiens GN=NDUFAF3 PE=1 SV=1	3872	1	2	C	11.32	11.1675	11.4404	11.8533	12.0528	11.4931	11.4381	10.8083	11.0473	9.43635	9.80407	8.68182	9.06485	8.61547	9.6106	8.54689	8.60876	8.99845	9.00425	7.00758	11.2057	8.79427	0.349598	9.03601e-07	2.60622e-06	1.27421	2.31693e-06	5.9097e-06	1.27627		2	11.1835	8.76262
sp|Q6GMV2|SMYD5_HUMAN	SMYD5	SET and MYND domain-containing protein 5 OS=Homo sapiens GN=SMYD5 PE=1 SV=2	3674	3	0	C	10.9845	11.8407	11.2803	11.1709	10.7512											9.13409	8.19103	8.04902	8.88418	9.71409	11.2055	8.79448	0.349539	0.000365788	0.000672796	1.27415	0.00021869	0.000406395	1.27659		0	11.1997	8.7731
sp|P62633-2|CNBP_HUMAN	CNBP	Isoform 2 of Cellular nucleic acid-binding protein OS=Homo sapiens GN=CNBP	1991	6	8	C	11.9014	14.687	8.97835	10.5617	11.5722	9.56708	16.3774	8.37307	9.87896	10.1557	8.84284	7.74304	9.26548	8.10797	11.6885	8.50859	4.89313	9.2675	10.2305	9.39956	11.2053	8.79471	0.349471	0.0257299	0.0352012	1.27409	0.0247046	0.0335864	1.2746		8	10.9704	8.60687
sp|Q9Y547|HSB11_HUMAN	HSPB11	Heat shock protein beta-11 OS=Homo sapiens GN=HSPB11 PE=1 SV=1	3168	3	4	C	12.2802	9.96116	11.6169	10.3735	10.3412	11.1088	9.52066	13.6983	11.0189	12.1263	10.432	9.12289	6.90432	8.13898	7.92888	8.56472	9.054	9.79094	9.75409	8.26336	11.2046	8.79542	0.349266	0.000213838	0.00040991	1.27391	0.000183656	0.000345672	1.27522		4	11.1429	8.73801
sp|Q8NFU3-2|TSTD1_HUMAN	TSTD1	Isoform 2 of Thiosulfate sulfurtransferase/rhodanese-like domain-containing protein 1 OS=Homo sapiens GN=TSTD1	3686	6	10	C	12.0282	11.1637	11.3402	10.788	9.94367	11.7921	11.6427	11.5073	10.0105	11.8271	9.42793	8.5153	7.85344	8.65708	8.76657	8.91883	8.60691	9.09702	8.93622	9.17724	11.2043	8.79565	0.349196	2.88241e-07	9.22076e-07	1.27385	4.13353e-08	1.41106e-07	1.2727		10	11.1817	8.78577
sp|A0PJW8|DAPL1_HUMAN	DAPL1	Death-associated protein-like 1 OS=Homo sapiens GN=DAPL1 PE=1 SV=2	3634	1	2	C	11.532	11.0887	10.7957	11.0233	9.62508	11.7254	11.7264	11.5603	11.0045	11.9079	8.45482	8.61613	7.87445	8.61501	8.51504	8.77251	9.19101	9.75906	9.10783	9.10487	11.1989	8.80107	0.347609	7.58295e-08	2.75262e-07	1.27245	5.05198e-08	1.7059e-07	1.27226		2	11.18	8.78752
sp|Q96G03|PGM2_HUMAN	PGM2	Phosphoglucomutase-2 OS=Homo sapiens GN=PGM2 PE=1 SV=4	234	62	71	C	11.133	11.0949	11.1886	11.2255	10.9024	11.7612	10.942	11.6452	11.0745	11.018	9.38724	9.00926	8.63664	8.22901	8.29705	8.8474	8.76234	9.19753	9.04329	8.60506	11.1985	8.80148	0.347491	1.1215e-11	1.09171e-10	1.27235	7.89872e-12	5.9557e-11	1.27301		71	11.1953	8.79434
sp|P21291|CSRP1_HUMAN	CSRP1	Cysteine and glycine-rich protein 1 OS=Homo sapiens GN=CSRP1 PE=1 SV=3	2184	15	21	C	12.2712	10.9682	11.0134	10.4711	11.0242	11.8009	11.3421	11.1367	10.2351	11.694	9.38687	8.34169	8.44467	8.72307	8.89498	8.91193	7.99107	9.12813	8.99978	9.22092	11.1957	8.80431	0.346661	2.09996e-08	8.48153e-08	1.27161	5.86242e-09	2.35252e-08	1.27133		21	11.1807	8.79455
sp|O95302|FKBP9_HUMAN	FKBP9	Peptidyl-prolyl cis-trans isomerase FKBP9 OS=Homo sapiens GN=FKBP9 PE=1 SV=2	1544	5	6	C	11.5478	10.7485	10.6781	10.8534	10.6733	10.947	11.2319	11.8868	11.0022	12.3748	8.67551	8.4796	8.15631	8.9627	8.28319	9.17434	8.64395	8.83165	9.3834	9.46544	11.1944	8.80561	0.34628	8.6282e-09	3.7755e-08	1.27128	3.16858e-09	1.33719e-08	1.27128		6	11.1816	8.79555
sp|Q9NZD2|GLTP_HUMAN	GLTP	Glycolipid transfer protein OS=Homo sapiens GN=GLTP PE=1 SV=3	1853	3	3	C	11.4641	11.0189	11.2441	11.0405	10.5222	11.4128	10.9889	11.9631	10.9658	11.3141	8.93033	9.73144	7.98428	8.45552	8.25371	9.00652	9.10741	9.46504	8.63864	8.49258	11.1935	8.80655	0.346006	4.15774e-09	1.98109e-08	1.27104	2.61813e-09	1.11814e-08	1.27254		3	11.1875	8.7915
sp|Q9NRX4|PHP14_HUMAN	PHPT1	14 kDa phosphohistidine phosphatase OS=Homo sapiens GN=PHPT1 PE=1 SV=1	3900	17	14	C	11.543	10.9544	11.0625	10.8264	11.1574	11.1977	11.6369	11.0118	10.8144	11.7257	9.28105	8.11746	8.95779	8.54491	8.71229	8.81364	8.5333	9.27783	8.91458	8.9169	11.193	8.80697	0.345881	7.23716e-12	7.46791e-11	1.27093	1.05501e-11	7.72128e-11	1.27136		14	11.1886	8.80054
sp|P49327|FAS_HUMAN	FASN	Fatty acid synthase OS=Homo sapiens GN=FASN PE=1 SV=3	106	23	35	C	10.2609	12.7545	10.6296	11.148	13.049	10.7376	11.5155	10.1605	11.9859	9.67484	8.34078	9.18992	9.52387	8.80503	10.066	9.18224	9.24975	7.56222	8.09939	8.06441	11.1916	8.80836	0.345475	4.69946e-05	0.000101044	1.27057	2.2276e-05	4.84608e-05	1.26937		35	11.1418	8.77743
sp|Q96F10|SAT2_HUMAN	SAT2	Diamine acetyltransferase 2 OS=Homo sapiens GN=SAT2 PE=1 SV=1	2930	4	2	C	11.0648	11.6278	11.6683	11.3059	11.0903	10.6251	12.7182	11.0355	10.4983	10.2539	9.5822	8.69646	8.54473	7.70831	10.3372	9.75174	8.17882	8.47031	8.65215	8.19003	11.1888	8.8112	0.344647	1.91697e-06	5.22944e-06	1.26984	1.79507e-06	4.65001e-06	1.27242		2	11.1693	8.77799
sp|P27695|APEX1_HUMAN	APEX1	DNA-(apurinic or apyrimidinic site) lyase OS=Homo sapiens GN=APEX1 PE=1 SV=2	1220	22	22	C	11.2784	10.7505	11.0724	10.781	11.8425	11.3893	10.99	11.4366	11.4168	10.9248	9.84507	8.13375	8.66925	8.10089	9.09358	8.42346	8.28127	9.50666	8.84295	9.22099	11.1882	8.81179	0.344475	2.44383e-08	9.73625e-08	1.26969	5.79703e-09	2.33003e-08	1.27175		22	11.1835	8.79377
tr|E9PFR0|E9PFR0_HUMAN	PVRL3	Uncharacterized protein OS=Homo sapiens GN=PVRL3 PE=4 SV=1	2335	0	1	C						11.3485	10.3978	12.0601	10.3019	11.8313	9.27096	8.46777	8.67886	9.1317	8.51111						11.1879	8.81208	0.344387	0.00126253	0.00212655	1.26961	0.000222121	0.00041231	1.26782		1	11.1644	8.806
sp|P29218|IMPA1_HUMAN	IMPA1	Inositol monophosphatase 1 OS=Homo sapiens GN=IMPA1 PE=1 SV=1	3003	24	20	C	12.1436	10.5459	10.9438	10.6822	10.4552	11.1137	11.382	11.6972	10.4732	12.4396	9.35715	7.87655	8.24042	8.70634	8.71377	8.9851	8.65575	9.04013	9.1568	9.39151	11.1876	8.81235	0.344307	1.88908e-07	6.30623e-07	1.26954	4.44689e-08	1.51285e-07	1.26902		20	11.1677	8.80025
sp|O60928|IRK13_HUMAN	KCNJ13	Inward rectifier potassium channel 13 OS=Homo sapiens GN=KCNJ13 PE=1 SV=1	4493	2	3	C	9.88727	11.185	9.21452	10.7596	11.2204	12.2402	11.4772	12.4957	11.3834	12.0039	8.31104	7.76932	7.76592	8.44868	8.10466	9.36368	9.41679	9.6657	9.893	9.394	11.1867	8.81328	0.344036	2.28532e-05	5.17965e-05	1.2693	2.18019e-05	4.75124e-05	1.26924		3	11.1429	8.77913
sp|P13716-2|HEM2_HUMAN	ALAD	Isoform 2 of Delta-aminolevulinic acid dehydratase OS=Homo sapiens GN=ALAD	341	9	10	C	10.9042	11.025	11.03	11.361	11.8482	11.3866	10.5169	11.4387	11.3056	11.0439	9.93492	8.77527	8.77977	8.26889	8.54956	8.7108	9.01112	8.854	8.53757	8.71812	11.186	8.814	0.343826	1.99633e-10	1.3231e-09	1.26912	1.46834e-10	8.29729e-10	1.26989		10	11.1807	8.80447
sp|P12277|KCRB_HUMAN	CKB	Creatine kinase B-type OS=Homo sapiens GN=CKB PE=1 SV=1	2333	182	192	C	11.6714	10.5737	11.5713	11.0782	11.253	11.3241	10.3356	11.6116	11.1827	11.2464	10.0663	8.61282	8.46982	8.63714	8.51351	8.51994	8.70151	8.88583	8.91816	8.82705	11.1848	8.81521	0.343473	7.61622e-10	4.30866e-09	1.26881	6.87124e-10	3.30244e-09	1.26943		192	11.177	8.80479
sp|Q7L9L4|MOL1A_HUMAN	MOBKL1A	Mps one binder kinase activator-like 1A OS=Homo sapiens GN=MOBKL1A PE=1 SV=3	3025	6	1	C	10.9295	11.4527	11.2684	11.9218	11.0979	11.2086	11.5143	10.5953	10.9939	10.8473	7.97607	9.59814	9.5148	9.12299	8.62856	9.41599	8.76166	8.25684	8.38295	8.51231	11.183	8.81703	0.342939	8.94802e-09	3.91201e-08	1.26834	4.74691e-09	1.94604e-08	1.27004		1	11.1772	8.80068
sp|P57764|GSDMD_HUMAN	GSDMD	Gasdermin-D OS=Homo sapiens GN=GSDMD PE=1 SV=1	707	2	6	C	11.7246	12.8085	9.50791	11.7597	11.6159	10.6962	10.524	10.6817	11.8	10.698	8.98949	9.54559	9.08722	8.86011	9.11768	8.21452	9.29115	8.20605	8.25482	8.61679	11.1817	8.81834	0.342554	6.31705e-06	1.57421e-05	1.268	6.63696e-07	1.85314e-06	1.26568		6	11.1465	8.8067
sp|P20810-6|ICAL_HUMAN	CAST	Isoform 6 of Calpastatin OS=Homo sapiens GN=CAST	28	32	34	C	12.0826	10.7763	11.4694	10.7254	10.123	11.266	10.9562	11.5681	10.2903	12.5323	9.30703	8.22284	8.34854	8.87597	8.63276	8.89228	8.42189	9.15102	9.10371	9.25444	11.179	8.82105	0.341764	6.67755e-07	1.98489e-06	1.26731	3.26038e-08	1.12767e-07	1.26584		34	11.1559	8.81307
sp|Q5VWZ2|LYPL1_HUMAN	LYPLAL1	Lysophospholipase-like protein 1 OS=Homo sapiens GN=LYPLAL1 PE=1 SV=3	1561	10	13	C	11.7645	11.6415	11.071	11.4426	10.9675	10.8673	11.0586	11.0121	11.2934	10.6531	9.14144	9.29377	8.63026	9.18546	8.86451	8.44615	9.23018	8.23116	8.55864	8.64673	11.1772	8.82283	0.34124	2.32212e-11	2.02687e-10	1.26685	3.15706e-11	2.06493e-10	1.26731		13	11.1722	8.81571
sp|Q9H7C4-2|SYNCI_HUMAN	SYNC	Isoform 2 of Syncoilin OS=Homo sapiens GN=SYNC	4337	1	0	C	10.5365	11.8757	12.1646	9.90195	11.4015											8.47717	7.99511	8.46695	9.05039	10.1301	11.1761	8.82394	0.340915	0.00308101	0.00488104	1.26656	0.002797	0.00439616	1.2671		0	11.1436	8.79461
sp|Q15366|PCBP2_HUMAN	PCBP2	Poly(rC)-binding protein 2 OS=Homo sapiens GN=PCBP2 PE=1 SV=1	727	18	17	C	11.0748	11.2611	11.4725	11.2415	11.1887	11.3622	11.4399	11.0802	11.0959	10.5418	8.9378	9.26098	8.61641	8.78331	8.88138	8.83434	9.10362	8.56769	8.63059	8.62511	11.1759	8.82412	0.340861	5.29798e-14	1.24552e-12	1.26651	3.56638e-14	5.39396e-13	1.26657		17	11.173	8.82147
sp|Q96T76-5|MMS19_HUMAN	MMS19	Isoform 4 of MMS19 nucleotide excision repair protein homolog OS=Homo sapiens GN=MMS19	2770	0	3	C						11.0656	11.2032	11.2174	11.8154	10.5733	7.61228	9.06701	9.11898	8.80956	9.51733						11.175	8.82503	0.340599	0.00055574	0.000986399	1.26628	0.000482727	0.000850446	1.2691		3	11.168	8.79992
sp|O14548|COX7R_HUMAN	COX7A2L	Cytochrome c oxidase subunit 7A-related protein, mitochondrial OS=Homo sapiens GN=COX7A2L PE=1 SV=2	434	3	4	C	10.3496	11.3998	10.6348	10.6369	11.2406	11.891	11.3638	12.0995	11.5674	10.5525	8.20896	9.1011	8.50206	8.45226	8.26136	9.58736	9.34954	8.41453	8.95811	9.42887	11.1736	8.82642	0.340193	3.06181e-08	1.20158e-07	1.26593	2.36089e-08	8.38081e-08	1.26623		4	11.159	8.81277
sp|Q9UEE9-2|CFDP1_HUMAN	CFDP1	Isoform 2 of Craniofacial development protein 1 OS=Homo sapiens GN=CFDP1	2759	2	4	C	10.6539	11.1258	11.4091	10.3985	11.019	11.9997	10.9256	10.6168	11.8142	11.6977	9.81475	7.36971	8.28364	9.10825	8.36976	9.29401	8.86235	8.98633	9.47989	8.77111	11.166	8.83398	0.337981	2.03977e-07	6.76853e-07	1.26399	3.14579e-07	9.23903e-07	1.26632		4	11.154	8.80824
sp|Q8WWY3-2|PRP31_HUMAN	PRPF31	Isoform 2 of U4/U6 small nuclear ribonucleoprotein Prp31 OS=Homo sapiens GN=PRPF31	1581	2	4	C	12.561	12.7957	12.6682	12.1349	12.7655	9.73531	10.0596	9.25691	9.36565	10.317	9.99254	10.3727	10.2086	9.93837	10.7533	8.24205	7.42162	7.47135	7.20817	6.7315	11.166	8.83402	0.337967	0.00338393	0.00532876	1.26397	0.00366704	0.00566538	1.27119		4	11.0697	8.70815
sp|Q9NTK5|OLA1_HUMAN	OLA1	Obg-like ATPase 1 OS=Homo sapiens GN=OLA1 PE=1 SV=2	737	35	47	C	10.5971	11.3983	10.9093	11.6567	11.4703	11.2724	11.5656	10.8715	11.5561	10.3555	8.6618	9.37111	8.82257	8.86444	8.65897	9.1046	8.87879	8.61938	8.76307	8.60254	11.1653	8.83473	0.337762	1.12579e-09	6.0856e-09	1.26379	1.2467e-11	8.9275e-11	1.26327		47	11.1569	8.83179
sp|Q8N8N7|PTGR2_HUMAN	PTGR2	Prostaglandin reductase 2 OS=Homo sapiens GN=PTGR2 PE=1 SV=1	2437	16	14	C	10.9605	11.3042	11.6158	11.3099	11.35	10.8597	11.2405	10.8999	11.2168	10.8941	9.36899	8.99591	8.57342	8.92544	9.02533	8.71384	8.46099	8.62916	8.72358	8.93202	11.1651	8.83487	0.337721	9.46285e-14	2.03288e-12	1.26376	1.1786e-13	1.50619e-12	1.26399		14	11.1626	8.83126
sp|Q6YP21|KAT3_HUMAN	CCBL2	Kynurenine--oxoglutarate transaminase 3 OS=Homo sapiens GN=CCBL2 PE=1 SV=1	1045	21	15	C	10.4577	11.5019	11.0917	11.3208	12.0898	10.6286	11.8234	10.2506	12.0583	10.3394	8.12547	9.3172	9.27906	8.81198	9.36594	9.14682	8.96964	8.44559	8.58053	8.39551	11.1562	8.84377	0.335114	2.74854e-07	8.83217e-07	1.26148	4.12734e-08	1.40991e-07	1.26059		15	11.1359	8.83385
sp|P53779-2|MK10_HUMAN	MAPK10	Isoform Alpha-1 of Mitogen-activated protein kinase 10 OS=Homo sapiens GN=MAPK10	235	6	8	C	10.4693	11.2935	11.5546	11.5021	11.652	10.3654	11.4011	11.0953	11.1639	11.0537	8.64557	8.97184	9.06844	8.90153	9.33317	9.1876	9.03443	8.69215	8.55489	8.05933	11.1551	8.8449	0.334785	2.59026e-10	1.64877e-09	1.26119	2.23337e-10	1.20336e-09	1.26131		8	11.1472	8.83781
sp|Q9Y3A5|SBDS_HUMAN	SBDS	Ribosome maturation protein SBDS OS=Homo sapiens GN=SBDS PE=1 SV=4	2248	19	21	C	11.4103	11.5526	11.1286	11.0073	11.3305	11.099	11.5875	10.4579	11.4115	10.5413	8.53161	9.04777	9.166	9.02934	9.12814	9.1206	8.69286	8.64218	8.48936	8.62565	11.1526	8.84735	0.334069	5.99088e-11	4.64363e-10	1.26056	7.60221e-12	5.78465e-11	1.26039		21	11.1463	8.84355
sp|Q9H4M9|EHD1_HUMAN	EHD1	EH domain-containing protein 1 OS=Homo sapiens GN=EHD1 PE=1 SV=2	483	20	18	C	11.343	11.1688	11.6074	11.2795	12.02	10.7718	11.1979	10.3071	11.6621	10.1669	8.94437	9.5397	8.92326	9.33558	9.15126	8.98131	8.46866	8.41133	8.35023	8.36976	11.1524	8.84755	0.334011	2.02388e-08	8.20082e-08	1.26051	6.94603e-09	2.74095e-08	1.26024		18	11.1383	8.83825
sp|P11216|PYGB_HUMAN	PYGB	Glycogen phosphorylase, brain form OS=Homo sapiens GN=PYGB PE=1 SV=5	252	71	68	C	10.4341	11.7939	10.8141	11.5057	11.8652	10.9756	11.5911	10.6928	12.0516	9.79987	8.2763	9.72251	9.21385	8.59363	9.08275	9.30998	9.14819	8.42104	8.31976	8.38811	11.1524	8.84761	0.333994	3.69638e-07	1.15466e-06	1.2605	1.31348e-07	4.13283e-07	1.25989		68	11.1306	8.83461
sp|P30419|NMT1_HUMAN	NMT1	Glycylpeptide N-tetradecanoyltransferase 1 OS=Homo sapiens GN=NMT1 PE=1 SV=2	1016	3	7	C	11.3803	11.9362	10.1759	10.8948	11.554	10.9115	10.6698	11.3371	11.3396	11.3183	9.35797	8.30734	8.76474	9.02651	8.96714	8.95417	8.328	8.22869	9.01121	9.53666	11.1518	8.84824	0.333807	2.62894e-09	1.31817e-08	1.26033	2.60535e-09	1.1146e-08	1.26062		7	11.1416	8.83819
sp|Q13616|CUL1_HUMAN	CUL1	Cullin-1 OS=Homo sapiens GN=CUL1 PE=1 SV=2	2180	10	13	C	9.92884	11.6231	10.8175	11.43	11.9405	13.5747	9.41807	11.2367	11.7407	9.80628	8.95522	8.88588	8.89093	8.39203	9.09951	9.53519	9.34515	8.16923	9.07869	8.13178	11.1516	8.84836	0.333774	0.000144751	0.000284928	1.26031	1.41649e-05	3.18727e-05	1.25517		13	11.0916	8.83673
sp|P15954|COX7C_HUMAN	COX7C	Cytochrome c oxidase subunit 7C, mitochondrial OS=Homo sapiens GN=COX7C PE=1 SV=1	4270	5	5	C	10.581	12.2496	10.0199	11.0585	11.9771	11.8579	10.9896	12.1929	10.2807	10.2683	7.92906	8.68894	8.96911	9.28458	9.53888	9.48386	9.65276	7.68373	9.04623	8.24734	11.1475	8.85245	0.332578	4.49576e-06	1.1538e-05	1.25926	3.72845e-06	9.21756e-06	1.2595		5	11.1178	8.82711
sp|P18085|ARF4_HUMAN	ARF4	ADP-ribosylation factor 4 OS=Homo sapiens GN=ARF4 PE=1 SV=3	1987	21	22	C	11.3533	11.435	11.5103	11.0695	11.2539	11.1875	10.9385	10.9556	11.0814	10.6896	9.44077	9.32959	8.75334	8.85108	8.77263	8.92419	8.96143	8.41133	8.86858	8.21251	11.1475	8.85254	0.332551	2.30279e-11	2.01352e-10	1.25924	8.00763e-12	6.01961e-11	1.25993		22	11.1449	8.84568
sp|P27816-3|MAP4_HUMAN	MAP4	Isoform 3 of Microtubule-associated protein 4 OS=Homo sapiens GN=MAP4	1283	26	25	C	11.6198	10.9515	11.4875	10.7424	10.9855	11.177	10.811	11.2884	10.4831	11.9178	9.33662	8.42919	8.77952	8.85388	8.92353	8.84962	8.32381	8.88318	8.97137	9.18537	11.1464	8.85361	0.33224	3.35971e-10	2.07494e-09	1.25897	4.43275e-11	2.81437e-10	1.25876		25	11.1387	8.84889
sp|Q5GJ75|TP8L3_HUMAN	TNFAIP8L3	Tumor necrosis factor alpha-induced protein 8-like protein 3 OS=Homo sapiens GN=TNFAIP8L3 PE=2 SV=1	4382	1	2	C	10.8028	11.006	10.9171	10.7174	10.6938	11.2769	11.7448	12.4864	10.6953	11.1209	9.18266	8.43572	7.70437	8.52373	8.82929	11.6506	9.17632	7.31986	7.69481	10.0212	11.1461	8.85386	0.332166	0.000203649	0.000391434	1.2589	7.06161e-05	0.000141035	1.26861		2	11.1335	8.77611
sp|P63165|SUMO1_HUMAN	SUMO1	Small ubiquitin-related modifier 1 OS=Homo sapiens GN=SUMO1 PE=1 SV=1	3430	3	4	C	11.3399	10.9632	11.3565	11.2483	10.8397	10.6903	10.8299	11.6753	10.4744	12.0342	9.70258	8.26248	8.70049	8.97103	8.65928	8.81804	8.67887	9.19996	8.41142	9.14403	11.1452	8.85482	0.331884	1.36323e-09	7.25114e-09	1.25866	9.64044e-10	4.48209e-09	1.25888		4	11.1361	8.84605
sp|Q2TAA2|IAH1_HUMAN	IAH1	Isoamyl acetate-hydrolyzing esterase 1 homolog OS=Homo sapiens GN=IAH1 PE=1 SV=1	2572	7	8	C	11.8756	10.4696	11.4411	11.0307	11.0894	11.0213	10.8813	11.9139	10.3023	11.4206	10.4554	8.96577	8.61251	8.51264	7.91433	8.35666	8.48902	9.18505	8.85795	9.20496	11.1446	8.85543	0.331708	2.15654e-07	7.1133e-07	1.2585	1.64723e-07	5.07403e-07	1.26046		8	11.1331	8.83255
sp|P52564|MP2K6_HUMAN	MAP2K6	Dual specificity mitogen-activated protein kinase kinase 6 OS=Homo sapiens GN=MAP2K6 PE=1 SV=1	405	10	2	C	10.3032	11.684	11.6902	11.9704	11.8156	9.96818	10.9474	10.606	11.8481	10.6089	9.6302	8.62846	9.18346	8.99216	9.58708	8.9195	8.60404	7.91743	8.43392	8.66167	11.1442	8.85579	0.3316	5.19904e-07	1.5858e-06	1.25841	2.09083e-07	6.31174e-07	1.25787		2	11.1218	8.84175
sp|P31939|PUR9_HUMAN	ATIC	Bifunctional purine biosynthesis protein PURH OS=Homo sapiens GN=ATIC PE=1 SV=3	807	30	36	C	10.411	11.7749	11.0462	11.178	11.7875	11.099	11.7904	10.4671	11.6182	10.2671	8.97634	9.25319	8.77604	8.7301	9.02268	9.00942	8.90298	8.48326	8.71399	8.69278	11.1439	8.85608	0.33152	1.52193e-07	5.17767e-07	1.25834	4.21191e-10	2.1377e-09	1.25703		36	11.1293	8.85363
sp|P43490|NAMPT_HUMAN	NAMPT	Nicotinamide phosphoribosyltransferase OS=Homo sapiens GN=NAMPT PE=1 SV=1	1823	13	21	C	10.4293	11.82	11.2984	11.2814	11.4471	11.0509	11.5075	10.7825	11.3423	10.4633	8.62755	9.34153	9.02339	9.05348	8.80752	9.12795	9.14222	8.46448	8.7329	8.25628	11.1423	8.85773	0.331034	5.61007e-10	3.28161e-09	1.25791	1.75717e-10	9.73703e-10	1.2578		21	11.1338	8.85179
sp|Q14353|GAMT_HUMAN	GAMT	Guanidinoacetate N-methyltransferase OS=Homo sapiens GN=GAMT PE=1 SV=1	4134	7	5	C	10.6427	10.7501	11.0714	10.6664	12.0495	10.404	9.84121	16.2255	9.91122	9.85957	9.10307	8.94672	7.79646	8.53919	9.37299	8.53005	7.78351	9.62934	9.1412	9.73571	11.1422	8.85782	0.331005	0.00425412	0.00660927	1.25789	0.000613261	0.00106018	1.24766		5	11.0207	8.83311
sp|Q14738|2A5D_HUMAN	PPP2R5D	Serine/threonine-protein phosphatase 2A 56 kDa regulatory subunit delta isoform OS=Homo sapiens GN=PPP2R5D PE=1 SV=1	569	13	15	C	10.5616	11.4539	11.044	11.7462	11.2642	11.3041	11.3079	10.7044	11.6332	10.3979	8.03019	9.47657	9.51137	8.72586	8.9084	9.01603	9.38115	8.49366	8.84027	8.19899	11.1417	8.85825	0.330881	4.77844e-09	2.23622e-08	1.25778	6.91679e-09	2.73164e-08	1.25876		15	11.1333	8.84468
sp|Q9H6R3|ACSS3_HUMAN	ACSS3	Acyl-CoA synthetase short-chain family member 3, mitochondrial OS=Homo sapiens GN=ACSS3 PE=2 SV=1	105	15	16	C	11.0182	11.3053	11.0757	11.282	11.5072	10.8071	11.4424	10.5172	11.3337	11.118	8.55489	8.94361	8.74976	9.35589	9.17743	9.16265	9.05878	8.40328	8.52914	8.65785	11.1407	8.85933	0.330568	3.6947e-12	4.26259e-11	1.25751	5.2348e-12	4.18784e-11	1.25784		16	11.1369	8.85398
sp|Q9Y3C4-3|TPRKB_HUMAN	TPRKB	Isoform 3 of TP53RK-binding protein OS=Homo sapiens GN=TPRKB	4571	1	1	C	10.4121	11.4651	10.5784	11.7943	10.2428	11.4356	11.4037	12.333	12.1196	9.61533	8.94166	11.1305	6.90433	8.84736	7.26882	8.60227	9.67768	9.84516	9.03043	8.35182	11.14	8.86	0.330369	0.000195947	0.000378087	1.25734	0.000224642	0.000416834	1.26469		1	11.1077	8.783
sp|Q8WUH6|CL023_HUMAN	C12orf23	UPF0444 transmembrane protein C12orf23 OS=Homo sapiens GN=C12orf23 PE=1 SV=1	3551	3	3	C	10.98	11.3607	10.6405	10.9402	11.2226	11.3491	11.9569	10.8564	10.7822	11.2953	9.46793	8.96931	7.93433	8.87467	8.514	8.51623	10.0099	8.55141	9.16486	8.6135	11.1384	8.86161	0.329899	2.27348e-08	9.10852e-08	1.25693	9.9328e-09	3.79931e-08	1.25867		3	11.1326	8.8447
sp|Q03393|PTPS_HUMAN	PTS	6-pyruvoyl tetrahydrobiopterin synthase OS=Homo sapiens GN=PTS PE=1 SV=1	3449	1	1	C	11.7608	10.9007	11.118	9.98887	11.1446	11.1241	10.3052	11.3971	10.8512	12.7859	9.39701	7.36138	8.49162	9.2703	9.01621	9.5479	9.00605	7.71764	8.21858	10.5969	11.1376	8.86236	0.329682	1.66171e-05	3.87008e-05	1.25674	1.87484e-05	4.1346e-05	1.26063		1	11.1143	8.81649
sp|O15067|PUR4_HUMAN	PFAS	Phosphoribosylformylglycinamidine synthase OS=Homo sapiens GN=PFAS PE=1 SV=4	800	3	1	C	9.11463	11.2292	10.3976	10.6476	15.1291	10.8696	11.1462	10.0516	12.3017	10.4843	8.36131	8.80433	8.7263	9.09486	10.1598	9.33803	8.86612	8.08218	8.84823	8.34741	11.1372	8.86286	0.329537	0.00151186	0.00251087	1.25661	0.000189108	0.000355263	1.24818		1	11.0412	8.84587
sp|Q96DG6|CMBL_HUMAN	CMBL	Carboxymethylenebutenolidase homolog OS=Homo sapiens GN=CMBL PE=1 SV=1	949	6	10	C	10.8707	11.4815	11.2663	11.0663	11.0911	11.2872	11.3393	10.9142	10.6914	11.3548	9.25276	8.81506	8.53486	8.90885	8.90156	8.6969	8.89054	9.0996	9.00721	8.52998	11.1363	8.86373	0.329281	4.84128e-14	1.15526e-12	1.25639	4.70817e-14	6.88745e-13	1.25648		10	11.1337	8.86101
sp|P07355-2|ANXA2_HUMAN	ANXA2	Isoform 2 of Annexin A2 OS=Homo sapiens GN=ANXA2	546	39	42	C	10.8176	11.7906	10.0315	10.6088	13.1774	10.7897	11.197	11.0135	11.9735	9.9608	8.29374	8.87712	9.41461	9.28017	9.19978	9.16967	9.29711	8.07766	8.73072	8.29901	11.136	8.86396	0.329213	1.45069e-05	3.41404e-05	1.25633	1.39583e-06	3.68866e-06	1.25397		42	11.0996	8.85161
sp|P62841|RS15_HUMAN	RPS15	40S ribosomal protein S15 OS=Homo sapiens GN=RPS15 PE=1 SV=2	2715	3	2	C	9.56579	11.1153	10.7301	11.4516	12.8827	11.7437	9.61995	12.4748	13.0871	8.67841	8.64689	10.347	9.74461	7.66212	7.99545	9.42822	9.68957	8.90125	8.14756	8.08787	11.1349	8.86505	0.328893	0.0009479	0.00162628	1.25605	0.000610737	0.00105655	1.25134		2	11.0418	8.82405
sp|P49748|ACADV_HUMAN	ACADVL	Very long-chain specific acyl-CoA dehydrogenase, mitochondrial OS=Homo sapiens GN=ACADVL PE=1 SV=1	890	45	44	C	10.9239	11.2774	11.3288	11.3149	11.5351	11.0401	11.1268	10.7993	11.1528	10.8329	8.7983	9.14961	9.07179	9.03083	8.99762	8.90685	8.85069	8.50212	8.68316	8.67704	11.1332	8.8668	0.328383	1.54059e-14	4.79895e-13	1.25561	9.3234e-15	1.69006e-13	1.25565		44	11.1309	8.86467
sp|Q8NHG7|SVIP_HUMAN	SVIP	Small VCP/p97-interacting protein OS=Homo sapiens GN=SVIP PE=2 SV=1	3660	0	1	C						11.1619	11.5949	10.2978	10.8207	11.7868	8.28222	8.1069	9.43797	8.4543	10.0565						11.1324	8.86758	0.328155	0.00159361	0.0026361	1.25541	0.00141064	0.00230436	1.25834		1	11.1194	8.83651
sp|Q15185|TEBP_HUMAN	PTGES3	Prostaglandin E synthase 3 OS=Homo sapiens GN=PTGES3 PE=1 SV=1	2603	11	11	C	11.5232	11.6017	11.7793	11.4345	10.7926	11.4748	10.5683	10.6892	10.6736	10.771	9.34512	9.27547	9.11206	8.84594	9.24438	9.03139	7.98255	8.63813	8.52431	8.69236	11.1308	8.86917	0.327689	1.39948e-09	7.42024e-09	1.255	1.54165e-09	6.91592e-09	1.25532		11	11.122	8.85987
sp|Q14152|EIF3A_HUMAN	EIF3A	Eukaryotic translation initiation factor 3 subunit A OS=Homo sapiens GN=EIF3A PE=1 SV=1	1195	17	17	C	10.4494	12.0784	10.0718	11.1597	12.74	10.7246	10.7032	11.2953	12.6902	9.39241	7.8646	9.39843	9.74181	8.9944	9.19504	9.66076	9.59341	7.86468	7.65913	8.72265	11.1305	8.86949	0.327595	7.2765e-05	0.000150983	1.25492	5.07293e-05	0.000104348	1.2542		17	11.0817	8.83566
sp|Q96AT1|K1143_HUMAN	KIAA1143	Uncharacterized protein KIAA1143 OS=Homo sapiens GN=KIAA1143 PE=1 SV=2	413	6	1	C	12.8525	11.2437	11.545	10.4608	9.92803	10.353	9.87596	11.4063	10.7332	12.9062	10.5839	6.80725	8.29867	8.64832	10.3871	9.84075	8.3217	8.80165	8.42254	8.58327	11.1305	8.86951	0.327587	0.000237071	0.000450805	1.25491	0.000254185	0.000467821	1.25895		1	11.0842	8.80431
sp|Q8N142|PURA1_HUMAN	ADSSL1	Adenylosuccinate synthetase isozyme 1 OS=Homo sapiens GN=ADSSL1 PE=1 SV=1	1606	7	7	C	10.0884	11.9542	11.2781	11.3883	11.8472	10.6282	11.1022	11.0452	11.7227	10.2439	8.24454	9.43874	8.98456	9.43898	9.15105	9.17055	9.22018	7.86639	8.56841	8.61823	11.1298	8.87016	0.3274	1.24869e-07	4.31585e-07	1.25475	1.03854e-07	3.32227e-07	1.25487		7	11.1127	8.85564
sp|Q9Y6B6|SAR1B_HUMAN	SAR1B	GTP-binding protein SAR1b OS=Homo sapiens GN=SAR1B PE=1 SV=1	2988	1	2	C	11.5129	11.4689	10.7828	10.7637	12.5637	10.0802	10.8124	10.5526	11.8611	10.892	9.04841	9.53195	9.16374	8.9481	9.10959	9.66712	9.08796	8.25099	8.16136	7.74069	11.129	8.87099	0.327161	7.02468e-07	2.07781e-06	1.25454	6.23564e-07	1.75287e-06	1.25506		2	11.1084	8.85089
sp|Q969Q5|RAB24_HUMAN	RAB24	Ras-related protein Rab-24 OS=Homo sapiens GN=RAB24 PE=1 SV=1	1517	2	2	C	10.5802	11.2143	10.494	10.9418	11.5964	11.1197	12.5266	10.6111	10.5622	11.6416	8.21421	8.49832	8.20005	9.97161	8.65453	9.67979	9.47738	8.46399	8.5987	8.95347	11.1288	8.8712	0.327095	2.85946e-07	9.17089e-07	1.25448	2.3883e-07	7.16204e-07	1.25539		2	11.1124	8.85172
sp|P61916|NPC2_HUMAN	NPC2	Epididymal secretory protein E1 OS=Homo sapiens GN=NPC2 PE=1 SV=1	1998	7	5	C	11.3093	11.0467	11.7741	11.0541	8.68409	12.1928	10.4728	13.0074	8.85467	12.8885	9.01108	9.35558	7.93367	8.3594	7.92421	8.63312	9.86344	10.1205	8.30032	9.21442	11.1284	8.87157	0.32699	0.00083667	0.0014464	1.25439	0.000453065	0.000801305	1.248		5	11.0346	8.84181
sp|Q9H8H3|MET7A_HUMAN	METTL7A	Methyltransferase-like protein 7A OS=Homo sapiens GN=METTL7A PE=1 SV=1	3046	19	24	C	10.5701	11.0431	10.5385	11.4986	11.7145	12.2936	10.9184	11.2321	11.579	9.89611	8.87685	9.37495	8.80938	7.84411	9.17547	9.53821	9.08201	8.96454	8.57399	8.47643	11.1284	8.87159	0.326981	2.47657e-07	8.06748e-07	1.25439	9.96788e-08	3.19722e-07	1.25396		24	11.109	8.85914
sp|P16930|FAAA_HUMAN	FAH	Fumarylacetoacetase OS=Homo sapiens GN=FAH PE=1 SV=2	1632	7	8	C	11.3808	10.9121	10.4851	10.4591	10.7034	11.0391	11.0036	11.8917	10.6235	12.7818	9.55555	7.92688	7.91685	8.65971	8.60141	9.42248	8.93448	9.04927	9.14545	9.50792	11.128	8.872	0.326866	6.53501e-07	1.94916e-06	1.25429	4.22374e-07	1.22319e-06	1.25462		8	11.1077	8.85344
sp|Q12765|SCRN1_HUMAN	SCRN1	Secernin-1 OS=Homo sapiens GN=SCRN1 PE=1 SV=2	1044	49	44	C	12.2047	10.2535	11.0909	10.78	10.1726	11.6408	10.9423	11.2779	10.7947	12.1174	9.21322	8.09447	8.25664	9.03573	8.62686	8.9386	8.77381	9.17587	9.33018	9.27983	11.1275	8.87252	0.326711	2.99401e-07	9.54103e-07	1.25415	4.57e-08	1.55156e-07	1.25331		44	11.108	8.86289
sp|P08651-2|NFIC_HUMAN	NFIC	Isoform 1 of Nuclear factor 1 C-type OS=Homo sapiens GN=NFIC	2093	3	4	C	9.90279	11.6135	11.1333	11.4304	12.1331	10.8908	10.8732	10.995	11.6491	10.6534	8.98806	9.16553	9.17574	8.47156	9.1376	8.98837	8.7695	8.15173	8.95008	8.92725	11.1275	8.87254	0.326705	9.66324e-08	3.423e-07	1.25415	4.29141e-09	1.7691e-08	1.25316		4	11.1116	8.86688
sp|Q96KR6|CT108_HUMAN	C20orf108	Transmembrane protein C20orf108 OS=Homo sapiens GN=C20orf108 PE=1 SV=2	3223	1	1	C	9.63914	11.3598	11.2088	10.9199	14.3887	10.4292	11.2866	10.1956	10.3491	11.4954	9.64768	8.62106	9.56903	8.88317	9.52316	8.01154	9.2351	8.25144	7.82263	9.16297	11.1272	8.87278	0.326636	0.000263983	0.000498936	1.25409	4.57563e-05	9.48625e-05	1.25043		1	11.0659	8.84968
sp|P11279|LAMP1_HUMAN	LAMP1	Lysosome-associated membrane glycoprotein 1 OS=Homo sapiens GN=LAMP1 PE=1 SV=3	803	6	5	C	10.6488	10.2888	11.4258	10.5341	11.2275	11.9324	10.3225	12.5314	11.0049	11.3454	9.5031	9.2697	8.89782	7.82352	7.36922	8.62199	9.23598	9.92244	9.23537	8.85918	11.1262	8.87383	0.326327	2.63422e-06	7.05479e-06	1.25382	4.03899e-06	9.92619e-06	1.25596		5	11.1054	8.84218
tr|F5H450|F5H450_HUMAN	FZD10	Uncharacterized protein OS=Homo sapiens GN=FZD10 PE=4 SV=1	978	2	2	C	11.5035	13.693	8.87776	12.5471	6.32747	11.3083	14.222	9.62884	8.66971	14.4693	7.31739	7.1433	7.81751	9.61683	9.80695	11.5993	6.54174	9.83632	8.81035	10.2633	11.1247	8.8753	0.325899	0.0398372	0.0527354	1.25344	0.0534667	0.0685916	1.23557		2	10.7989	8.74003
sp|Q13907-2|IDI1_HUMAN	IDI1	Isoform 2 of Isopentenyl-diphosphate Delta-isomerase 1 OS=Homo sapiens GN=IDI1	288	5	7	C	11.6567	11.9137	10.6259	11.2943	10.0804	11.4683	12.1865	11.2971	10.0981	10.6111	9.22349	8.68649	9.19275	9.41486	7.82135	8.8314	8.0744	9.0425	8.79414	9.68667	11.1232	8.87681	0.325461	7.18467e-07	2.11634e-06	1.25306	5.20617e-07	1.48102e-06	1.25302		7	11.1011	8.85947
sp|P09429|HMGB1_HUMAN	HMGB1	High mobility group protein B1 OS=Homo sapiens GN=HMGB1 PE=1 SV=3	2304	15	16	C	12.2082	10.4858	11.2958	10.863	10.413	10.9536	10.6996	11.3352	10.9027	12.0748	9.24769	8.66408	8.46715	9.01863	8.63658	8.50148	9.02125	8.84322	9.40449	8.96383	11.1232	8.87684	0.32545	9.78566e-08	3.46144e-07	1.25306	2.01976e-09	8.838e-09	1.25207		16	11.1083	8.87192
sp|O75844|FACE1_HUMAN	ZMPSTE24	CAAX prenyl protease 1 homolog OS=Homo sapiens GN=ZMPSTE24 PE=1 SV=2	2279	6	7	C	11.1635	12.9996	10.5449	11.1051	11.1481	10.7011	11.8574	10.9646	10.835	9.90061	8.12249	9.60434	9.62418	9.73284	8.65728	9.07301	9.11424	7.87512	8.52567	8.45071	11.122	8.87799	0.32511	3.47944e-06	9.16088e-06	1.25276	1.92694e-06	4.97611e-06	1.25283		7	11.0953	8.85624
sp|Q02543|RL18A_HUMAN	RPL18A	60S ribosomal protein L18a OS=Homo sapiens GN=RPL18A PE=1 SV=2	977	9	8	C	10.4479	12.0913	10.1925	11.3783	12.487	11.1261	10.9012	10.8517	11.9188	9.82064	8.1707	9.01979	9.82012	8.76415	9.60679	9.15969	9.47688	8.11593	8.4229	8.22753	11.1215	8.87845	0.324978	4.70111e-06	1.20094e-05	1.25265	2.39916e-06	6.09035e-06	1.25214		8	11.0918	8.85824
sp|P21695|GPDA_HUMAN	GPD1	Glycerol-3-phosphate dehydrogenase [NAD+], cytoplasmic OS=Homo sapiens GN=GPD1 PE=1 SV=4	1213	4	5	C	10.069	10.0165	10.1848	10.3576	11.015	12.0745	12.3797	11.7651	11.9279	11.4221	8.55219	8.41043	7.98112	7.54844	7.93841	9.29806	9.47363	10.3593	9.43503	9.79098	11.1212	8.87876	0.324885	3.36015e-05	7.39708e-05	1.25256	3.83862e-05	8.03852e-05	1.25488		5	11.0876	8.8356
sp|Q7Z3J2|CP062_HUMAN	C16orf62	UPF0505 protein C16orf62 OS=Homo sapiens GN=C16orf62 PE=1 SV=2	187	1	1	C	10.5451	13.2642	10.1914	10.5927	12.2376	10.2235	12.1829	9.41601	12.5756	9.98117	7.581	9.53301	9.48903	9.37571	9.64211	9.26177	10.1411	8.18319	8.13863	7.44425	11.121	8.87898	0.324823	0.000453577	0.000818475	1.25251	0.000326512	0.000588122	1.25146		1	11.0525	8.83167
sp|Q9UKY7-2|CDV3_HUMAN	CDV3	Isoform 2 of Protein CDV3 homolog OS=Homo sapiens GN=CDV3	281	11	9	C	11.3058	10.6698	11.2259	10.3439	9.82757	11.6063	11.0874	11.1328	10.3016	13.701	8.62823	7.60737	8.82017	8.40551	8.70966	9.42543	8.87946	9.48977	9.11767	9.71471	11.1202	8.8798	0.324585	4.15556e-05	9.00492e-05	1.2523	8.22118e-06	1.92097e-05	1.2503		9	11.078	8.86024
sp|P09972|ALDOC_HUMAN	ALDOC	Fructose-bisphosphate aldolase C OS=Homo sapiens GN=ALDOC PE=1 SV=2	268	78	76	C	11.0856	10.6446	11.3573	11.2123	11.077	11.0816	10.7838	11.4723	11.0272	11.458	9.77824	8.86091	8.64493	8.54738	8.34561	8.71898	8.99047	9.04069	8.8886	8.98442	11.12	8.88002	0.324518	6.36672e-11	4.88932e-10	1.25225	2.12991e-11	1.44232e-10	1.25294		76	11.117	8.87271
sp|Q04917|1433F_HUMAN	YWHAH	14-3-3 protein eta OS=Homo sapiens GN=YWHAH PE=1 SV=4	118	28	32	C	11.6381	11.0067	11.3375	11.0271	10.2017	11.527	11.242	11.3588	9.93761	11.9207	9.18852	8.8895	8.45327	8.8837	8.59895	8.97192	8.88991	8.75729	9.02254	9.14726	11.1197	8.88029	0.324443	2.65638e-07	8.57475e-07	1.25218	1.36266e-09	6.1629e-09	1.25075		32	11.1037	8.87761
sp|P53621-2|COPA_HUMAN	COPA	Isoform 2 of Coatomer subunit alpha OS=Homo sapiens GN=COPA	1607	29	27	C	10.2124	11.832	10.1207	10.7847	12.7216	10.853	11.6796	10.6101	12.4235	9.95229	7.95192	9.13389	9.1166	8.93034	9.34879	9.75176	9.42612	8.052	8.6542	8.44448	11.119	8.88101	0.32423	1.95253e-05	4.48453e-05	1.252	5.17082e-06	1.25104e-05	1.25023		27	11.0805	8.86279
sp|O60437|PEPL_HUMAN	PPL	Periplakin OS=Homo sapiens GN=PPL PE=1 SV=4	684	46	49	C	11.1013	11.5594	11.3121	11.0342	11.1145	10.9523	11.3246	10.7152	11.1779	10.8911	9.055	8.86424	8.72705	9.06557	9.22701	9.29074	8.61483	8.49262	8.67702	8.80327	11.1183	8.88173	0.324018	1.6738e-13	3.13616e-12	1.25181	2.03579e-13	2.42736e-12	1.25206		49	11.1159	8.87811
sp|O75155-2|CAND2_HUMAN	CAND2	Isoform 2 of Cullin-associated NEDD8-dissociated protein 2 OS=Homo sapiens GN=CAND2	63	3	3	C	10.4765	13.028	11.5252	11.6202	12.2751	9.93875	10.8871	10.1318	11.4485	9.84581	8.37396	9.82581	10.478	9.4789	9.59138	9.64098	8.27613	7.27621	8.02055	7.86118	11.1177	8.88231	0.323851	0.000155414	0.000304618	1.25167	0.000164344	0.000311559	1.25463		3	11.0737	8.82625
sp|P06730|IF4E_HUMAN	EIF4E	Eukaryotic translation initiation factor 4E OS=Homo sapiens GN=EIF4E PE=1 SV=2	2199	8	10	C	10.8816	10.8968	11.0718	11.3273	11.2367	11.4866	10.7078	11.0258	11.247	11.2708	9.39598	9.29579	8.47896	8.85622	8.23502	8.83713	9.07906	8.89109	8.85665	8.92182	11.1152	8.88477	0.32313	1.20175e-11	1.16301e-10	1.25104	4.69036e-12	3.80729e-11	1.25163		10	11.1129	8.87874
sp|O96007|MOC2B_HUMAN	MOCS2	Molybdopterin synthase catalytic subunit OS=Homo sapiens GN=MOCS2 PE=1 SV=1	2410	3	0	C	11.4272	10.4563	11.4372	10.975	11.2754											8.65079	8.58044	9.1913	8.85982	9.14664	11.1142	8.8858	0.322833	2.08101e-05	4.75769e-05	1.25078	7.31306e-06	1.72251e-05	1.25057		0	11.108	8.88231
sp|Q969U7|PSMG2_HUMAN	PSMG2	Proteasome assembly chaperone 2 OS=Homo sapiens GN=PSMG2 PE=1 SV=1	4475	1	2	C	9.12574	12.251	11.0577	11.1598	12.1355	10.9512	11.8226	10.6331	10.8243	11.1299	7.93274	9.23207	9.27061	8.45808	9.7455	9.28849	10.1032	8.09861	8.19656	8.58333	11.1091	8.89092	0.321335	1.15368e-05	2.76306e-05	1.24949	1.14989e-05	2.62171e-05	1.24955		2	11.0753	8.86341
sp|Q9Y3C8|UFC1_HUMAN	UFC1	Ubiquitin-fold modifier-conjugating enzyme 1 OS=Homo sapiens GN=UFC1 PE=1 SV=3	2893	6	3	C	12.232	11.1564	10.5947	11.8379	10.7904	10.6358	11.7028	10.4269	10.9021	10.7779	8.67953	9.18686	9.34722	9.75443	8.58642	9.21428	8.32958	8.21877	8.81423	8.81166	11.1057	8.8943	0.320346	6.83237e-08	2.50202e-07	1.24863	3.03558e-08	1.05726e-07	1.24859		3	11.0909	8.88279
sp|P01743|HV102_HUMAN		Ig heavy chain V-I region HG3 OS=Homo sapiens PE=4 SV=1	2562	3	3	C	11.9006	10.354	11.6684	10.892	10.2196	10.9997	10.2731	11.8483	10.2612	12.6163	9.30751	8.00948	8.65102	9.14888	8.88448	8.58084	9.48057	9.23612	8.9189	8.74911	11.1033	8.89669	0.31965	5.47131e-06	1.37792e-05	1.24803	4.37303e-07	1.2613e-06	1.24608		3	11.0741	8.88717
sp|P16949|STMN1_HUMAN	STMN1	Stathmin OS=Homo sapiens GN=STMN1 PE=1 SV=3	1013	28	28	C	12.0117	10.7636	11.0066	10.2645	10.2794	11.0724	10.7958	11.8009	10.7183	12.3161	9.65016	7.97077	8.70884	8.57513	8.39146	9.09712	8.94194	9.15193	9.20598	9.27711	11.1029	8.89704	0.319542	4.83054e-07	1.48414e-06	1.24793	1.46088e-07	4.54862e-07	1.24742		28	11.0829	8.88465
sp|P60842|IF4A1_HUMAN	EIF4A1	Eukaryotic initiation factor 4A-I OS=Homo sapiens GN=EIF4A1 PE=1 SV=1	1711	28	29	C	10.6629	11.4832	11.4791	11.3958	11.5452	10.8078	11.1993	10.4723	11.3266	10.65	8.62501	9.2924	9.25381	9.08908	9.28376	9.0962	9.07459	8.42533	8.36713	8.47043	11.1022	8.89777	0.319332	2.89692e-10	1.82071e-09	1.24775	3.3175e-10	1.72593e-09	1.24802		29	11.0954	8.89039
sp|Q15819|UB2V2_HUMAN	UBE2V2	Ubiquitin-conjugating enzyme E2 variant 2 OS=Homo sapiens GN=UBE2V2 PE=1 SV=4	1088	4	1	C	11.0717	10.3247	11.1668	11.188	11.4586	10.8058	11.0897	10.1853	12.4087	11.3026	9.06582	9.04312	8.93507	9.88771	7.27612	8.8886	8.52472	9.17158	9.3945	8.81079	11.1002	8.8998	0.318739	5.36425e-07	1.63021e-06	1.24724	1.00836e-06	2.72986e-06	1.24902		1	11.085	8.87496
sp|Q9ULV4|COR1C_HUMAN	CORO1C	Coronin-1C OS=Homo sapiens GN=CORO1C PE=1 SV=1	247	7	11	C	10.5935	11.6374	10.9122	11.2446	11.5795	11.5227	12.1648	10.6947	10.1249	10.5188	9.2113	9.28565	8.2514	9.28672	8.93899	9.45469	7.83228	8.66427	8.81376	9.2678	11.0993	8.90069	0.318482	1.39288e-07	4.77448e-07	1.24702	1.19595e-07	3.78692e-07	1.24721		11	11.0831	8.88631
sp|P07108-2|ACBP_HUMAN	DBI	Isoform 2 of Acyl-CoA-binding protein OS=Homo sapiens GN=DBI	4303	26	29	C	11.5481	11.473	11.5404	10.9921	9.73799	11.4998	11.6683	9.65479	10.035	12.8392	9.47114	8.2576	9.02309	8.65419	8.89687	8.71866	8.85341	9.93154	8.79743	8.40742	11.0989	8.90114	0.318351	3.15632e-05	6.96684e-05	1.2469	4.29015e-06	1.0502e-05	1.24388		29	11.0572	8.88929
sp|P06733|ENOA_HUMAN	ENO1	Alpha-enolase OS=Homo sapiens GN=ENO1 PE=1 SV=2	346	252	267	C	11.1347	10.7498	11.1155	11.1207	10.8883	11.1277	11.5729	10.9026	10.9612	11.4041	9.44269	8.4991	8.71234	8.75377	8.62364	8.61226	8.35861	9.41014	9.35185	9.25815	11.0978	8.90226	0.318024	5.08827e-10	2.98704e-09	1.24662	6.66038e-11	4.0881e-10	1.24757		267	11.0953	8.89356
sp|Q6NW29|RWDD4_HUMAN	RWDD4	RWD domain-containing protein 4 OS=Homo sapiens GN=RWDD4 PE=1 SV=3	4381	1	1	C	10.8651	10.7444	11.4353	11.6349	11.2481	10.3716	11.9927	9.59019	11.5603	11.5255	9.71854	8.26603	8.50737	9.212	9.25574	9.26158	8.23675	7.81225	9.10367	9.65799	11.0968	8.90319	0.31775	1.1797e-06	3.33881e-06	1.24639	1.5477e-06	4.06413e-06	1.24702		1	11.0752	8.88133
sp|Q70IA6-2|MOB2_HUMAN	MOB2	Isoform 2 of Mps one binder kinase activator-like 2 OS=Homo sapiens GN=MOB2	3110	2	1	C	10.9042	12.2473	10.3272	10.3195	11.6375	12.0655	11.6902	10.4053	11.5653	9.80016	8.56109	7.71468	9.62443	8.99638	9.57684	9.53032	9.7366	8.23573	8.15654	8.90515	11.0962	8.90378	0.317579	7.95398e-06	1.94613e-05	1.24624	7.41385e-06	1.74378e-05	1.2466		1	11.0666	8.87744
sp|P39023|RL3_HUMAN	RPL3	60S ribosomal protein L3 OS=Homo sapiens GN=RPL3 PE=1 SV=2	3277	26	14	C	10.1286	12.2649	10.3924	10.8815	12.9839	10.9216	11.3367	10.4543	12.1366	9.44888	8.12457	9.04547	9.75913	8.91421	9.85849	9.16424	9.48945	7.96981	8.41095	8.31429	11.0949	8.90506	0.317204	7.38334e-05	0.000153009	1.24591	2.75167e-05	5.90626e-05	1.24382		14	11.0473	8.88176
sp|O00442-2|RTC1_HUMAN	RTCD1	Isoform 2 of RNA 3'-terminal phosphate cyclase OS=Homo sapiens GN=RTCD1	808	5	6	C	11.1201	11.8004	11.6141	11.4746	11.2496	10.8223	11.1395	10.6176	11.0492	10.0602	8.82583	9.79755	9.44238	9.20912	9.0363	8.8018	9.31929	8.36484	8.23269	8.02251	11.0948	8.90523	0.317154	4.21831e-08	1.60981e-07	1.24587	6.05088e-08	2.01588e-07	1.24698		6	11.0841	8.88879
sp|Q8TEQ8-2|PIGO_HUMAN	PIGO	Isoform 2 of GPI ethanolamine phosphate transferase 3 OS=Homo sapiens GN=PIGO	747	0	1	C						12.7958	10.0963	11.2858	12.1284	9.15417	9.35077	9.58683	7.82811	7.3323	10.4415						11.0921	8.9079	0.316374	0.0381887	0.0507137	1.2452	0.0395671	0.0520039	1.24681		1	11.0113	8.83154
tr|B4DHM5|B4DHM5_HUMAN	PGK1	Phosphoglycerate kinase OS=Homo sapiens GN=PGK1 PE=2 SV=1	347	2	0	C	12.1808	12.026	11.5001	9.94257	9.80392											10.1281	8.51535	8.03958	8.99129	8.87224	11.0907	8.90931	0.315962	0.00941412	0.0138325	1.24484	0.00691256	0.0102081	1.24313		0	11.0428	8.88309
sp|P04075|ALDOA_HUMAN	ALDOA	Fructose-bisphosphate aldolase A OS=Homo sapiens GN=ALDOA PE=1 SV=2	268	88	103	C	10.9638	10.7393	11.2012	11.2398	11.4611	10.9793	10.9363	11.2793	11.251	10.8548	9.38276	9.30351	8.7233	8.69879	8.5909	8.65366	9.154	9.00043	8.86259	8.72412	11.0906	8.90941	0.315935	6.18159e-13	9.1151e-12	1.24482	4.16635e-13	4.54378e-12	1.24515		103	11.0885	8.90535
sp|Q15651|HMGN3_HUMAN	HMGN3	High mobility group nucleosome-binding domain-containing protein 3 OS=Homo sapiens GN=HMGN3 PE=1 SV=2	594	3	5	C	10.8634	10.476	10.6502	9.49857	9.8822	12.028	11.8283	11.262	12.1944	12.2046	8.90081	6.97433	7.39097	8.70459	8.51202	8.55481	9.42844	9.62363	10.699	10.3238	11.0888	8.91124	0.315401	0.000286075	0.000537023	1.24436	0.000369094	0.000659578	1.24993		5	11.0496	8.84013
sp|O00400|ACATN_HUMAN	SLC33A1	Acetyl-coenzyme A transporter 1 OS=Homo sapiens GN=SLC33A1 PE=1 SV=1	4212	2	1	C	10.1607	13.2888	9.77609	10.3907	12.5063	11.2038	10.8943	10.3225	11.7965	10.5376	7.6046	8.18238	9.2083	9.30565	10.9443	10.0492	9.13937	7.75564	8.3715	8.56162	11.0877	8.91226	0.315101	0.000283649	0.000532871	1.2441	0.00021245	0.000395831	1.24598		1	11.0387	8.85951
sp|P20340-2|RAB6A_HUMAN	RAB6A	Isoform 2 of Ras-related protein Rab-6A OS=Homo sapiens GN=RAB6A	1903	8	11	C	11.7219	12.2729	11.0298	10.952	10.9753	10.5175	11.1181	10.4438	11.4403	10.3783	10.1162	8.63631	9.18192	9.07229	9.09531	9.13856	9.01384	7.72934	8.51297	8.65327	11.085	8.915	0.314301	2.28462e-07	7.50597e-07	1.24341	2.65824e-07	7.90492e-07	1.24445		11	11.0708	8.89612
sp|P52209|6PGD_HUMAN	PGD	6-phosphogluconate dehydrogenase, decarboxylating OS=Homo sapiens GN=PGD PE=1 SV=3	917	41	46	C	10.6077	11.4168	11.3435	11.2077	11.1212	11.1816	11.1934	10.7047	11.4409	10.6261	8.51713	9.59893	8.90912	8.9733	8.85491	9.09046	9.1534	8.5878	8.94248	8.52886	11.0844	8.91564	0.314115	1.42782e-11	1.33264e-10	1.24325	1.75871e-11	1.21404e-10	1.24353		46	11.0801	8.91022
sp|P62140|PP1B_HUMAN	PPP1CB	Serine/threonine-protein phosphatase PP1-beta catalytic subunit OS=Homo sapiens GN=PPP1CB PE=1 SV=3	974	3	6	C	10.6683	10.4643	11.5614	11.3018	11.0389	11.5525	10.9637	10.9694	10.7763	11.5432	9.01176	8.88786	8.80643	8.67502	8.81391	9.19164	9.13118	7.82193	9.78016	9.04041	11.084	8.91603	0.314003	3.88191e-09	1.86751e-08	1.24315	4.98885e-09	2.02975e-08	1.2442		6	11.0777	8.90351
tr|Q70I54|Q70I54_HUMAN	LNEBL	LIM-nebulette OS=Homo sapiens GN=LNEBL PE=2 SV=1	2178	10	13	C	11.4409	11.3327	10.641	10.8406	10.4732	11.4108	11.3248	11.0188	10.2678	12.0875	9.59193	8.24777	8.63444	8.67704	8.73919	8.76323	8.72329	9.31799	9.09574	9.37144	11.0838	8.91621	0.313952	1.64169e-08	6.79021e-08	1.24311	6.34316e-09	2.5251e-08	1.24296		13	11.0719	8.90765
sp|Q9UBE0|SAE1_HUMAN	SAE1	SUMO-activating enzyme subunit 1 OS=Homo sapiens GN=SAE1 PE=1 SV=1	532	18	16	C	11.1547	10.6461	11.4882	11.1223	10.3705	11.2912	11.6672	10.9789	10.943	11.1723	9.04387	8.95	8.30223	9.0156	8.63575	9.08769	8.89523	8.72123	9.35138	9.16258	11.0834	8.91656	0.313847	6.94256e-11	5.27465e-10	1.24302	3.05883e-11	2.00859e-10	1.24299		16	11.0776	8.91199
sp|Q6DKJ4|NXN_HUMAN	NXN	Nucleoredoxin OS=Homo sapiens GN=NXN PE=1 SV=2	2044	5	4	C	11.1713	12.096	11.1798	11.2401	10.6828	10.2734	11.1182	10.7257	10.9155	11.4285	9.04267	8.85502	9.20287	8.9267	9.5115	9.12833	8.36127	8.48176	8.79189	8.86681	11.0831	8.91688	0.313754	3.82989e-09	1.84427e-08	1.24294	6.05149e-10	2.95692e-09	1.24265		4	11.0735	8.91117
sp|Q96I99|SUCB2_HUMAN	SUCLG2	Succinyl-CoA ligase [GDP-forming] subunit beta, mitochondrial OS=Homo sapiens GN=SUCLG2 PE=1 SV=2	1511	34	34	C	10.9817	11.0379	11.4194	11.2476	11.011	11.2178	11.1344	10.9795	11.0589	10.7261	8.89724	9.51299	8.61259	9.10366	8.75685	8.81094	8.97833	8.66027	9.03451	8.81825	11.0814	8.91856	0.313261	2.41268e-13	4.23408e-12	1.24251	6.07024e-14	8.49833e-13	1.24282		34	11.08	8.91519
sp|Q8N983-2|RM43_HUMAN	MRPL43	Isoform 2 of 39S ribosomal protein L43, mitochondrial OS=Homo sapiens GN=MRPL43	4016	0	1	C						11.8412	11.1541	10.575	11.9489	9.88405	8.357	9.07957	9.61922	9.48906	8.05191						11.0807	8.91935	0.313032	0.0027474	0.00438739	1.24232	0.00246868	0.003906	1.24222		1	11.0529	8.89765
sp|Q9Y4F1-2|FARP1_HUMAN	FARP1	Isoform 2 of FERM, RhoGEF and pleckstrin domain-containing protein 1 OS=Homo sapiens GN=FARP1	2349	5	8	C	9.82136	11.4865	10.4394	10.7742	11.9311	11.0468	11.6657	11.4025	11.5907	10.647	8.15699	9.66292	8.61873	8.4177	8.79105	9.67024	9.69549	8.66334	8.82902	8.68937	11.0805	8.91948	0.312994	3.24706e-07	1.02817e-06	1.24228	2.64155e-07	7.85999e-07	1.24242		8	11.0626	8.90412
sp|P26640|SYVC_HUMAN	VARS	Valyl-tRNA synthetase OS=Homo sapiens GN=VARS PE=1 SV=4	291	22	20	C	10.371	11.9166	10.486	11.0998	12.0929	10.805	11.295	10.6334	12.1134	9.98502	8.12925	9.20807	9.40409	8.84389	9.58292	9.52655	9.65557	8.11177	8.41001	8.32978	11.0798	8.92019	0.312787	2.11745e-06	5.75115e-06	1.2421	1.63811e-06	4.2723e-06	1.24231		20	11.0566	8.90007
sp|Q9NZJ6|COQ3_HUMAN	COQ3	Hexaprenyldihydroxybenzoate methyltransferase, mitochondrial OS=Homo sapiens GN=COQ3 PE=1 SV=3	4454	2	2	C	11.1711	11.095	10.2305	11.7657	10.4219	10.3857	11.5122	11.392	10.868	11.9549	9.04814	9.21278	8.00503	9.01905	8.60213	9.32545	9.16035	8.83667	8.70529	9.28804	11.0797	8.92029	0.312756	6.47e-08	2.37982e-07	1.24208	1.66442e-08	6.11309e-08	1.24163		2	11.0652	8.91181
sp|Q14166|TTL12_HUMAN	TTLL12	Tubulin--tyrosine ligase-like protein 12 OS=Homo sapiens GN=TTLL12 PE=1 SV=2	2121	6	6	C	10.7864	11.5034	11.2135	11.498	11.2822	10.1229	11.6811	10.6294	11.7734	10.2842	8.74926	8.77394	9.18211	8.95339	9.85036	8.75817	9.05612	8.81427	8.58319	8.50479	11.0774	8.92256	0.312096	5.32293e-08	1.98872e-07	1.24151	8.49739e-09	3.29068e-08	1.24092		6	11.0633	8.91539
UPSP:K2C5_HUMAN_contaminant		KERATIN, TYPE II CYTOSKELETAL 5 (CYTOKERATIN 5) (K5) (CK 5) (58 K	501	8	15	C	18.4595	11.6105	11.0376	9.68394	8.64787	9.81271	12.6803	9.33067	8.9978	10.5031	9.76785	8.60468	11.1225	9.78107	9.39932	8.51763	8.49497	8.4573	6.58684	8.5039	11.0764	8.92361	0.31179	0.049378	0.0639719	1.24125	0.0264672	0.0357875	1.22123		15	10.8073	8.84958
sp|Q9BRT3|CQ037_HUMAN	C17orf37	Protein C17orf37 OS=Homo sapiens GN=C17orf37 PE=1 SV=1	2348	1	2	C	12.5278	10.1552	11.7689	10.1139	10.2154	10.5543	11.5458	11.6877	10.4135	11.7581	8.98986	8.54262	8.53797	9.32223	8.6479	10.1723	7.64336	9.56228	8.51048	9.33042	11.0741	8.92594	0.311108	1.22826e-05	2.93042e-05	1.24066	9.07681e-06	2.10315e-05	1.24072		2	11.0433	8.90072
sp|P48507|GSH0_HUMAN	GCLM	Glutamate--cysteine ligase regulatory subunit OS=Homo sapiens GN=GCLM PE=1 SV=1	2916	3	5	C	11.1309	10.8481	11.6201	10.8765	11.4632	10.869	11.1137	11.7677	10.7844	10.2451	9.19162	9.08339	8.98829	8.78379	9.17298	9.0392	8.36431	9.11606	8.79545	8.74606	11.0719	8.92812	0.310471	2.54777e-09	1.28263e-08	1.24011	7.32931e-11	4.47115e-10	1.23965		5	11.0635	8.92472
sp|Q9NUQ8-2|ABCF3_HUMAN	ABCF3	Isoform 2 of ATP-binding cassette sub-family F member 3 OS=Homo sapiens GN=ABCF3	605	3	6	C	10.7316	12.7852	10.7423	11.5113	12.763	10.4179	10.5197	10.1878	10.8004	10.2457	9.46052	9.95018	8.93647	9.67352	9.80778	9.30417	8.56387	7.72035	8.14798	7.73021	11.0705	8.92951	0.310067	5.65042e-05	0.000119888	1.23977	4.65149e-05	9.63305e-05	1.24082		6	11.0342	8.89261
sp|Q8TBX8|PI42C_HUMAN	PIP4K2C	Phosphatidylinositol-5-phosphate 4-kinase type-2 gamma OS=Homo sapiens GN=PIP4K2C PE=1 SV=3	2411	4	6	C	10.7716	11.5307	10.7489	11.1319	12.1937	10.1455	11.8582	10.0568	11.9012	10.3571	8.02112	9.22519	9.71486	9.13906	9.58103	9.79667	9.10097	7.89588	8.39369	8.43592	11.0696	8.93044	0.309795	4.33849e-06	1.11805e-05	1.23953	4.47727e-06	1.09225e-05	1.24027		6	11.0453	8.90556
sp|Q9H0W9-2|CK054_HUMAN	C11orf54	Isoform 2 of Ester hydrolase C11orf54 OS=Homo sapiens GN=C11orf54	3156	3	2	C	14.4565	10.481	7.60827	12.5337	8.0823	11.1552	8.44764	15.0209	9.88875	13.0114	9.4838	8.0108	8.13846	8.46553	8.37756	9.41672	9.47771	9.96363	8.24851	9.73162	11.0686	8.93143	0.309505	0.032359	0.0435297	1.23928	0.0294183	0.0394885	1.21121		2	10.7839	8.90339
sp|Q9HAY6|BCDO1_HUMAN	BCMO1	Beta,beta-carotene 15,15'-monooxygenase OS=Homo sapiens GN=BCMO1 PE=1 SV=1	3358	0	1	C						10.7909	11.2524	10.4973	11.0896	11.7046	8.90175	8.98543	8.49511	9.14863	9.13423						11.067	8.93303	0.309037	7.19601e-05	0.000149499	1.23888	1.40788e-05	3.16972e-05	1.23848		1	11.0594	8.92981
sp|Q92623|TTC9A_HUMAN	TTC9	Tetratricopeptide repeat protein 9A OS=Homo sapiens GN=TTC9 PE=2 SV=3	3741	1	2	C	12.4962	10.88	11.3796	11.0315	10.3379	11.8751	10.7661	10.9409	9.75227	11.2083	9.9286	7.39886	7.71968	10.4738	9.93636	10.1948	5.92358	9.74022	7.88251	10.1337	11.0668	8.93321	0.308986	0.00189958	0.00310614	1.23884	0.00229575	0.0036486	1.25547		2	11.0433	8.79619
sp|Q9Y2S6|CCD72_HUMAN	CCDC72	Coiled-coil domain-containing protein 72 OS=Homo sapiens GN=CCDC72 PE=1 SV=1	3115	7	11	C	11.9899	10.1969	10.9256	10.6029	10.1925	10.9029	10.9869	11.7095	10.1705	12.9852	9.46935	7.54825	8.40894	8.88435	8.93399	8.90463	8.31984	9.57559	9.59368	9.69841	11.0663	8.9337	0.30884	1.92921e-05	4.43915e-05	1.23871	1.16854e-05	2.65936e-05	1.23852		11	11.0336	8.90874
sp|Q96GA7|SDSL_HUMAN	SDSL	Serine dehydratase-like OS=Homo sapiens GN=SDSL PE=1 SV=1	2229	4	3	C	9.99332	10.7971	10.4974	10.9256	11.8585	10.4951	11.9556	10.8737	12.0033	11.2528	8.929	8.60311	8.37994	8.34675	9.16073	9.43423	9.03382	8.43259	9.39934	9.62808	11.0652	8.93476	0.308534	5.07292e-07	1.55018e-06	1.23845	1.5454e-07	4.78998e-07	1.23787		3	11.0461	8.92344
sp|Q7Z5N4-3|SDK1_HUMAN	SDK1	Isoform 3 of Protein sidekick-1 OS=Homo sapiens GN=SDK1	1958	3	1	C	11.5104	10.5841	11.1541	10.7611	11.3252	11.0815	11.7345	10.6052	10.3252	11.5651	9.97199	8.33225	8.48338	8.84147	9.05941	9.0921	8.45978	8.87052	9.08919	9.15362	11.0646	8.93537	0.308357	8.41908e-09	3.69698e-08	1.2383	8.56273e-09	3.30827e-08	1.23876		1	11.0553	8.92448
sp|Q14240-2|IF4A2_HUMAN	EIF4A2	Isoform 2 of Eukaryotic initiation factor 4A-II OS=Homo sapiens GN=EIF4A2	1711	11	22	C	10.5435	11.3678	11.128	11.43	11.3473	10.8094	11.2096	10.6301	11.2405	10.9394	8.72136	9.36741	9.37408	8.86454	8.84369	9.0723	8.85695	8.47913	8.95216	8.82287	11.0646	8.93545	0.308334	5.72348e-12	6.15848e-11	1.23828	4.16611e-12	3.42074e-11	1.23834		22	11.0604	8.93164
sp|Q96Q11-2|TRNT1_HUMAN	TRNT1	Isoform 2 of CCA tRNA nucleotidyltransferase 1, mitochondrial OS=Homo sapiens GN=TRNT1	1665	7	8	C	11.347	11.1849	11.3363	11.1806	10.9487	10.8494	11.3642	10.4292	11.192	10.8086	9.0037	9.20042	9.08921	9.25234	8.8109	9.03483	9.14021	8.29871	8.67579	8.85301	11.0641	8.93591	0.308198	3.84188e-12	4.39172e-11	1.23816	5.47001e-12	4.34116e-11	1.23833		8	11.0603	8.93164
sp|P30041|PRDX6_HUMAN	PRDX6	Peroxiredoxin-6 OS=Homo sapiens GN=PRDX6 PE=1 SV=3	2161	80	74	C	11.186	11.0014	11.5247	11.1901	10.3339	11.3144	11.2034	11.0971	11.0944	10.6879	9.39575	9.05576	8.65138	8.93387	8.56604	8.74442	9.10046	8.98927	9.0413	8.88851	11.0633	8.93668	0.307975	1.49026e-11	1.378e-10	1.23797	2.52383e-12	2.21068e-11	1.23785		74	11.0587	8.93375
sp|Q00325-2|MPCP_HUMAN	SLC25A3	Isoform B of Phosphate carrier protein, mitochondrial OS=Homo sapiens GN=SLC25A3	3395	27	26	C	10.8864	11.8642	10.7966	11.3025	12.0195	10.7837	10.8072	10.9294	11.2995	9.93435	7.69939	9.66712	9.7071	9.5364	9.63583	9.2033	9.47337	7.9809	8.26851	8.20463	11.0623	8.93765	0.307688	3.92694e-06	1.02363e-05	1.23772	4.90037e-06	1.18965e-05	1.24069		26	11.0478	8.90452
sp|P46781|RS9_HUMAN	RPS9	40S ribosomal protein S9 OS=Homo sapiens GN=RPS9 PE=1 SV=3	3076	21	25	C	10.3918	12.3405	10.2107	11.1889	12.5825	10.8784	10.9586	10.333	11.8942	9.83594	7.89542	9.13613	10.0347	9.51327	9.52023	9.18673	9.3082	8.10747	8.29937	8.38378	11.0615	8.93853	0.307432	2.74274e-05	6.13271e-05	1.2375	1.73073e-05	3.83888e-05	1.23718		25	11.0264	8.91254
sp|Q13177|PAK2_HUMAN	PAK2	Serine/threonine-protein kinase PAK 2 OS=Homo sapiens GN=PAK2 PE=1 SV=3	2191	12	9	C	10.5094	10.9357	11.278	11.1344	11.1125	11.4195	11.5594	10.4561	11.4302	10.7656	8.6615	9.11514	8.80241	8.82609	8.964	9.03299	9.23445	9.03649	9.08314	8.64301	11.0601	8.93992	0.307028	6.08578e-10	3.53514e-09	1.23716	3.71276e-12	3.09438e-11	1.23675		9	11.054	8.93793
sp|O43414-2|ERI3_HUMAN	ERI3	Isoform 2 of ERI1 exoribonuclease 3 OS=Homo sapiens GN=ERI3	1889	7	3	C	10.6117	11.1676	10.8701	11.3427	11.6642	11.449	11.2608	11.2944	9.93617	10.9979	9.89507	9.01441	8.26858	8.69603	9.18758	9.2921	8.86228	8.62866	8.91896	8.64176	11.0595	8.94054	0.306846	9.32466e-09	4.05533e-08	1.237	9.28019e-09	3.56611e-08	1.23721		3	11.0491	8.93065
sp|Q8IVL6-2|P3H3_HUMAN	LEPREL2	Isoform 2 of Prolyl 3-hydroxylase 3 OS=Homo sapiens GN=LEPREL2	938	1	1	C	10.3083	9.58814	11.9605	12.4285	11.5347	11.4667	8.70465	11.3984	10.6228	12.5635	9.00433	7.97338	10.0206	9.16119	9.08441	9.09436	7.52763	8.13783	10.1616	9.25842	11.0576	8.94237	0.306311	0.000413256	0.000753078	1.23654	0.000356057	0.000637424	1.23419		1	10.9913	8.90569
sp|O00161-2|SNP23_HUMAN	SNAP23	Isoform SNAP-23b of Synaptosomal-associated protein 23 OS=Homo sapiens GN=SNAP23	3863	0	1	C						10.8264	11.9996	11.6555	10.9185	9.88292	8.86044	8.96901	8.41177	9.3868	9.089						11.0566	8.9434	0.30601	0.00250182	0.00401512	1.23628	0.000561322	0.000976826	1.2343		1	11.0318	8.93767
sp|O94887|FARP2_HUMAN	FARP2	FERM, RhoGEF and pleckstrin domain-containing protein 2 OS=Homo sapiens GN=FARP2 PE=1 SV=3	2349	1	0	C	10.4974	11.176	11.3417	10.4789	11.7877											9.08463	10.5841	7.80011	8.83229	8.41716	11.0563	8.94366	0.305937	0.006718	0.0100851	1.23622	0.00454238	0.0069212	1.24136		0	11.0448	8.89734
sp|P15104|GLNA_HUMAN	GLUL	Glutamine synthetase OS=Homo sapiens GN=GLUL PE=1 SV=4	380	28	37	C	9.97073	12.7135	9.85827	10.7991	13.1558	11.2151	11.2059	10.6727	12.1002	8.85361	7.10531	8.97283	10.2971	9.07314	10.5042	9.45978	9.44327	8.06929	8.11572	8.41449	11.0545	8.94551	0.305396	0.00106574	0.00181409	1.23576	0.00099289	0.00165892	1.23543		37	10.9818	8.88903
sp|Q86W50|MET16_HUMAN	METTL16	Methyltransferase-like protein 16 OS=Homo sapiens GN=METTL16 PE=1 SV=2	1415	1	1	C	9.89806	11.3209	10.4295	11.7479	11.342	10.3007	11.3911	11.4339	12.0259	10.6336	8.61834	9.32747	9.54077	7.90501	8.82322	9.109	9.16325	8.70333	9.67354	8.61252	11.0524	8.94764	0.304774	7.0836e-07	2.09151e-06	1.23523	4.41576e-07	1.27288e-06	1.23497		1	11.0326	8.93351
sp|P51858|HDGF_HUMAN	HDGF	Hepatoma-derived growth factor OS=Homo sapiens GN=HDGF PE=1 SV=1	116	38	50	C	11.7104	10.6882	11.1872	10.4572	10.2308	11.2167	10.8303	11.5067	10.716	11.9684	9.17726	8.33266	8.76836	9.19865	8.28494	8.87664	8.9483	9.37258	9.32016	9.20853	11.0512	8.94881	0.304434	4.05832e-08	1.55829e-07	1.23493	1.02495e-08	3.91444e-08	1.23457		50	11.0384	8.94106
sp|P26373|RL13_HUMAN	RPL13	60S ribosomal protein L13 OS=Homo sapiens GN=RPL13 PE=1 SV=4	2658	14	16	C	10.3849	12.0059	10.355	11.1299	12.1864	10.6258	11.2485	10.519	12.5715	9.47453	7.74298	9.2229	9.90014	9.32304	9.37156	9.06728	9.74785	8.43396	8.36448	8.32437	11.0501	8.94986	0.304129	3.94481e-05	8.60057e-05	1.23467	2.45297e-05	5.31317e-05	1.23387		16	11.0121	8.92482
sp|Q15526-2|SURF1_HUMAN	SURF1	Isoform 2 of Surfeit locus protein 1 OS=Homo sapiens GN=SURF1	3963	1	3	C	10.9764	11.7533	10.7527	11.0376	11.1125	10.4528	10.9709	11.418	11.4335	10.5927	8.6398	8.88356	9.20457	8.21933	10.1849	9.20402	10.2546	7.98125	8.80749	8.12005	11.05	8.94996	0.304099	3.95198e-06	1.02908e-05	1.23465	1.12085e-06	2.99694e-06	1.23817		3	11.0435	8.91921
sp|O14737|PDCD5_HUMAN	PDCD5	Programmed cell death protein 5 OS=Homo sapiens GN=PDCD5 PE=1 SV=3	1765	13	19	C	10.7997	11.0687	10.8143	10.7078	10.4595	11.6171	10.8227	11.3912	10.4916	12.3214	9.5031	7.95205	8.30939	8.94199	8.64963	9.2865	8.75248	9.34751	9.2612	9.50249	11.0494	8.95063	0.303906	1.12965e-07	3.9372e-07	1.23448	1.11049e-07	3.53428e-07	1.23501		19	11.0363	8.9362
sp|P34913|HYES_HUMAN	EPHX2	Epoxide hydrolase 2 OS=Homo sapiens GN=EPHX2 PE=1 SV=2	1565	28	29	C	10.7361	11.4102	11.2771	11.3188	11.5277	10.8752	11.7203	10.3089	10.899	10.4067	8.49038	9.48763	9.04802	9.0847	9.67916	9.40704	9.10321	8.16075	8.63704	8.42212	11.048	8.952	0.303502	1.8661e-08	7.60479e-08	1.23414	2.50255e-08	8.83329e-08	1.23487		29	11.0387	8.93913
sp|P67812|SC11A_HUMAN	SEC11A	Signal peptidase complex catalytic subunit SEC11A OS=Homo sapiens GN=SEC11A PE=1 SV=1	3571	2	4	C	10.6916	12.6777	9.97937	11.6352	11.0407	10.6475	10.8021	11.4412	11.048	10.5166	8.33186	8.56599	8.99824	9.78231	9.86619	9.58299	9.22953	8.42109	8.25785	8.48394	11.048	8.952	0.303503	2.44098e-06	6.58681e-06	1.23414	1.57634e-06	4.13065e-06	1.2344		4	11.0264	8.93261
sp|P68402|PA1B2_HUMAN	PAFAH1B2	Platelet-activating factor acetylhydrolase IB subunit beta OS=Homo sapiens GN=PAFAH1B2 PE=1 SV=1	3047	4	0	C	10.9422	9.93005	10.6054	11.0409	12.7171											8.88029	9.83092	8.19619	9.08763	8.76928	11.0471	8.95286	0.303251	0.00672069	0.0100861	1.23392	0.00313981	0.00489178	1.23193		0	11.0102	8.93737
sp|P02671-2|FIBA_HUMAN	FGA	Isoform 2 of Fibrinogen alpha chain OS=Homo sapiens GN=FGA	1328	45	52	C	12.1808	11.2076	11.2532	11.1076	10.3289	10.7203	10.7017	11.1643	10.6088	11.1922	9.39546	9.02576	9.3967	8.97279	8.82198	9.29107	8.34894	8.97761	8.50009	8.80415	11.0465	8.95345	0.303078	1.04226e-08	4.48198e-08	1.23377	1.97058e-09	8.63799e-09	1.23349		52	11.0362	8.94713
sp|O75608-2|LYPA1_HUMAN	LYPLA1	Isoform 2 of Acyl-protein thioesterase 1 OS=Homo sapiens GN=LYPLA1	1236	10	11	C	10.8095	11.0805	11.0648	11.5017	10.8058	10.8757	11.5796	10.9312	11.0117	10.7915	9.64655	8.90542	8.62728	9.11232	8.51873	9.13788	8.81705	8.73313	8.92731	9.12224	11.0452	8.95479	0.302688	1.04361e-11	1.02187e-10	1.23344	9.8932e-12	7.31568e-11	1.23379		11	11.042	8.94966
sp|Q15435|PP1R7_HUMAN	PPP1R7	Protein phosphatase 1 regulatory subunit 7 OS=Homo sapiens GN=PPP1R7 PE=1 SV=1	1938	23	19	C	10.7711	10.978	11.4661	11.1129	10.2822	11.2261	11.146	11.1666	10.9528	11.3277	9.26679	9.02153	8.65767	8.52975	8.70505	9.07137	9.16629	9.04483	9.0865	9.02069	11.0429	8.95705	0.302031	1.74469e-11	1.57814e-10	1.23288	3.51694e-12	2.95092e-11	1.23277		19	11.0384	8.9541
sp|P36969-2|GPX4_HUMAN	GPX4	Isoform Cytoplasmic of Phospholipid hydroperoxide glutathione peroxidase, mitochondrial OS=Homo sapiens GN=GPX4	2252	11	15	C	10.9265	11.3818	10.7374	11.2135	10.6048	10.7036	13.318	10.3737	10.7099	10.4592	8.78306	8.46488	9.24964	8.16693	9.7711	9.28576	8.88848	9.00416	8.96151	8.99601	11.0428	8.95715	0.301999	1.00596e-05	2.43148e-05	1.23285	6.31299e-07	1.77262e-06	1.23115		15	11.0154	8.94729
sp|P12694|ODBA_HUMAN	BCKDHA	2-oxoisovalerate dehydrogenase subunit alpha, mitochondrial OS=Homo sapiens GN=BCKDHA PE=1 SV=2	2690	8	9	C	10.5941	11.5272	10.7969	11.5682	11.2687	10.7012	11.2292	10.6464	11.5275	10.5669	8.60397	9.37381	8.97251	8.99912	9.3793	9.10744	8.62445	8.71261	9.08004	8.72026	11.0426	8.95735	0.30194	7.43283e-10	4.21928e-09	1.2328	9.44074e-11	5.59509e-10	1.23257		9	11.0354	8.95322
sp|Q92733|PRCC_HUMAN	PRCC	Proline-rich protein PRCC OS=Homo sapiens GN=PRCC PE=1 SV=1	3722	0	1	C						10.8144	11.8567	10.2461	9.01466	13.2811	8.07391	7.94162	8.63613	9.796	10.3394						11.0426	8.95741	0.301925	0.0473629	0.0616819	1.23279	0.0395558	0.0520037	1.22905		1	10.9482	8.90782
sp|Q9UH65|SWP70_HUMAN	SWAP70	Switch-associated protein 70 OS=Homo sapiens GN=SWAP70 PE=1 SV=1	3033	3	2	C	11.1607	11.4621	11.3423	11.04	11.0048	10.9089	11.2362	10.3689	10.6839	11.2174	9.07405	9.13876	8.86731	9.40843	9.09623	9.52978	8.87219	8.47929	8.56935	8.53954	11.0425	8.95749	0.301903	7.59977e-11	5.71301e-10	1.23277	9.92425e-11	5.84662e-10	1.23318		2	11.0382	8.951
sp|Q9Y2Y0-2|AR2BP_HUMAN	ARL2BP	Isoform 2 of ADP-ribosylation factor-like protein 2-binding protein OS=Homo sapiens GN=ARL2BP	3671	2	1	C	12.7838	10.1899	11.0639	10.5912	9.94868	11.8124	8.50219	12.3036	9.72761	13.4924	8.98659	8.28472	9.29609	8.55711	9.0374	9.38089	8.39028	10.0154	9.41249	8.22348	11.0416	8.95845	0.301625	0.00196041	0.00319512	1.23253	0.000675329	0.00115864	1.2239		1	10.9432	8.94127
sp|Q93034|CUL5_HUMAN	CUL5	Cullin-5 OS=Homo sapiens GN=CUL5 PE=1 SV=4	1850	15	14	C	10.3651	11.9258	11.0349	11.3787	11.9378	10.52	11.3109	9.98604	11.7201	10.2172	8.52156	9.31885	9.54805	9.32795	9.52939	9.40324	9.06466	7.98466	8.40109	8.504	11.0397	8.96035	0.301069	1.6236e-06	4.4856e-06	1.23206	1.073e-06	2.87983e-06	1.23183		14	11.018	8.94436
sp|O95822-2|DCMC_HUMAN	MLYCD	Isoform Cytoplasmic+peroxisomal of Malonyl-CoA decarboxylase, mitochondrial OS=Homo sapiens GN=MLYCD	1579	2	7	C	9.82606	12.993	10.6557	10.8245	12.2194	10.1528	11.3188	10.3984	11.5777	10.4299	8.13198	9.51507	9.48941	9.17507	9.81081	9.88988	9.47691	7.44266	7.94193	8.73001	11.0396	8.96037	0.301061	9.25331e-05	0.000187932	1.23205	8.71185e-05	0.000171349	1.23302		7	11.0012	8.92214
sp|Q9H4D0|CSTN2_HUMAN	CLSTN2	Calsyntenin-2 OS=Homo sapiens GN=CLSTN2 PE=1 SV=2	286	2	4	C	11.6275	11.6504	11.4783	11.3108	10.1824	10.7508	10.8378	10.7357	10.7162	11.105	9.11755	9.38699	8.696	9.3528	9.30122	8.55097	8.52345	9.11084	8.6621	8.9032	11.0395	8.96051	0.30102	4.4917e-09	2.11995e-08	1.23202	1.03628e-09	4.78226e-09	1.23176		4	11.0302	8.95481
sp|Q13162|PRDX4_HUMAN	PRDX4	Peroxiredoxin-4 OS=Homo sapiens GN=PRDX4 PE=1 SV=1	414	8	2	C	10.3414	11.1928	9.74245	11.0244	13.1885	11.8284	10.2271	10.8277	11.5609	10.4574	10.2271	9.41523	9.47982	7.1587	8.81762	9.72689	9.81109	8.7371	8.29753	7.93789	11.0391	8.9609	0.300908	0.000147058	0.000289241	1.23192	0.000162809	0.000308885	1.23427		2	11.0011	8.91309
sp|Q86VP6|CAND1_HUMAN	CAND1	Cullin-associated NEDD8-dissociated protein 1 OS=Homo sapiens GN=CAND1 PE=1 SV=2	63	64	64	C	10.1531	11.7881	10.7977	11.2935	11.9028	10.8692	11.5062	10.5997	11.5605	9.91991	7.78242	9.86409	9.50452	9.03482	9.35876	9.60041	9.46392	8.31893	8.36738	8.31422	11.0391	8.96095	0.300896	2.85942e-06	7.6129e-06	1.23191	3.9681e-06	9.76643e-06	1.2333		64	11.0199	8.93527
sp|Q9UBP9|GULP1_HUMAN	GULP1	PTB domain-containing engulfment adapter protein 1 OS=Homo sapiens GN=GULP1 PE=1 SV=1	3428	9	6	C	10.6555	11.9782	11.1371	11.2022	11.5475	11.0159	10.7327	11.3105	10.7486	10.0497	9.41059	9.52681	8.55259	9.66414	8.98841	9.1213	8.44234	7.80664	9.07568	9.0335	11.0378	8.9622	0.300527	1.06981e-07	3.74959e-07	1.23159	1.669e-07	5.13476e-07	1.23254		6	11.0262	8.94587
sp|P48147|PPCE_HUMAN	PREP	Prolyl endopeptidase OS=Homo sapiens GN=PREP PE=1 SV=2	812	26	34	C	11.7876	10.2484	10.5678	11.2124	10.4278	11.2152	10.6418	11.4916	10.808	11.971	9.7966	8.72219	8.51901	8.27424	8.56041	9.10308	8.83257	9.51016	9.01105	9.29915	11.0372	8.96285	0.30034	1.0978e-07	3.83689e-07	1.23143	6.26746e-08	2.08386e-07	1.23141		34	11.0231	8.95158
sp|P12081|SYHC_HUMAN	HARS	Histidyl-tRNA synthetase, cytoplasmic OS=Homo sapiens GN=HARS PE=1 SV=2	205	20	17	C	11.5919	11.286	11.3493	10.9801	10.7328	10.6148	11.1116	10.8542	10.7127	11.1185	9.36671	8.65269	8.94145	9.30751	9.31987	9.25655	8.64163	8.41802	8.80401	8.93971	11.0352	8.96482	0.299766	3.38072e-11	2.79892e-10	1.23094	4.35826e-11	2.77414e-10	1.23128		17	11.0312	8.95911
sp|P02458-1|CO2A1_HUMAN	COL2A1	Isoform 1 of Collagen alpha-1(II) chain OS=Homo sapiens GN=COL2A1	482	30	26	C	11.9503	11.6523	10.8204	10.4033	12.6188	11.0034	10.4924	10.0669	10.6621	10.6819	8.86986	9.9772	9.56238	8.53314	10.1507	10.1156	8.81673	8.4951	7.50535	7.62209	11.0352	8.96481	0.299764	6.52524e-05	0.000136876	1.23094	7.31303e-05	0.000145676	1.23481		26	11.0104	8.91663
sp|Q9BTU6|P4K2A_HUMAN	PI4K2A	Phosphatidylinositol 4-kinase type 2-alpha OS=Homo sapiens GN=PI4K2A PE=1 SV=1	3371	2	2	C	10.5566	10.737	11.2711	10.6937	12.2214	10.8254	12.2605	11.0306	10.3497	10.3815	7.7917	9.15718	8.48617	10.568	9.14918	8.59162	9.42677	8.83601	9.30632	8.35945	11.0327	8.96724	0.299057	5.40644e-06	1.36365e-05	1.23034	4.86214e-06	1.18094e-05	1.23204		2	11.0138	8.9395
sp|Q8TCA0-3|LRC20_HUMAN	LRRC20	Isoform 3 of Leucine-rich repeat-containing protein 20 OS=Homo sapiens GN=LRRC20	4217	3	4	C	11.0629	11.0898	10.707	11.6517	10.6426	11.9122	11.6332	10.9427	10.2307	10.4459	9.60093	9.6061	8.04727	8.41692	9.16405	9.29931	8.35356	8.84943	9.42763	8.91596	11.0319	8.96812	0.298801	1.30966e-07	4.50471e-07	1.23012	1.62284e-07	5.002e-07	1.23084		4	11.0194	8.95274
sp|Q6FI81-3|CPIN1_HUMAN	CIAPIN1	Isoform 3 of Anamorsin OS=Homo sapiens GN=CIAPIN1	3162	4	4	C	11.3559	11.2652	11.6379	11.7075	11.9293	10.5697	10.6398	10.5116	10.1025	10.5991	15.4753	7.49015	7.28413	8.77484	8.55288	8.67424	8.14712	8.01845	9.02527	8.23903	11.0318	8.96814	0.298794	0.0225171	0.0310874	1.23012	0.00387013	0.00595515	1.25712		4	11.0161	8.76299
sp|P14209|CD99_HUMAN	CD99	CD99 antigen OS=Homo sapiens GN=CD99 PE=1 SV=1	3126	3	4	C	11.4945	10.2743	10.7871	10.3968	11.5393	11.5047	10.0546	11.3496	10.9013	12.0132	9.11946	8.63278	8.80828	9.41904	8.19706	8.52371	9.36101	9.52974	8.92529	9.1682	11.0315	8.96846	0.298703	3.45605e-07	1.08743e-06	1.23004	9.35939e-08	3.01533e-07	1.22941		4	11.0143	8.95904
sp|P21399|ACOC_HUMAN	ACO1	Cytoplasmic aconitate hydratase OS=Homo sapiens GN=ACO1 PE=1 SV=3	1801	45	48	C	10.4128	11.4302	11.0495	11.3306	11.3105	11.309	11.1753	10.7284	11.6186	9.9462	9.06556	9.34721	9.21117	8.68493	8.91367	9.18439	8.87867	8.86225	8.7154	8.82559	11.0311	8.96888	0.298578	6.22984e-08	2.29826e-07	1.22993	4.77498e-10	2.38941e-09	1.22901		48	11.0198	8.96641
sp|Q8IVM0-2|CCD50_HUMAN	CCDC50	Isoform 2 of Coiled-coil domain-containing protein 50 OS=Homo sapiens GN=CCDC50	1481	4	2	C	12.1068	11.5687	10.9646	11.2457	10.9866	9.5621	12.418	9.21515	10.8434	11.3929	7.91689	8.69241	9.18777	10.6085	10.1629	9.18567	8.69944	7.84819	8.63922	8.75493	11.0304	8.96959	0.29837	0.00012133	0.000241304	1.22975	0.000117805	0.000227398	1.2301		2	10.9877	8.93239
sp|P04066|FUCO_HUMAN	FUCA1	Tissue alpha-L-fucosidase OS=Homo sapiens GN=FUCA1 PE=1 SV=4	2205	3	4	C	11.5922	10.8881	10.5975	11.067	10.807	10.3067	10.6848	11.3695	10.2526	12.7296	9.71156	8.32231	8.55533	9.36817	8.6995	9.27715	9.38015	8.61843	8.60776	9.16488	11.0295	8.97052	0.298103	1.69304e-06	4.64945e-06	1.22953	2.84807e-07	8.4342e-07	1.22867		4	11.0086	8.95981
sp|Q9GZT4|SRR_HUMAN	SRR	Serine racemase OS=Homo sapiens GN=SRR PE=1 SV=1	1245	3	6	C	10.4976	11.3338	11.4381	10.9701	11.4833	11.0247	11.7449	10.4565	10.8339	10.4939	9.23875	8.96434	8.58518	9.40552	9.25237	9.10399	8.79827	7.84165	9.41628	9.11687	11.0277	8.97232	0.297576	1.2024e-08	5.10022e-08	1.22908	2.08946e-08	7.51905e-08	1.22974		6	11.019	8.96041
sp|Q9NX46|ARHL2_HUMAN	ADPRHL2	Poly(ADP-ribose) glycohydrolase ARH3 OS=Homo sapiens GN=ADPRHL2 PE=1 SV=1	1349	6	9	C	11.4695	10.5	11.6421	11.1344	10.8319	10.9301	11.4936	10.3915	11.1465	10.724	8.81384	9.26476	8.93381	9.06989	9.23194	8.82475	8.94917	8.53337	8.97212	9.14272	11.0264	8.97364	0.297192	3.24925e-09	1.58923e-08	1.22875	3.34583e-11	2.17413e-10	1.22825		9	11.0189	8.9712
sp|Q6IAA8|LTOR1_HUMAN	LAMTOR1	Ragulator complex protein LAMTOR1 OS=Homo sapiens GN=LAMTOR1 PE=1 SV=2	3830	4	3	C	10.365	11.2096	11.0061	11.0737	11.5736	10.5083	11.1592	11.2095	11.4022	10.7522	8.83845	10.0737	8.78097	8.45422	8.82122	9.23826	9.35778	9.26255	8.37402	8.53942	11.0259	8.97406	0.297069	1.73612e-08	7.13342e-08	1.22865	1.1309e-08	4.28625e-08	1.22977		3	11.0199	8.961
sp|P00338|LDHA_HUMAN	LDHA	L-lactate dehydrogenase A chain OS=Homo sapiens GN=LDHA PE=1 SV=2	2023	70	82	C	9.94236	11.0993	11.2474	11.2204	12.1684	11.2421	10.6998	11.1209	11.8766	9.6405	8.86139	10.1532	9.46299	8.39255	8.54992	8.58817	9.60752	9.31598	8.55575	8.25478	11.0258	8.97423	0.297021	4.83089e-06	1.23157e-05	1.2286	3.58311e-06	8.88468e-06	1.22844		82	11.0008	8.95508
sp|P07814|SYEP_HUMAN	EPRS	Bifunctional aminoacyl-tRNA synthetase OS=Homo sapiens GN=EPRS PE=1 SV=5	216	41	49	C	10.9151	12.0223	10.8442	10.9184	11.3861	10.8553	11.423	10.5239	11.2145	10.1484	8.77999	9.27032	9.10806	9.28883	9.38771	9.24587	8.95162	8.26391	8.69553	8.75687	11.0251	8.97487	0.296831	1.90507e-08	7.74461e-08	1.22844	3.83474e-09	1.59669e-08	1.22809		49	11.0142	8.96854
sp|P63302|SELW_HUMAN	SEPW1	Selenoprotein W OS=Homo sapiens GN=SEPW1 PE=1 SV=3	3569	2	1	C	12.1701	12.6594	12.1086	11.7963	11.3818	9.52176	10.409	11.0065	9.3964	9.78836	10.0452	9.43834	9.70653	9.84347	10.8445	8.56535	7.8138	7.38762	7.57817	8.53889	11.0238	8.97619	0.29645	0.0010893	0.00185166	1.22812	0.00118319	0.00195525	1.23108		1	10.9653	8.90708
sp|Q9P035|HACD3_HUMAN	PTPLAD1	3-hydroxyacyl-CoA dehydratase 3 OS=Homo sapiens GN=PTPLAD1 PE=1 SV=2	3486	6	9	C	10.4687	11.1641	10.5062	11.4317	12.3016	11.3435	10.0468	12.1073	10.7476	10.1125	8.34102	9.38994	8.88229	8.77259	10.2564	10.4868	9.63967	8.28236	8.13547	7.58341	11.023	8.97699	0.296212	6.01533e-05	0.000126982	1.22792	6.05851e-05	0.000123097	1.23129		9	10.9982	8.93231
sp|O14618|CCS_HUMAN	CCS	Copper chaperone for superoxide dismutase OS=Homo sapiens GN=CCS PE=1 SV=1	3205	11	13	C	11.6667	10.8356	11.3761	10.4865	10.3582	10.9694	10.7877	11.2993	10.5013	11.9423	9.95021	8.31484	8.47691	8.7362	9.02176	9.02166	8.53063	8.91387	9.10817	9.70251	11.0223	8.97768	0.296013	7.62593e-08	2.7662e-07	1.22775	7.13875e-08	2.34384e-07	1.22829		13	11.0108	8.96435
sp|O15116|LSM1_HUMAN	LSM1	U6 snRNA-associated Sm-like protein LSm1 OS=Homo sapiens GN=LSM1 PE=1 SV=1	3209	2	3	C	10.8467	10.2855	11.0022	11.2362	11.3433	12.3929	10.4427	9.83519	11.4347	11.3921	9.19197	8.64614	8.25572	9.58905	8.81959	9.1465	8.95801	9.12727	9.32048	8.73374	11.0211	8.97885	0.295673	1.74814e-06	4.79248e-06	1.22746	1.52998e-07	4.74512e-07	1.22611		3	11.0001	8.97151
sp|Q9ULC4-3|MCTS1_HUMAN	MCTS1	Isoform 3 of Malignant T cell-amplified sequence 1 OS=Homo sapiens GN=MCTS1	2954	3	5	C	10.3388	11.0498	11.2873	11.8503	11.939	10.6402	11.6706	11.178	10.8308	9.4221	9.99578	9.75453	8.90331	8.41863	9.18606	9.57601	8.15625	8.59942	8.67868	8.5244	11.0207	8.97931	0.295539	4.50566e-06	1.15575e-05	1.22734	3.75732e-06	9.28431e-06	1.22719		5	10.9959	8.96026
sp|P49588|SYAC_HUMAN	AARS	Alanyl-tRNA synthetase, cytoplasmic OS=Homo sapiens GN=AARS PE=1 SV=2	570	51	45	C	10.9753	11.3833	11.1866	11.0842	10.9508	10.9904	10.9524	10.6428	10.9658	11.0676	8.85812	9.21204	9.14694	9.19049	8.97351	9.00654	8.96965	8.59184	9.07395	8.77777	11.0199	8.98008	0.295313	5.0712e-15	1.90037e-13	1.22715	6.9651e-15	1.34031e-13	1.22725		45	11.0185	8.97816
sp|O00410-3|IPO5_HUMAN	IPO5	Isoform 3 of Importin-5 OS=Homo sapiens GN=IPO5	1653	20	24	C	10.5018	11.7687	11.1366	11.2987	11.056	11.1236	11.152	10.6728	11.0136	10.4699	8.4817	9.48318	9.10939	9.00276	9.49101	9.38392	9.07629	8.35288	8.83168	8.59331	11.0194	8.98061	0.295156	1.21873e-09	6.55247e-09	1.22702	1.56775e-09	7.02667e-09	1.22749		24	11.0132	8.97211
sp|P84098|RL19_HUMAN	RPL19	60S ribosomal protein L19 OS=Homo sapiens GN=RPL19 PE=1 SV=1	4033	4	2	C	10.6826	12.539	10.2758	11.2633	13.059	10.1453	10.9563	10.0963	11.7888	9.38093	8.32131	9.25464	10.3935	9.85597	9.8069	9.12716	8.83724	7.85698	8.23173	8.12709	11.0187	8.98125	0.29497	0.000353297	0.000652402	1.22686	0.000225571	0.000418402	1.22582		2	10.9651	8.94515
sp|Q9BPX1|DHB14_HUMAN	HSD17B14	17-beta-hydroxysteroid dehydrogenase 14 OS=Homo sapiens GN=HSD17B14 PE=1 SV=1	4419	2	2	C	11.4329	11.5074	9.93637	11.2644	10.5865	10.0668	11.7387	10.7967	10.7942	12.0548	8.55908	7.87751	8.3912	10.2557	9.46523	9.43384	8.71501	7.66412	9.95587	9.50351	11.0179	8.98211	0.29472	2.22439e-05	5.05533e-05	1.22665	2.70962e-05	5.82352e-05	1.22966		2	10.9976	8.94359
sp|P20231|TRYB2_HUMAN	TPSB2	Tryptase beta-2 OS=Homo sapiens GN=TPSB2 PE=1 SV=2	3180	1	5	C	12.4323	11.9723	10.462	11.0821	9.37141	10.972	10.2532	11.192	10.8116	11.6126	9.26126	8.71368	8.66185	9.06396	9.45789	8.42787	9.37908	9.8337	8.87275	8.16648	11.0162	8.98385	0.294214	1.62005e-05	3.78189e-05	1.22622	4.35699e-06	1.06499e-05	1.22444		5	10.9841	8.97074
sp|Q13813-3|SPTA2_HUMAN	SPTAN1	Isoform 3 of Spectrin alpha chain, brain OS=Homo sapiens GN=SPTAN1	515	6	3	C	12.8146	11.641	11.7496	11.9223	10.8443	10.4368	9.06711	10.5628	10.2358	10.877	10.2851	9.99012	9.73898	9.40656	9.3996	8.54278	7.94032	8.15487	8.095	8.29527	11.0151	8.98486	0.293919	0.000197238	0.000380431	1.22597	0.000177325	0.000334641	1.22602		3	10.9691	8.94692
sp|Q8IWB9-2|TEX2_HUMAN	TEX2	Isoform 2 of Testis-expressed sequence 2 protein OS=Homo sapiens GN=TEX2	1674	2	0	C	12.1486	11.5175	10.7163	9.65549	11.0366											9.53436	8.19504	8.63427	8.87661	9.68519	11.0149	8.98509	0.293851	0.004911	0.00756146	1.22591	0.00346099	0.00536868	1.22468		0	10.9827	8.96778
sp|P61353|RL27_HUMAN	RPL27	60S ribosomal protein L27 OS=Homo sapiens GN=RPL27 PE=1 SV=2	4255	8	13	C	10.3409	11.9831	10.6588	11.1881	11.7181	10.5461	11.5445	10.4844	11.932	9.7398	7.99535	9.23237	9.66275	9.29066	9.57205	9.29794	9.51943	8.4688	8.24594	8.57883	11.0136	8.98641	0.293466	4.73159e-06	1.20811e-05	1.22558	3.67031e-06	9.08734e-06	1.22544		13	10.9894	8.96766
sp|Q8IZQ5|SELH_HUMAN	SELH	Selenoprotein H OS=Homo sapiens GN=SELH PE=1 SV=2	519	3	3	C	10.533	10.8387	11.2404	10.9236	11.5872	10.5391	11.7854	9.65653	12.2956	10.73	8.46805	8.25688	9.4587	9.1062	9.70359	9.12901	8.91872	9.35064	8.43667	9.04214	11.013	8.98706	0.29328	2.66733e-06	7.13653e-06	1.22542	7.15731e-07	1.98509e-06	1.22441		3	10.99	8.97576
sp|P51965|UB2E1_HUMAN	UBE2E1	Ubiquitin-conjugating enzyme E2 E1 OS=Homo sapiens GN=UBE2E1 PE=1 SV=1	2439	0	1	C						10.5033	10.6744	10.5921	11.89	11.3997	9.48913	7.96878	8.78129	9.43837	9.2629						11.0119	8.98809	0.292976	0.00087359	0.00150604	1.22517	0.0010292	0.00171556	1.22626		1	10.9988	8.96941
sp|P40616|ARL1_HUMAN	ARL1	ADP-ribosylation factor-like protein 1 OS=Homo sapiens GN=ARL1 PE=1 SV=1	1061	7	7	C	11.1748	11.9212	11.0665	10.7084	10.5946	11.256	10.5422	10.8343	10.4075	11.6054	8.44163	9.91861	9.12705	8.53764	9.32956	9.55271	9.41719	8.756	8.94952	7.85904	11.0111	8.98889	0.292742	2.43915e-07	7.97686e-07	1.22497	2.85081e-07	8.4373e-07	1.22647		7	11.0015	8.97001
sp|Q7Z422-2|CA144_HUMAN	C1orf144	Isoform 2 of UPF0485 protein C1orf144 OS=Homo sapiens GN=C1orf144	2680	1	1	C	11.6506	11.1941	10.0537	10.2496	10.4726	10.0249	9.96911	11.7173	11.1024	13.6663	9.01937	7.8923	8.99362	8.14922	9.46548	9.15145	8.54086	9.28595	9.25393	10.1473	11.0101	8.98995	0.292438	0.000248841	0.000472107	1.22471	6.90267e-05	0.000138164	1.22208		1	10.9599	8.96823
sp|Q6ZTN6-2|AN13D_HUMAN	ANKRD13D	Isoform 2 of Ankyrin repeat domain-containing protein 13D OS=Homo sapiens GN=ANKRD13D	3738	0	1	C						12.3905	9.31068	11.006	11.0179	11.3228	9.22719	9.57557	8.30177	9.5825	8.26505						11.0096	8.99042	0.292299	0.0111012	0.0161449	1.22459	0.00781935	0.0114454	1.22215		1	10.9635	8.97069
sp|P20774|MIME_HUMAN	OGN	Mimecan OS=Homo sapiens GN=OGN PE=1 SV=1	2119	2	0	C	13.3981	9.12282	10.2574	11.7263	10.5368											9.78537	8.94813	7.86881	8.68086	9.67538	11.0083	8.99171	0.291922	0.0482077	0.0627166	1.22427	0.0323006	0.043079	1.21766		0	10.9148	8.96375
sp|Q92504|S39A7_HUMAN	SLC39A7	Zinc transporter SLC39A7 OS=Homo sapiens GN=SLC39A7 PE=1 SV=2	2213	1	1	C	9.4608	13.6727	10.5562	11.2574	12.4688	10.7055	11.4735	9.84471	10.8029	9.83237	9.87294	8.78737	9.40834	9.22947	10.0428	9.5246	9.18731	7.22371	7.95896	8.68951	11.0075	8.9925	0.291691	0.000862382	0.00148827	1.22407	0.000558834	0.000973176	1.22229		1	10.9427	8.95261
sp|Q99733|NP1L4_HUMAN	NAP1L4	Nucleosome assembly protein 1-like 4 OS=Homo sapiens GN=NAP1L4 PE=1 SV=1	35	15	15	C	11.7769	10.7889	11.4504	10.9499	10.2642	10.7559	10.8119	11.1086	10.8163	11.343	9.13175	8.73139	8.68149	9.38331	9.23639	8.90624	8.93631	8.95294	9.05177	8.92241	11.0066	8.9934	0.29143	4.8285e-09	2.25753e-08	1.22385	4.15162e-11	2.65278e-10	1.22334		15	10.9991	8.99109
sp|O75534-2|CSDE1_HUMAN	CSDE1	Isoform Short of Cold shock domain-containing protein E1 OS=Homo sapiens GN=CSDE1	1701	18	19	C	10.5473	11.322	10.8989	11.0381	11.2788	10.7025	11.6204	10.6605	11.2377	10.7235	9.00896	8.80906	9.1412	9.03399	9.06206	9.56991	9.10286	8.50802	8.76649	8.96762	11.003	8.99702	0.290374	7.55632e-11	5.69753e-10	1.22296	2.69174e-11	1.78399e-10	1.22292		19	10.9979	8.99318
sp|Q15257-2|PTPA_HUMAN	PPP2R4	Isoform 1 of Serine/threonine-protein phosphatase 2A activator OS=Homo sapiens GN=PPP2R4	1821	28	32	C	10.8253	11.158	11.2247	11.479	10.8181	10.8583	11.1013	10.4545	11.3923	10.704	8.76485	9.4061	9.56573	8.67754	9.07539	9.22645	9.26106	8.56386	8.9214	8.52224	11.0015	8.99846	0.289956	1.63602e-10	1.12159e-09	1.2226	1.92171e-10	1.04905e-09	1.22303		32	10.9973	8.99184
sp|Q99584|S10AD_HUMAN	S100A13	Protein S100-A13 OS=Homo sapiens GN=S100A13 PE=1 SV=1	2522	14	19	C	12.1323	10.7975	11.3588	10.7588	10.4283	9.25341	11.139	11.7767	10.976	11.3859	9.88396	8.74287	8.94014	9.1903	8.71171	8.80397	8.19704	9.48171	8.89634	9.14517	11.0007	8.99932	0.289703	6.16241e-06	1.54107e-05	1.22239	1.62643e-06	4.24849e-06	1.22084		19	10.9738	8.98874
sp|Q9NRX5|SERC1_HUMAN	SERINC1	Serine incorporator 1 OS=Homo sapiens GN=SERINC1 PE=1 SV=1	4209	1	3	C	10.4027	8.91878	10.671	9.95667	12.0892	11.1303	11.2113	12.2735	12.612	10.7309	8.20172	7.93432	8.41389	8.93774	8.55435	11.0367	7.99824	9.00665	9.52366	10.3964	10.9996	9.00037	0.2894	0.000640867	0.00112547	1.22213	0.000567029	0.000986068	1.22315		3	10.9464	8.94934
sp|P46779|RL28_HUMAN	RPL28	60S ribosomal protein L28 OS=Homo sapiens GN=RPL28 PE=1 SV=3	1697	5	6	C	10.7939	11.1551	10.9382	11.4202	11.7098	11.4109	11.4575	9.59257	11.871	9.63702	8.36965	10.1455	9.86159	8.97078	8.68348	9.12389	10.0204	8.71127	8.09183	8.0354	10.9986	9.00138	0.289104	2.24436e-05	5.09375e-05	1.22188	2.68887e-05	5.78143e-05	1.22291		6	10.9713	8.9715
sp|P11766|ADHX_HUMAN	ADH5	Alcohol dehydrogenase class-3 OS=Homo sapiens GN=ADH5 PE=1 SV=4	200	66	68	C	11.3527	10.5679	11.3245	10.7418	10.6666	11.1718	11.0321	11.231	10.4186	11.4704	9.18793	8.95756	8.87733	8.78903	8.86421	8.97512	8.96407	9.15427	9.18871	9.06435	10.9977	9.00226	0.288848	3.2203e-09	1.57817e-08	1.22166	1.70284e-12	1.57166e-11	1.22117		68	10.9921	9.00126
sp|Q5T653|RM02_HUMAN	MRPL2	39S ribosomal protein L2, mitochondrial OS=Homo sapiens GN=MRPL2 PE=1 SV=2	4563	1	2	C	9.35484	10.9627	10.9052	10.2756	13.6154	10.7244	10.7187	10.8202	11.7778	10.7669	8.26779	9.13235	8.9529	9.36191	9.47707	9.50703	9.54557	8.65877	8.67618	8.49864	10.9922	9.00782	0.287227	0.000199665	0.000384665	1.22029	2.18255e-05	4.75325e-05	1.21657		2	10.9454	8.99695
sp|Q9ULC3|RAB23_HUMAN	RAB23	Ras-related protein Rab-23 OS=Homo sapiens GN=RAB23 PE=1 SV=1	2771	5	6	C	11.1502	11.208	10.9785	11.2356	10.729	11.0084	11.289	10.4453	10.8944	10.9758	9.39299	8.99869	8.83012	9.25287	8.91241	9.59915	8.55359	8.69787	8.60267	9.24545	10.9914	9.00858	0.287006	9.89228e-11	7.20806e-10	1.22011	5.12479e-11	3.20075e-10	1.22064		6	10.9887	9.00239
sp|A6NDG6|PGP_HUMAN	PGP	Phosphoglycolate phosphatase OS=Homo sapiens GN=PGP PE=1 SV=1	1763	11	11	C	11.3576	10.8822	11.9043	11.1501	10.9786	10.8741	10.8398	10.6141	10.2781	11.0094	9.90761	9.00715	9.0605	9.40134	9.00783	8.90306	8.16323	8.41334	8.91439	9.33317	10.9888	9.01116	0.286253	2.0321e-08	8.22452e-08	1.21947	2.37638e-08	8.42381e-08	1.22025		11	10.9812	8.99914
sp|Q86X83|COMD2_HUMAN	COMMD2	COMM domain-containing protein 2 OS=Homo sapiens GN=COMMD2 PE=1 SV=2	2969	2	0	C	11.4669	10.4677	13.3013	10.6263	9.08007											9.07675	8.96159	9.0859	9.3882	8.54532	10.9885	9.01155	0.286141	0.0450359	0.0589595	1.21937	0.0177896	0.0247249	1.21041		0	10.9027	9.00739
sp|Q9P2J5|SYLC_HUMAN	LARS	Leucyl-tRNA synthetase, cytoplasmic OS=Homo sapiens GN=LARS PE=1 SV=2	2753	17	17	C	10.4309	11.4642	10.7665	10.922	11.5368	10.7863	11.8586	10.2634	11.4743	10.3757	8.60257	8.84805	9.12269	9.11843	9.54997	9.54424	9.10473	8.20748	8.97897	9.04414	10.9879	9.01213	0.285972	9.04611e-08	3.21812e-07	1.21923	3.13203e-08	1.08629e-07	1.21892		17	10.9751	9.00395
sp|Q02878|RL6_HUMAN	RPL6	60S ribosomal protein L6 OS=Homo sapiens GN=RPL6 PE=1 SV=3	1075	27	19	C	10.2298	11.6941	10.4615	11.0199	12.4989	10.6378	11.3514	10.1862	11.8782	9.91693	8.20208	9.12732	9.82505	9.14396	9.73098	9.46033	9.48057	8.47427	8.33216	8.34853	10.9875	9.01253	0.285856	1.82416e-05	4.21689e-05	1.21913	9.89696e-06	2.28152e-05	1.21854		19	10.9585	8.99312
sp|P62937|PPIA_HUMAN	PPIA	Peptidyl-prolyl cis-trans isomerase A OS=Homo sapiens GN=PPIA PE=1 SV=2	1321	55	53	C	11.7024	10.5028	11.1051	10.7587	10.1981	11.2412	11.3091	11.5942	10.325	11.1334	9.56564	8.63432	8.54045	8.99239	8.66428	8.92437	8.93816	9.17211	9.33617	9.36211	10.987	9.013	0.285718	3.38839e-08	1.32245e-07	1.21902	5.99022e-09	2.39801e-08	1.21857		53	10.9758	9.00714
sp|Q16348|S15A2_HUMAN	SLC15A2	Solute carrier family 15 member 2 OS=Homo sapiens GN=SLC15A2 PE=2 SV=2	3605	3	4	C	10.8264	10.8069	9.48861	11.379	12.6288	11.3904	11.5276	10.5376	11.0758	10.2068	7.91551	9.21615	9.38205	8.90401	9.84404	9.88311	9.60986	8.21035	8.58924	8.57762	10.9868	9.01319	0.28566	2.26792e-05	5.14254e-05	1.21897	1.84616e-05	4.08038e-05	1.21892		4	10.9576	8.98955
sp|P03915|NU5M_HUMAN	MT-ND5	NADH-ubiquinone oxidoreductase chain 5 OS=Homo sapiens GN=MT-ND5 PE=1 SV=2	3470	1	3	C	9.50438	11.2277	10.1402	11.4362	12.485	11.1185	10.9352	11.8896	10.7497	10.3781	7.56716	8.85222	9.28267	9.03543	10.1915	9.76165	9.95176	7.90025	8.22338	9.3695	10.9865	9.01355	0.285559	8.19327e-05	0.000167908	1.21888	0.000102409	0.000199611	1.2209		3	10.9559	8.97362
sp|Q8NFW8|NEUA_HUMAN	CMAS	N-acylneuraminate cytidylyltransferase OS=Homo sapiens GN=CMAS PE=1 SV=2	1790	14	18	C	10.4756	12.1121	9.38094	11.6949	11.8003	10.854	10.9006	11.0272	11.4813	10.1315	7.90806	10.104	8.96223	9.05946	9.57168	9.96172	8.92155	8.48436	8.25687	8.9117	10.9858	9.01416	0.28538	2.32202e-05	5.24849e-05	1.21873	2.24414e-05	4.87568e-05	1.21884		18	10.9565	8.98926
sp|P26599-2|PTBP1_HUMAN	PTBP1	Isoform 2 of Polypyrimidine tract-binding protein 1 OS=Homo sapiens GN=PTBP1	2641	6	14	C	10.0745	12.3453	11.602	11.1194	11.8334	10.3422	10.8429	10.5165	10.9875	10.1864	8.94471	9.3806	9.42616	9.87389	9.49924	8.82518	9.23305	8.28507	8.34008	8.34201	10.985	9.015	0.285137	4.59566e-06	1.17641e-05	1.21853	2.32868e-06	5.93665e-06	1.21812		14	10.9623	8.99936
sp|O95394|AGM1_HUMAN	PGM3	Phosphoacetylglucosamine mutase OS=Homo sapiens GN=PGM3 PE=1 SV=1	813	15	13	C	10.7173	11.2024	10.9521	11.2601	10.9926	10.9466	11.2613	10.9329	10.4316	11.1398	9.6095	8.63594	8.99845	8.91368	9.13019	9.48634	8.60924	8.89322	8.96753	8.91908	10.9837	9.01632	0.28475	2.44394e-11	2.12034e-10	1.2182	1.91657e-11	1.31031e-10	1.21858		13	10.9809	9.01121
sp|Q7KZF4|SND1_HUMAN	SND1	Staphylococcal nuclease domain-containing protein 1 OS=Homo sapiens GN=SND1 PE=1 SV=1	38	38	37	C	10.3463	11.6955	10.9519	11.0232	11.6133	10.7135	11.6102	10.1149	11.7149	10.0363	8.55515	9.26545	9.32852	9.1401	9.52077	9.24691	9.13782	8.50554	8.69661	8.78294	10.982	9.01798	0.284264	1.07982e-06	3.07533e-06	1.21779	9.49322e-08	3.0545e-07	1.21662		37	10.9638	9.01169
sp|Q9HBL8|NMRL1_HUMAN	NMRAL1	NmrA-like family domain-containing protein 1 OS=Homo sapiens GN=NMRAL1 PE=1 SV=1	4009	0	1	C						10.6301	11.467	10.9255	11.4262	10.4579	8.57907	8.7165	9.87923	9.20067	8.71771						10.9813	9.01864	0.284073	0.000277306	0.00052219	1.21763	0.0002642	0.000484821	1.21846		1	10.9737	9.00628
sp|O75880|SCO1_HUMAN	SCO1	Protein SCO1 homolog, mitochondrial OS=Homo sapiens GN=SCO1 PE=1 SV=1	2692	3	2	C	10.6411	11.6526	11.1187	11.0812	11.4955	10.2296	11.0104	10.1476	11.7785	10.6347	8.96721	9.63756	9.70564	8.89429	8.99447	9.39862	8.75249	8.25409	9.16164	8.4441	10.979	9.02101	0.283384	1.54347e-07	5.24379e-07	1.21705	1.18623e-07	3.75854e-07	1.21711		2	10.9658	9.00975
sp|P26440|IVD_HUMAN	IVD	Isovaleryl-CoA dehydrogenase, mitochondrial OS=Homo sapiens GN=IVD PE=1 SV=1	778	12	10	C	11.0238	10.7991	11.5599	10.9226	11.0487	11.3343	10.7272	10.8061	10.8387	10.7254	9.55863	8.8346	9.08572	9.09963	8.98975	9.27283	8.51785	8.8458	8.95379	9.0557	10.9786	9.02143	0.283263	5.08567e-12	5.59536e-11	1.21694	5.52646e-12	4.379e-11	1.21712		10	10.9755	9.01762
sp|P54577|SYYC_HUMAN	YARS	Tyrosyl-tRNA synthetase, cytoplasmic OS=Homo sapiens GN=YARS PE=1 SV=4	831	31	38	C	10.877	11.0809	10.7563	11.5218	10.7306	10.8331	10.9621	11.1926	10.9201	10.9107	9.18847	9.30829	8.83201	8.99775	8.8549	9.3612	8.95278	8.89358	8.85929	8.96653	10.9785	9.02148	0.283248	1.64057e-13	3.12052e-12	1.21693	5.8094e-14	8.22559e-13	1.21693		38	10.9763	9.01961
sp|Q9Y281|COF2_HUMAN	CFL2	Cofilin-2 OS=Homo sapiens GN=CFL2 PE=1 SV=1	1792	12	18	C	11.1567	11.1913	10.9257	11.1614	10.7202	11.2817	11.2475	10.6582	11.0537	10.3787	9.58386	9.038	9.05774	8.62142	9.07911	9.47741	8.62548	9.24317	8.53276	8.96589	10.9775	9.02248	0.282954	1.40197e-10	9.77264e-10	1.21668	1.53983e-10	8.65219e-10	1.21712		18	10.9738	9.01619
sp|O94919|ENDD1_HUMAN	ENDOD1	Endonuclease domain-containing 1 protein OS=Homo sapiens GN=ENDOD1 PE=1 SV=2	3911	1	0	C	11.7574	10.691	10.6325	10.2381	11.5649											9.05594	9.11528	9.46743	9.22973	8.24774	10.9768	9.02322	0.28274	0.000851859	0.00147163	1.2165	0.000551604	0.00096092	1.21611		0	10.9614	9.01347
sp|O43396|TXNL1_HUMAN	TXNL1	Thioredoxin-like protein 1 OS=Homo sapiens GN=TXNL1 PE=1 SV=3	2764	14	9	C	11.2607	10.769	10.9641	11.1207	10.9283	11.2279	10.3806	10.6395	11.1867	11.2782	9.5218	9.02987	9.11807	8.828	8.78956	8.80628	8.95476	9.0374	9.31077	8.8479	10.9756	9.02444	0.282386	9.24293e-12	9.25035e-11	1.2162	3.44033e-12	2.9062e-11	1.21617		9	10.9718	9.02163
sp|P52735-2|VAV2_HUMAN	VAV2	Isoform 2 of Guanine nucleotide exchange factor VAV2 OS=Homo sapiens GN=VAV2	2995	1	1	C	10.0173	12.2464	9.94807	12.3957	11.8531	10.1768	12.285	10.2509	10.5331	10.0458	8.00708	8.95351	8.90812	9.95424	10.8855	8.67281	10.2605	7.98618	7.45013	9.16963	10.9752	9.02477	0.282287	0.000759888	0.00132007	1.21612	0.000706562	0.00120641	1.21888		1	10.9292	8.96663
sp|Q14894|CRYM_HUMAN	CRYM	Mu-crystallin homolog OS=Homo sapiens GN=CRYM PE=1 SV=1	2732	79	85	C	10.627	11.2455	11.5192	11.1681	11.2203	11.1477	10.8083	10.8061	11.1543	10.0436	8.99689	9.81619	9.38364	8.82865	9.01462	8.88978	9.54554	8.60247	8.70704	8.47522	10.974	9.026	0.281931	5.9771e-09	2.72053e-08	1.21582	7.27345e-09	2.85215e-08	1.21623		85	10.9666	9.01693
sp|Q9Y680-2|FKBP7_HUMAN	FKBP7	Isoform 2 of Peptidyl-prolyl cis-trans isomerase FKBP7 OS=Homo sapiens GN=FKBP7	2965	3	4	C	11.6126	11.039	11.2161	10.6332	10.6412	10.2311	10.8576	10.757	10.5099	12.24	9.94026	8.50509	9.17841	8.90604	8.87471	9.05634	9.10193	8.62357	8.94946	9.1266	10.9738	9.02624	0.281862	2.18832e-07	7.20381e-07	1.21576	3.40854e-08	1.17647e-07	1.21521		4	10.9599	9.01895
sp|P04406|G3P_HUMAN	GAPDH	Glyceraldehyde-3-phosphate dehydrogenase OS=Homo sapiens GN=GAPDH PE=1 SV=3	124	197	214	C	11.0321	10.1986	11.1179	10.9883	10.9782	11.4143	10.4731	11.7837	11.0704	10.6748	10.2068	8.98609	8.61337	8.50527	8.27211	8.8628	9.14217	9.49396	9.23121	8.95473	10.9731	9.02685	0.281682	1.0313e-07	3.63251e-07	1.21561	9.25943e-08	2.98506e-07	1.21666		214	10.9648	9.01222
sp|Q9BTW9-4|TBCD_HUMAN	TBCD	Isoform 4 of Tubulin-specific chaperone D OS=Homo sapiens GN=TBCD	280	7	10	C	9.79825	11.8978	10.51	10.7332	11.7648	11.3017	11.2831	10.6992	11.5544	10.1859	7.80871	9.5648	8.67103	9.58261	9.34848	9.68796	9.49343	8.39507	8.90704	8.81261	10.9728	9.02717	0.28159	3.56239e-06	9.36442e-06	1.21553	4.07688e-06	1.00095e-05	1.21594		10	10.9527	9.00755
sp|P49427|UB2R1_HUMAN	CDC34	Ubiquitin-conjugating enzyme E2 R1 OS=Homo sapiens GN=CDC34 PE=1 SV=2	1268	0	1	C						10.6148	9.35353	10.9196	12.4353	11.539	11.2696	8.66689	9.04708	8.21312	7.94105						10.9724	9.02755	0.281479	0.0381981	0.0507137	1.21544	0.0338048	0.0449168	1.21969		1	10.9241	8.9564
sp|Q13214-2|SEM3B_HUMAN	SEMA3B	Isoform 2 of Semaphorin-3B OS=Homo sapiens GN=SEMA3B	584	3	3	C	9.98194	12.4065	10.5014	10.6588	12.4582	10.3218	11.3564	10.3248	11.733	9.97131	8.79527	8.74223	8.72877	9.92093	10.1055	8.68163	8.90596	8.07418	9.33776	8.99367	10.9714	9.02859	0.281177	6.31876e-05	0.000132993	1.21519	2.21938e-05	4.83031e-05	1.21362		3	10.9353	9.01051
sp|Q9Y5Z4|HEBP2_HUMAN	HEBP2	Heme-binding protein 2 OS=Homo sapiens GN=HEBP2 PE=1 SV=1	650	19	17	C	12.063	10.4243	10.9645	10.3237	10.005	11.1451	10.6551	11.6534	10.272	12.1912	9.84157	8.64152	8.34953	8.79612	8.45456	8.56225	8.999	9.70653	9.15409	9.7976	10.9697	9.03028	0.280686	8.01015e-06	1.95891e-05	1.21477	3.81295e-06	9.40778e-06	1.21424		17	10.9455	9.01422
sp|Q99807-2|COQ7_HUMAN	COQ7	Isoform 2 of Ubiquinone biosynthesis protein COQ7 homolog OS=Homo sapiens GN=COQ7	4487	1	1	C	9.56076	10.5781	9.88523	12.226	9.654	11.9031	13.5241	10.7207	10.4872	11.1268	8.45538	9.28258	8.19839	8.53794	7.76374	9.56134	8.74124	9.74642	10.8022	9.24472	10.9666	9.0334	0.279776	0.00108699	0.00184836	1.21401	0.000625067	0.00107797	1.21216		1	10.9041	8.99559
sp|P04211|LV001_HUMAN		Ig lambda chain V region 4A OS=Homo sapiens PE=4 SV=1	3487	2	2	C	11.9139	10.4468	11.3218	10.4677	9.85643	11.1078	10.0745	12.2138	9.41566	12.845	9.72187	9.2746	7.92493	9.49294	7.92894	8.65176	9.4704	9.43647	9.40556	9.02921	10.9663	9.03367	0.279698	0.000280416	0.000527393	1.21394	0.000130337	0.000249846	1.21139		2	10.9164	9.0115
sp|P30740|ILEU_HUMAN	SERPINB1	Leukocyte elastase inhibitor OS=Homo sapiens GN=SERPINB1 PE=1 SV=1	460	18	23	C	10.8184	11.3402	11.3493	11.0758	10.7876	10.9755	10.9749	10.7802	10.9793	10.5819	9.46784	9.36007	8.94924	9.02641	8.90468	9.17176	8.96485	8.86814	8.88277	8.74119	10.9663	9.0337	0.27969	5.10373e-13	7.77889e-12	1.21393	4.7167e-13	5.03384e-12	1.21402		23	10.9639	9.03108
sp|P34949|MPI_HUMAN	MPI	Mannose-6-phosphate isomerase OS=Homo sapiens GN=MPI PE=1 SV=2	2550	25	25	C	10.8186	10.2096	11.1758	11.0309	11.0841	11.5484	10.8244	11.298	10.7421	10.9171	9.80102	9.78494	8.29809	8.44863	8.3372	8.7566	9.30681	9.20899	9.3621	9.04639	10.9649	9.03508	0.279284	1.2399e-07	4.28845e-07	1.21359	6.69077e-08	2.20986e-07	1.21509		25	10.9595	9.01947
sp|O43865|SAHH2_HUMAN	AHCYL1	Putative adenosylhomocysteinase 2 OS=Homo sapiens GN=AHCYL1 PE=1 SV=2	884	25	27	C	10.0189	11.0185	11.006	11.1739	12.2007	10.6124	11.0942	10.7083	11.2043	10.6066	8.77526	9.14541	9.11325	9.05508	9.68519	8.92128	9.16534	9.08663	8.77346	8.63522	10.9644	9.03561	0.27913	2.08394e-07	6.90581e-07	1.21346	7.11951e-09	2.79619e-08	1.2126		27	10.9515	9.03142
sp|P36404|ARL2_HUMAN	ARL2	ADP-ribosylation factor-like protein 2 OS=Homo sapiens GN=ARL2 PE=1 SV=4	3095	6	6	C	9.67191	11.0133	11.2458	11.4329	11.6899	10.6579	11.6027	10.4544	11.7891	10.0854	8.77248	9.19592	9.00291	9.11665	9.32257	9.22177	9.36616	8.79426	8.6406	8.92338	10.9643	9.03567	0.279114	6.40634e-06	1.59369e-05	1.21345	1.34244e-07	4.21551e-07	1.21143		6	10.9423	9.03258
sp|Q9Y285|SYFA_HUMAN	FARSA	Phenylalanyl-tRNA synthetase alpha chain OS=Homo sapiens GN=FARSA PE=1 SV=3	2443	14	15	C	10.1834	11.1755	10.5647	11.355	11.7146	10.4481	11.2773	10.3564	12.06	10.5061	8.12142	9.4892	9.02946	9.18237	9.52965	9.80374	9.2591	8.46136	8.50536	8.97724	10.9641	9.03589	0.27905	1.01432e-06	2.90373e-06	1.2134	7.82674e-07	2.15397e-06	1.2135		15	10.9476	9.02151
sp|Q9BTE3-2|MCMBP_HUMAN	MCMBP	Isoform 2 of Mini-chromosome maintenance complex-binding protein OS=Homo sapiens GN=MCMBP	983	1	1	C	10.2967	10.801	9.21824	11.2544	9.31701	13.6155	13.6024	10.8648	9.38555	11.2735	7.7681	9.26621	7.77517	8.05527	8.39365	10.4464	9.81557	9.50101	9.45909	9.89048	10.9629	9.0371	0.2787	0.00526922	0.00808552	1.2131	0.0034231	0.00531156	1.20835		1	10.8633	8.99016
sp|Q8NE71-2|ABCF1_HUMAN	ABCF1	Isoform 2 of ATP-binding cassette sub-family F member 1 OS=Homo sapiens GN=ABCF1	1397	1	3	C	10.9878	10.9706	10.2867	10.8901	12.3068	10.9804	10.9625	10.5207	10.9502	10.7691	8.44026	9.30382	9.35535	9.30585	9.41177	9.0927	9.69206	8.61743	8.31921	8.83655	10.9625	9.0375	0.27858	8.43243e-08	3.03446e-07	1.213	5.9622e-08	1.989e-07	1.21322		3	10.9516	9.02684
sp|Q8ND30|LIPB2_HUMAN	PPFIBP2	Liprin-beta-2 OS=Homo sapiens GN=PPFIBP2 PE=1 SV=3	580	2	1	C	10.6576	11.8736	10.332	10.653	11.053	10.7859	10.6228	10.8518	10.616	12.178	9.94582	7.35307	7.86854	10.8247	8.9534	9.43226	8.3675	8.79977	9.6842	9.14694	10.9624	9.03762	0.278545	0.000128471	0.000254593	1.21297	9.6722e-05	0.000189192	1.21845		1	10.9484	8.98551
sp|P30038|AL4A1_HUMAN	ALDH4A1	Delta-1-pyrroline-5-carboxylate dehydrogenase, mitochondrial OS=Homo sapiens GN=ALDH4A1 PE=1 SV=3	69	31	37	C	11.5165	10.4772	10.6773	10.6371	10.501	11.3057	10.7508	11.7803	10.3209	11.6534	9.81478	8.70934	8.56978	8.66507	8.42991	8.87292	9.0704	9.40956	9.51575	9.32226	10.962	9.03798	0.278442	1.18836e-07	4.12451e-07	1.21288	8.13302e-08	2.65281e-07	1.21297		37	10.95	9.02746
sp|Q9UHA4|LTOR3_HUMAN	LAMTOR3	Ragulator complex protein LAMTOR3 OS=Homo sapiens GN=LAMTOR3 PE=1 SV=1	3024	2	3	C	10.2905	12.4559	11.243	11.0515	10.6915	10.4733	10.9133	11.48	10.4202	10.5837	9.35619	9.08066	9.21695	9.1203	9.35533	9.44836	9.4262	7.4157	8.29984	9.67757	10.9603	9.03971	0.277938	4.43148e-06	1.13907e-05	1.21246	7.1119e-06	1.68143e-05	1.21397		3	10.9437	9.01478
sp|Q99643-3|C560_HUMAN	SDHC	Isoform 3 of Succinate dehydrogenase cytochrome b560 subunit, mitochondrial OS=Homo sapiens GN=SDHC	3809	3	2	C	12.6192	11.8303	3.75236	14.9527	7.16267	12.8205	12.4748	11.4174	10.8227	11.7485	8.77596	9.91089	7.7556	6.94505	7.32856	11.5599	9.11197	11.1851	7.80339	10.0224	10.9601	9.03988	0.277887	0.113657	0.139318	1.21242	0.30159	0.342866	1.15978		2	10.337	8.91287
sp|P49914|MTHFS_HUMAN	MTHFS	5-formyltetrahydrofolate cyclo-ligase OS=Homo sapiens GN=MTHFS PE=1 SV=2	3796	5	3	C	10.3139	10.3727	10.7063	11.0713	11.1067	11.1476	11.5362	11.0852	11.0983	11.1479	9.10403	8.99001	8.70777	8.29627	8.8868	9.34915	9.7056	8.73817	9.62776	9.00829	10.9586	9.04139	0.277449	4.52355e-09	2.12961e-08	1.21205	5.5947e-09	2.26082e-08	1.21262		3	10.9526	9.03215
sp|O75208|COQ9_HUMAN	COQ9	Ubiquinone biosynthesis protein COQ9, mitochondrial OS=Homo sapiens GN=COQ9 PE=1 SV=1	4216	5	5	C	11.353	10.6532	10.7031	11.0711	10.6372	10.9322	10.9217	11.2488	10.1665	11.8945	9.3224	9.08421	8.52552	9.20728	8.69685	9.05785	9.19572	9.0614	8.55155	9.71585	10.9581	9.04186	0.27731	1.35818e-08	5.71239e-08	1.21193	5.85479e-09	2.35135e-08	1.21182		5	10.949	9.03517
sp|Q6ZNW5|VTC2_HUMAN	C15orf58	GDP-D-glucose phosphorylase C15orf58 OS=Homo sapiens GN=C15orf58 PE=1 SV=2	3951	0	2	C						10.169	10.9963	11.1693	11.9218	10.5298	8.57905	8.75541	8.20921	9.4327	10.2374						10.9572	9.04275	0.27705	0.00366505	0.005737	1.21171	0.00351091	0.00544104	1.21365		2	10.9411	9.01506
sp|Q03154|ACY1_HUMAN	ACY1	Aminoacylase-1 OS=Homo sapiens GN=ACY1 PE=1 SV=1	2508	8	10	C	10.9511	10.3628	11.0101	11.0551	11.1896	10.8864	10.7432	11.0909	10.469	11.8096	9.21314	8.4452	9.15921	9.18035	9.00292	9.10409	8.80384	9.1949	9.20217	9.12633	10.9568	9.04322	0.276916	1.87115e-09	9.7144e-09	1.2116	9.84273e-11	5.80547e-10	1.21129		10	10.9502	9.04016
sp|A0AVT1|UBA6_HUMAN	UBA6	Ubiquitin-like modifier-activating enzyme 6 OS=Homo sapiens GN=UBA6 PE=1 SV=1	1058	12	19	C	11.5786	11.2062	10.9431	11.0064	10.6076	10.6641	11.5002	10.3479	10.9726	10.7271	9.40243	8.99256	9.18987	9.25918	8.94412	8.91303	8.47335	9.21505	8.96182	9.09496	10.9554	9.04464	0.276505	1.03159e-09	5.61291e-09	1.21126	1.01939e-10	5.98425e-10	1.21101		19	10.9491	9.04132
sp|P36915|GNL1_HUMAN	GNL1	Guanine nucleotide-binding protein-like 1 OS=Homo sapiens GN=GNL1 PE=1 SV=2	1217	9	10	C	10.6992	11.1212	10.8921	11.4378	11.7045	11.0661	10.8322	10.9532	11.1838	9.65964	9.30703	10.2555	9.05569	8.63905	9.04784	8.65942	9.49311	9.29167	8.9796	7.72137	10.955	9.04503	0.276389	1.56577e-06	4.33303e-06	1.21116	2.25326e-06	5.7532e-06	1.21268		10	10.9424	9.02328
sp|P62701|RS4X_HUMAN	RPS4X	40S ribosomal protein S4, X isoform OS=Homo sapiens GN=RPS4X PE=1 SV=2	3369	18	17	C	9.74447	11.7439	10.5674	11.3863	12.233	10.6235	11.2644	10.5775	11.9645	9.44389	8.07904	9.76301	9.72536	9.36802	9.19085	9.32919	9.81708	8.36828	8.32347	8.48689	10.9549	9.04512	0.276363	6.74881e-05	0.000140914	1.21114	4.75831e-05	9.84451e-05	1.21018		17	10.9191	9.02271
sp|Q14764|MVP_HUMAN	MVP	Major vault protein OS=Homo sapiens GN=MVP PE=1 SV=4	1250	18	26	C	10.7522	11.461	11.0704	10.9973	11.4569	10.619	11.1075	10.2976	11.3208	10.4578	9.16754	9.20628	9.22486	9.27602	9.32273	9.33592	9.14313	8.25286	8.65333	8.87687	10.9541	9.04595	0.27612	2.03313e-09	1.04036e-08	1.21093	1.87126e-09	8.24612e-09	1.21101		26	10.9471	9.03962
sp|P05166|PCCB_HUMAN	PCCB	Propionyl-CoA carboxylase beta chain, mitochondrial OS=Homo sapiens GN=PCCB PE=1 SV=3	742	15	12	C	10.4989	11.3698	11.0869	11.1622	11.5981	10.8851	11.2778	10.2161	11.1369	10.2941	8.9254	9.33945	9.28068	9.19963	9.44484	9.21339	9.05264	8.51523	8.76999	8.73285	10.9526	9.04741	0.275695	1.39943e-08	5.86605e-08	1.21058	1.9947e-09	8.73603e-09	1.21018		12	10.9434	9.04282
sp|Q3LXA3|DHAK_HUMAN	DAK	Bifunctional ATP-dependent dihydroxyacetone kinase/FAD-AMP lyase (cyclizing) OS=Homo sapiens GN=DAK PE=1 SV=2	141	27	29	C	10.44	11.4789	10.9277	11.0665	11.3826	10.5086	11.4913	10.521	11.2532	10.4459	8.72812	9.32397	9.10339	9.25645	9.3681	9.4987	9.08947	8.50432	8.74556	8.86619	10.9516	9.04843	0.275399	5.30392e-09	2.45676e-08	1.21033	1.68761e-09	7.49646e-09	1.21015		29	10.9435	9.04313
sp|Q9UJ70|NAGK_HUMAN	NAGK	N-acetyl-D-glucosamine kinase OS=Homo sapiens GN=NAGK PE=1 SV=4	940	22	20	C	10.3925	11.3366	10.5018	11.1739	11.2059	10.7773	11.1668	10.7056	11.8053	10.4494	9.05524	9.78201	8.70711	8.59607	8.95518	9.39315	9.59502	8.66761	9.1626	8.57093	10.9515	9.04849	0.275381	1.845e-08	7.53728e-08	1.21031	1.67296e-08	6.13992e-08	1.21059		20	10.9429	9.03937
sp|P60520|GBRL2_HUMAN	GABARAPL2	Gamma-aminobutyric acid receptor-associated protein-like 2 OS=Homo sapiens GN=GABARAPL2 PE=1 SV=1	1031	10	7	C	10.895	11.348	11.1253	11.1316	10.7298	10.6915	10.5427	10.8506	11.2695	10.9153	9.09669	9.4697	9.01926	9.24949	8.89515	9.0562	9.04913	8.80182	8.90973	8.95343	10.9499	9.05006	0.274922	1.86329e-12	2.33333e-11	1.20993	2.59438e-13	3.02112e-12	1.20986		7	10.9471	9.04824
sp|Q9P2X3-2|IMPCT_HUMAN	IMPACT	Isoform 2 of Protein IMPACT OS=Homo sapiens GN=IMPACT	1152	4	3	C	10.6585	10.3051	11.8948	10.9336	11.2315	10.6328	10.8309	10.522	11.069	11.4194	9.4575	9.34252	9.01411	8.67463	9.03704	9.15308	9.3863	8.80485	8.83512	8.79709	10.9498	9.05022	0.274874	2.00143e-08	8.12305e-08	1.20989	1.0349e-09	4.7803e-09	1.2094		3	10.9407	9.04644
sp|P30084|ECHM_HUMAN	ECHS1	Enoyl-CoA hydratase, mitochondrial OS=Homo sapiens GN=ECHS1 PE=1 SV=4	723	27	30	C	10.3864	10.8914	10.6813	11.2412	11.1414	11.1499	11.2799	11.0909	10.9397	10.6939	9.08706	9.61706	8.74745	8.69005	8.70399	9.5117	9.25283	9.09232	8.78443	9.01705	10.9496	9.05039	0.274826	8.02384e-11	6.01366e-10	1.20985	8.5121e-11	5.11753e-10	1.21019		30	10.9461	9.04497
sp|Q96IU4|ABHEB_HUMAN	ABHD14B	Abhydrolase domain-containing protein 14B OS=Homo sapiens GN=ABHD14B PE=1 SV=1	1736	14	16	C	11.1336	9.89613	10.3587	11.2791	10.125	11.4459	9.94416	12.5004	11.4254	11.3834	10.2442	9.69567	7.65627	7.90619	7.7984	9.06425	9.92252	9.39616	10.2626	8.56202	10.9492	9.05083	0.274701	0.000263632	0.00049846	1.20974	0.000303201	0.000549111	1.21355		16	10.9203	8.99867
sp|P11586|C1TC_HUMAN	MTHFD1	C-1-tetrahydrofolate synthase, cytoplasmic OS=Homo sapiens GN=MTHFD1 PE=1 SV=3	89	45	40	C	10.9319	11.3393	10.8603	10.8724	11.3501	10.7371	11.3145	10.429	11.6889	9.96058	8.64894	9.64431	9.32125	9.05019	9.20519	9.26953	9.34574	8.47724	8.87098	8.68248	10.9484	9.05158	0.274479	3.84044e-08	1.48724e-07	1.20956	1.55391e-08	5.74104e-08	1.2093		40	10.9377	9.0447
sp|O43776|SYNC_HUMAN	NARS	Asparaginyl-tRNA synthetase, cytoplasmic OS=Homo sapiens GN=NARS PE=1 SV=1	1271	29	33	C	10.5826	11.2013	11.0213	11.233	10.711	11.221	10.8356	10.5783	10.9559	11.1394	9.37646	8.88297	9.06387	8.80522	9.14133	9.17406	8.74889	9.2166	8.99589	9.11531	10.9479	9.05206	0.274341	1.37841e-12	1.81746e-11	1.20944	2.94929e-13	3.356e-12	1.20939		33	10.9452	9.05016
sp|Q92934|BAD_HUMAN	BAD	Bcl2 antagonist of cell death OS=Homo sapiens GN=BAD PE=1 SV=3	3677	0	1	C						10.743	11.5462	10.5253	10.6766	11.2478	9.40594	8.50149	8.92606	9.25499	9.17255						10.9478	9.05221	0.274297	7.63444e-05	0.000157557	1.2094	6.03502e-05	0.000122669	1.20941		1	10.9411	9.04658
sp|O95671-2|ASML_HUMAN	ASMTL	Isoform 2 of N-acetylserotonin O-methyltransferase-like protein OS=Homo sapiens GN=ASMTL	526	4	11	C	11.3737	11.0692	11.3056	10.964	11.5689	10.7383	11.228	10.2988	10.6963	10.2346	8.9	9.20162	9.34247	9.34935	10.0105	9.79526	8.11941	8.04257	8.86303	8.89834	10.9477	9.05225	0.274284	8.40801e-07	2.44062e-06	1.20939	7.80579e-07	2.15173e-06	1.21119		11	10.9393	9.03188
sp|Q9NZL4|HPBP1_HUMAN	HSPBP1	Hsp70-binding protein 1 OS=Homo sapiens GN=HSPBP1 PE=1 SV=1	1376	5	8	C	10.3518	10.8932	10.8648	11.2194	10.7709	10.5232	11.1018	11.6543	10.5561	11.526	8.91707	8.72556	8.64211	9.07228	9.28157	9.73443	9.11692	8.43728	9.38861	9.22269	10.9461	9.05385	0.27382	5.73735e-09	2.62547e-08	1.209	4.89223e-09	1.99533e-08	1.20916		8	10.9386	9.04647
sp|Q9Y365|PCTL_HUMAN	STARD10	PCTP-like protein OS=Homo sapiens GN=STARD10 PE=2 SV=2	4015	4	1	C	11.0502	12.4982	10.8627	10.7873	10.5116	10.7249	11.2567	9.25613	10.6171	11.894	9.72909	9.18942	10.2077	8.6678	8.45725	9.06656	8.64806	8.77914	8.96385	8.83244	10.9459	9.05413	0.27374	2.83058e-05	6.31495e-05	1.20894	9.74587e-06	2.24877e-05	1.20739		1	10.9152	9.04027
sp|Q9NR31|SAR1A_HUMAN	SAR1A	GTP-binding protein SAR1a OS=Homo sapiens GN=SAR1A PE=1 SV=1	2988	10	13	C	10.9238	11.4691	10.4854	11.4624	10.8155	10.7911	11.0902	10.8736	11.4382	10.1017	8.64063	10.0056	9.33939	9.0135	8.70611	8.9435	9.88028	8.73079	8.76036	8.52904	10.9451	9.05492	0.273511	8.38929e-08	3.02112e-07	1.20875	7.87224e-08	2.57112e-07	1.20958		13	10.9369	9.04186
sp|Q9Y2H1|ST38L_HUMAN	STK38L	Serine/threonine-protein kinase 38-like OS=Homo sapiens GN=STK38L PE=1 SV=3	2263	2	1	C	10.075	11.7581	11.4123	11.0215	10.9286	10.7162	11.3942	10.5624	10.1363	11.4323	9.36576	8.9045	9.12314	9.15131	9.2139	9.3129	8.71284	8.68244	8.91483	9.18168	10.9437	9.05633	0.273101	5.0683e-07	1.54972e-06	1.2084	7.56898e-09	2.95641e-08	1.20729		1	10.9301	9.05346
sp|O60292|SI1L3_HUMAN	SIPA1L3	Signal-induced proliferation-associated 1-like protein 3 OS=Homo sapiens GN=SIPA1L3 PE=1 SV=3	2975	1	0	C	11.1882	10.9402	10.5962	10.4088	11.5844											8.86252	11.1642	8.98355	8.33313	7.93876	10.9436	9.05643	0.273067	0.0244366	0.0335515	1.20837	0.0129648	0.0184724	1.21608		0	10.9356	8.99246
sp|P07998|RNAS1_HUMAN	RNASE1	Ribonuclease pancreatic OS=Homo sapiens GN=RNASE1 PE=1 SV=4	3808	3	0	C	8.80301	9.62857	10.8262	14.9462	10.5116											8.09241	9.7543	8.38403	8.37938	10.6743	10.9431	9.05688	0.272937	0.161507	0.193267	1.20827	0.12672	0.153892	1.19486		0	10.759	9.00442
sp|Q9H6U8-3|ALG9_HUMAN	ALG9	Isoform 3 of Alpha-1,2-mannosyltransferase ALG9 OS=Homo sapiens GN=ALG9	4449	1	1	C	10.1318	10.9234	10.3623	10.498	12.3217	10.8626	12.1585	10.7567	11.1754	10.2407	7.33192	9.12362	9.49843	9.26587	9.58622	9.10136	8.68275	9.11931	8.70178	10.1576	10.9431	9.05689	0.272936	2.48617e-05	5.60428e-05	1.20826	3.25106e-05	6.88916e-05	1.20967		1	10.9203	9.02754
sp|Q9BY49|PECR_HUMAN	PECR	Peroxisomal trans-2-enoyl-CoA reductase OS=Homo sapiens GN=PECR PE=1 SV=2	4433	1	1	C	10.0863	10.2645	9.96052	10.7321	12.0745	11.6838	11.8418	12.2393	11.1705	9.3746	7.09621	10.7862	6.76182	9.26068	9.78495	10.1673	9.79432	9.32615	8.96773	8.62664	10.9428	9.0572	0.272844	0.00189079	0.00309582	1.20819	0.00259933	0.004101	1.21538		1	10.9011	8.96926
sp|Q6UW68|TM205_HUMAN	TMEM205	Transmembrane protein 205 OS=Homo sapiens GN=TMEM205 PE=1 SV=1	3676	4	5	C	9.77497	12.2219	8.97014	12.2199	11.9824	10.7773	10.6296	11.6639	11.331	9.85292	8.8014	9.43327	9.49155	8.88109	9.13799	9.96151	9.21322	8.85376	8.23661	8.56562	10.9424	9.0576	0.272729	0.000393791	0.000721033	1.20809	0.000116744	0.000225523	1.20369		5	10.8877	9.04532
sp|O43847-2|NRDC_HUMAN	NRD1	Isoform 2 of Nardilysin OS=Homo sapiens GN=NRD1	2741	5	5	C	12.1076	10.6556	9.18683	11.4074	10.4514	11.4657	11.0254	11.2482	11.2823	10.5825	8.9894	9.76954	7.86681	8.31071	9.45937	8.95744	9.94264	9.16228	9.07081	9.05795	10.9413	9.05869	0.272408	1.60959e-05	3.761e-05	1.20782	1.60833e-05	3.59137e-05	1.20747		5	10.9145	9.03914
sp|O95336|6PGL_HUMAN	PGLS	6-phosphogluconolactonase OS=Homo sapiens GN=PGLS PE=1 SV=2	3080	28	25	C	10.91	10.5215	11.3732	11.1785	10.9776	10.9551	11.174	10.6585	11.1566	10.5059	9.6107	9.13578	8.82452	9.03548	8.94347	8.73077	9.05071	9.31419	9.09683	8.84667	10.9411	9.05891	0.272347	1.47948e-11	1.37058e-10	1.20777	9.83158e-12	7.30262e-11	1.2078		25	10.9375	9.05566
sp|P51606|RENBP_HUMAN	RENBP	N-acylglucosamine 2-epimerase OS=Homo sapiens GN=RENBP PE=1 SV=2	2214	4	4	C	9.20221	11.9301	10.4409	11.9203	11.2309	10.8201	10.8946	10.4033	11.2745	11.2846	8.49702	9.0125	9.11323	9.35375	9.3465	10.1063	9.09858	8.17395	8.58644	9.3103	10.9402	9.05986	0.272072	1.55642e-05	3.64358e-05	1.20754	8.71651e-06	2.02626e-05	1.20642		4	10.9123	9.04522
sp|Q96BW5-2|PTER_HUMAN	PTER	Isoform 2 of Phosphotriesterase-related protein OS=Homo sapiens GN=PTER	2852	13	12	C	11.5409	10.5403	10.5103	10.5148	10.4257	10.9989	11.9232	10.9775	10.8734	11.079	9.7561	8.28541	8.58376	9.15018	8.37253	9.13096	8.79035	8.76091	9.7325	10.0534	10.9384	9.06161	0.271562	7.43784e-07	2.1806e-06	1.20711	6.59966e-07	1.84687e-06	1.20853		12	10.9288	9.04308
sp|Q9NR19|ACSA_HUMAN	ACSS2	Acetyl-coenzyme A synthetase, cytoplasmic OS=Homo sapiens GN=ACSS2 PE=1 SV=1	3017	1	2	C	9.41191	12.1874	11.1978	11.7898	12.241	10.0035	11.1218	9.9297	10.4332	11.0515	8.89897	10.4861	8.51147	10.0431	9.52059	9.54026	8.83219	7.90777	7.76921	9.12267	10.9368	9.06323	0.271088	0.000266864	0.000503425	1.20672	0.000269051	0.000492996	1.20739		2	10.8972	9.02541
sp|Q9UK99-2|FBX3_HUMAN	FBXO3	Isoform 2 of F-box only protein 3 OS=Homo sapiens GN=FBXO3	2814	2	2	C	11.3712	10.6927	10.4235	11.029	11.3791	9.91107	10.3592	11.0826	11.9764	11.14	8.2755	8.50689	9.54105	8.16057	11.0467	10.1386	8.0036	8.35836	9.11635	9.48752	10.9365	9.06351	0.271006	0.000134335	0.000265263	1.20665	8.0787e-05	0.000159969	1.21126		2	10.9216	9.01669
sp|P29536-2|LMOD1_HUMAN	LMOD1	Isoform 2 of Leiomodin-1 OS=Homo sapiens GN=LMOD1	1263	13	18	C	10.6426	11.2563	10.7746	10.9487	10.0802	11.6059	11.1695	11.0633	10.9035	10.9192	9.03753	8.81922	8.58069	8.97294	8.92825	9.62815	8.84289	9.2772	9.37808	9.1712	10.9364	9.06362	0.270977	1.75973e-09	9.17418e-09	1.20662	6.52954e-10	3.15954e-09	1.20649		18	10.9296	9.05899
sp|P48067-2|SC6A9_HUMAN	SLC6A9	Isoform GlyT-1A of Sodium- and chloride-dependent glycine transporter 1 OS=Homo sapiens GN=SLC6A9	2632	7	5	C	10.5168	10.8939	11.0018	11.1985	11.1876	10.9783	11.3012	11.1541	10.2997	10.8266	8.44039	9.23357	9.026	8.90035	9.83974	9.92866	9.30692	8.45825	8.60779	8.8997	10.9358	9.06414	0.270824	8.28638e-08	2.98837e-07	1.2065	2.70931e-08	9.47593e-08	1.20781		5	10.9316	9.05078
sp|Q9BZH6|WDR11_HUMAN	WDR11	WD repeat-containing protein 11 OS=Homo sapiens GN=WDR11 PE=1 SV=1	2358	8	9	C	14.889	8.29752	8.57268	13.9354	8.03075	11.1639	12.7001	10.3574	9.5703	11.8386	7.59069	9.13636	8.06072	10.1295	9.45248	10.2238	9.98067	8.75777	8.05466	9.25774	10.9356	9.06444	0.270738	0.0408367	0.0539295	1.20642	0.0386081	0.0508652	1.18649		9	10.7026	9.02045
sp|P10768|ESTD_HUMAN	ESD	S-formylglutathione hydrolase OS=Homo sapiens GN=ESD PE=1 SV=2	799	32	30	C	11.4997	10.2722	10.8749	10.6067	10.2327	11.2406	11.3923	11.5148	10.1969	11.5139	9.41379	8.45229	8.78681	8.57215	8.91651	9.14766	8.65743	9.46968	9.59248	9.64667	10.9345	9.06555	0.270417	2.51966e-07	8.18111e-07	1.20616	1.554e-07	4.81064e-07	1.20601		30	10.9212	9.05565
sp|Q6BCY4|NB5R2_HUMAN	CYB5R2	NADH-cytochrome b5 reductase 2 OS=Homo sapiens GN=CYB5R2 PE=1 SV=1	1895	9	10	C	10.9303	10.8209	10.492	11.1341	10.7239	10.9332	11.2037	10.6778	11.1524	11.2752	9.92736	8.56135	8.44356	8.90632	8.91911	9.13122	8.79427	9.12098	9.37642	9.47594	10.9344	9.06565	0.270385	1.16342e-08	4.95176e-08	1.20613	1.96309e-09	8.61271e-09	1.20712		10	10.9316	9.05597
sp|P45381|ACY2_HUMAN	ASPA	Aspartoacylase OS=Homo sapiens GN=ASPA PE=1 SV=1	3879	1	4	C	10.7069	9.2052	10.6896	10.4749	10.1357	11.6528	11.3877	11.6193	12.055	11.4144	8.60947	8.34427	8.63337	8.28858	7.99502	10.1175	9.15034	9.86834	10.6194	9.03211	10.9341	9.06584	0.270328	0.000134404	0.000265295	1.20608	0.000143149	0.000273145	1.20749		4	10.9027	9.02919
sp|Q6P6B1|CH047_HUMAN	C8orf47	Uncharacterized protein C8orf47 OS=Homo sapiens GN=C8orf47 PE=2 SV=1	1949	18	19	C	11.4294	10.9355	10.9289	10.6656	10.1448	10.9135	10.858	11.0664	10.3776	12.0159	9.29953	8.38243	9.05352	9.21679	8.81627	9.17184	8.91456	9.5495	9.10185	9.15808	10.9336	9.06644	0.270156	8.48668e-08	3.04957e-07	1.20594	8.26526e-09	3.20576e-08	1.20538		19	10.9226	9.06146
sp|O15371|EIF3D_HUMAN	EIF3D	Eukaryotic translation initiation factor 3 subunit D OS=Homo sapiens GN=EIF3D PE=1 SV=1	2536	7	6	C	10.2487	11.9948	10.6968	11.2629	11.7883	10.5566	11.0843	10.1518	11.3957	10.1502	8.07644	8.94254	9.62779	9.55728	10.4572	9.69675	9.36556	8.18281	8.463	8.30041	10.933	9.06698	0.269997	2.54055e-05	5.7191e-05	1.20581	2.63407e-05	5.67094e-05	1.20792		6	10.9144	9.03575
sp|P22090|RS4Y1_HUMAN	RPS4Y1	40S ribosomal protein S4, Y isoform 1 OS=Homo sapiens GN=RPS4Y1 PE=2 SV=2	3369	6	4	C	9.64131	11.7392	10.6407	11.1985	12.7103	10.0837	10.8515	10.5912	12.9656	8.90709	7.78737	10.3366	10.0231	8.95416	9.49961	9.76041	9.77191	8.24631	8.00382	8.28751	10.9329	9.06708	0.269968	0.0017365	0.00285824	1.20578	0.00142439	0.0023215	1.20412		4	10.8659	9.02387
sp|P12956|XRCC6_HUMAN	XRCC6	X-ray repair cross-complementing protein 6 OS=Homo sapiens GN=XRCC6 PE=1 SV=2	1244	56	68	C	10.5134	11.8626	11.1063	11.0712	11.2128	10.5748	11.188	10.3323	11.4785	9.96246	8.29921	9.82327	9.48452	9.39451	9.46248	9.3542	9.42963	8.40823	8.51178	8.52993	10.9302	9.06978	0.269186	8.4146e-07	2.44112e-06	1.20513	1.00969e-06	2.73047e-06	1.20573		68	10.9166	9.0539
sp|Q92561|PHYIP_HUMAN	PHYHIP	Phytanoyl-CoA hydroxylase-interacting protein OS=Homo sapiens GN=PHYHIP PE=1 SV=1	710	7	6	C	11.0338	10.0569	9.2846	11.1333	10.9261	11.1606	10.8035	11.4101	12.3292	11.1603	9.66532	9.76752	8.41057	7.50357	7.78929	9.0611	9.81993	9.71132	9.47612	9.49693	10.9298	9.07017	0.269071	9.71074e-05	0.000196661	1.20503	0.000154178	0.00029318	1.20721		6	10.9023	9.03103
sp|P33402-2|GCYA2_HUMAN	GUCY1A2	Isoform 2 of Guanylate cyclase soluble subunit alpha-2 OS=Homo sapiens GN=GUCY1A2	4053	2	1	C	9.41672	12.2592	11.62	11.0078	12.1723	9.90423	11.6078	8.42203	11.5493	11.3331	8.06074	9.82862	9.48035	9.54077	10.2731	8.889	8.95802	8.18749	8.35188	9.13758	10.9292	9.07076	0.2689	0.00119777	0.0020243	1.20489	0.000971356	0.00162676	1.20053		1	10.8581	9.04442
sp|Q9HCC0|MCCB_HUMAN	MCCC2	Methylcrotonoyl-CoA carboxylase beta chain, mitochondrial OS=Homo sapiens GN=MCCC2 PE=1 SV=1	311	11	12	C	9.76003	10.5475	10.7645	10.8101	11.5146	11.0846	11.921	10.57	11.5877	10.7278	8.76652	8.67698	8.68182	8.6691	9.31447	9.51116	9.4325	9.12224	9.03237	9.50506	10.9288	9.07122	0.268764	9.25213e-07	2.66547e-06	1.20478	1.1504e-07	3.65664e-07	1.20382		12	10.9126	9.06496
sp|P52657|T2AG_HUMAN	GTF2A2	Transcription initiation factor IIA subunit 2 OS=Homo sapiens GN=GTF2A2 PE=1 SV=1	1064	2	1	C	10.7077	11.9299	11.0502	12.4441	12.7902	9.98312	10.2598	10.5404	9.79715	9.7836	9.61402	10.598	9.66087	9.02995	10.733	9.33742	7.91061	7.5642	7.95209	8.31362	10.9286	9.07138	0.268717	0.00149095	0.00247945	1.20474	0.00137173	0.00224448	1.20764		1	10.8803	9.00953
sp|Q96RL7-2|VP13A_HUMAN	VPS13A	Isoform 2 of Vacuolar protein sorting-associated protein 13A OS=Homo sapiens GN=VPS13A	2888	2	0	C	10.3521	11.5294	10.3637	10.1741	12.2221											9.97981	9.50889	8.64166	8.87269	8.3555	10.9283	9.07171	0.26862	0.00693915	0.0103889	1.20465	0.00505707	0.00765394	1.20399		0	10.8993	9.05264
sp|Q15111-2|PLCL1_HUMAN	PLCL1	Isoform 2 of Inactive phospholipase C-like protein 1 OS=Homo sapiens GN=PLCL1	1460	4	3	C	10.9151	9.54555	10.8419	11.137	11.3605	10.5502	11.3581	11.794	10.8342	10.9413	9.14618	9.19953	8.16696	9.04586	8.96378	9.77357	8.80751	9.83597	8.80903	8.97389	10.9278	9.07223	0.268472	6.37868e-07	1.91054e-06	1.20453	5.27072e-07	1.49768e-06	1.20436		3	10.9124	9.06075
sp|P62277|RS13_HUMAN	RPS13	40S ribosomal protein S13 OS=Homo sapiens GN=RPS13 PE=1 SV=2	3691	11	11	C	10.3289	11.962	10.7987	11.0365	12.051	10.3248	11.2193	10.5559	12.0248	8.96228	8.25538	9.52735	9.80815	9.81853	9.50352	9.07688	9.3588	8.20239	8.57078	8.61401	10.9264	9.07358	0.268077	0.000119087	0.000237222	1.2042	7.43828e-05	0.000147994	1.20237		11	10.8866	9.0543
sp|Q9P2B2|FPRP_HUMAN	PTGFRN	Prostaglandin F2 receptor negative regulator OS=Homo sapiens GN=PTGFRN PE=1 SV=2	1308	2	2	C	9.49878	10.2958	10.2587	10.1028	10.869	10.4916	13.0851	11.3792	10.7491	12.5263	8.47742	8.20884	7.91346	8.31319	8.8558	10.0109	9.8376	10.1948	9.17484	9.75691	10.9256	9.07438	0.267847	0.000624373	0.00109766	1.20401	0.000405577	0.000721669	1.20321		2	10.8767	9.03974
sp|O60739|EIF1B_HUMAN	EIF1B	Eukaryotic translation initiation factor 1b OS=Homo sapiens GN=EIF1B PE=1 SV=2	3562	4	5	C	11.4051	10.6812	11.4114	10.5803	10.0973	10.5776	10.9492	10.7949	10.6034	12.1511	9.20114	9.03197	8.8999	8.96554	8.82521	8.76512	9.02593	9.18172	9.12113	9.73068	10.9252	9.07483	0.26771	6.48452e-07	1.93874e-06	1.2039	1.43328e-08	5.32299e-08	1.20286		5	10.9114	9.07126
sp|Q9UK59-2|DBR1_HUMAN	DBR1	Isoform 2 of Lariat debranching enzyme OS=Homo sapiens GN=DBR1	4183	1	0	C	11.1445	10.5351	11.4604	9.96591	11.5193											8.90822	9.10918	8.57147	8.8721	9.91386	10.925	9.07497	0.267675	0.00135415	0.00226859	1.20387	0.00102056	0.00170287	1.20351		0	10.9086	9.06398
sp|O14562|UBFD1_HUMAN	UBFD1	Ubiquitin domain-containing protein UBFD1 OS=Homo sapiens GN=UBFD1 PE=1 SV=2	1924	3	3	C	11.2539	10.759	10.8932	11.2161	10.893	10.7703	10.3017	10.382	11.0496	11.7263	9.69392	8.10159	9.08897	9.00361	9.88196	8.92732	8.74488	9.05374	9.0568	9.20201	10.9245	9.07548	0.267523	4.5359e-08	1.71785e-07	1.20374	5.44355e-08	1.82821e-07	1.20452		3	10.9173	9.06359
sp|Q49MG5|MAP9_HUMAN	MAP9	Microtubule-associated protein 9 OS=Homo sapiens GN=MAP9 PE=1 SV=3	2831	1	0	C	10.4699	10.5143	10.9637	11.8399	10.8346											9.98616	9.13462	9.5384	7.98779	8.73067	10.9245	9.07553	0.267511	0.00296583	0.00470904	1.20373	0.00287852	0.00452003	1.20604		0	10.9136	9.04915
sp|P13797|PLST_HUMAN	PLS3	Plastin-3 OS=Homo sapiens GN=PLS3 PE=1 SV=4	535	23	28	C	11.0572	10.6744	10.9976	11.1129	10.0727	11.3683	10.8049	11.3251	10.2654	11.5372	9.37168	9.15919	8.62235	8.76241	8.78353	9.77371	8.90006	9.19933	9.09355	9.1186	10.9216	9.07844	0.266664	2.35756e-08	9.41512e-08	1.20302	6.75739e-09	2.67292e-08	1.20272		28	10.9121	9.0729
sp|O75874|IDHC_HUMAN	IDH1	Isocitrate dehydrogenase [NADP] cytoplasmic OS=Homo sapiens GN=IDH1 PE=1 SV=2	1660	43	53	C	10.613	10.7875	11.2773	11.1595	11.0557	10.944	11.4823	10.6617	10.9336	10.293	9.36793	9.42774	8.96618	9.09063	8.83292	9.18068	9.28948	8.91255	8.85169	8.87261	10.9208	9.07924	0.26643	3.46151e-10	2.12989e-09	1.20283	2.43842e-11	1.63568e-10	1.2026		53	10.9157	9.07675
sp|O75521-2|ECI2_HUMAN	ECI2	Isoform 2 of Enoyl-CoA delta isomerase 2, mitochondrial OS=Homo sapiens GN=ECI2	1668	8	12	C	10.9739	10.8335	11.3563	11.1434	10.9455	10.9182	10.748	10.5958	10.9427	10.7466	9.34276	9.52416	9.04352	8.82735	9.31086	8.71878	9.48975	9.03499	8.97595	8.52796	10.9204	9.07961	0.266322	1.86313e-10	1.25654e-09	1.20274	3.97632e-11	2.5473e-10	1.20326		12	10.9185	9.07407
sp|O43399|TPD54_HUMAN	TPD52L2	Tumor protein D54 OS=Homo sapiens GN=TPD52L2 PE=1 SV=2	3682	8	9	C	11.4721	10.42	10.5823	10.9608	10.4833	11.3377	10.9037	10.8868	10.4667	11.6862	9.33274	8.17064	8.68212	9.58431	8.94909	9.12627	8.61342	9.48468	9.4294	9.42767	10.92	9.08003	0.266198	4.57603e-08	1.73042e-07	1.20263	6.04172e-08	2.01417e-07	1.20318		9	10.9117	9.06904
sp|Q5QJ74|TBCEL_HUMAN	TBCEL	Tubulin-specific chaperone cofactor E-like protein OS=Homo sapiens GN=TBCEL PE=2 SV=2	4051	2	1	C	10.9159	11.4956	11.035	11.5566	10.3072	11.2761	11.8309	9.89251	10.1747	10.7112	8.57927	9.20105	8.86361	9.97679	9.49379	9.10533	9.00255	8.33531	8.94691	9.29961	10.9196	9.08042	0.266085	1.48659e-06	4.12997e-06	1.20254	6.62422e-07	1.85119e-06	1.20202		1	10.9023	9.06995
sp|O00757|F16P2_HUMAN	FBP2	Fructose-1,6-bisphosphatase isozyme 2 OS=Homo sapiens GN=FBP2 PE=1 SV=2	1956	6	5	C	11.8344	10.9508	10.0718	10.5584	9.58253	11.0629	11.1582	11.9469	10.2928	11.7361	9.31435	9.41905	7.97431	8.47871	8.61683	9.43175	9.62301	9.44365	9.36662	9.13704	10.9195	9.08053	0.266056	1.71306e-05	3.98408e-05	1.20252	9.62571e-06	2.22517e-05	1.2016		5	10.8932	9.06559
sp|Q96MW1-2|CCD43_HUMAN	CCDC43	Isoform 2 of Coiled-coil domain-containing protein 43 OS=Homo sapiens GN=CCDC43	2760	4	2	C	12.4476	11.0609	11.9838	11.3216	11.3195	8.95469	11	10.2594	9.45518	11.3851	10.1661	9.07193	9.61368	9.99714	10.0969	8.3352	8.12141	8.21387	9.01804	8.17809	10.9188	9.08124	0.265851	0.000544631	0.000969097	1.20234	0.000530685	0.000927562	1.20146		2	10.8687	9.04621
sp|P49789|FHIT_HUMAN	FHIT	Bis(5'-adenosyl)-triphosphatase OS=Homo sapiens GN=FHIT PE=1 SV=3	3402	4	4	C	12.013	11.2209	10.052	11.1778	9.46855	11.3194	11.1989	11.2786	9.71804	11.7394	10.3228	8.52798	7.76705	9.64842	8.47944	9.28021	8.60343	9.14416	9.02756	10.0124	10.9187	9.08134	0.265818	9.34827e-05	0.000189629	1.20232	0.00010417	0.000202805	1.20278		4	10.8869	9.0515
sp|Q06210-2|GFPT1_HUMAN	GFPT1	Isoform 2 of Glucosamine--fructose-6-phosphate aminotransferase [isomerizing] 1 OS=Homo sapiens GN=GFPT1	1148	5	3	C	9.18532	12.3292	11.3699	10.4684	12.4816	10.5987	10.9513	10.1278	10.4934	11.1748	9.47447	9.18124	9.3946	9.57888	9.02487	8.80808	8.49824	9.23343	8.57503	9.05087	10.918	9.08197	0.265637	0.000162553	0.000316842	1.20217	1.88899e-05	4.16029e-05	1.1986		3	10.8776	9.07526
sp|Q8N584|TT39C_HUMAN	TTC39C	Tetratricopeptide repeat protein 39C OS=Homo sapiens GN=TTC39C PE=1 SV=2	2762	1	4	C	11.8252	11.7086	10.8721	11.1076	11.1977	10.4072	10.8452	10.4577	10.8526	9.8982	9.73596	9.99286	9.72097	8.78506	9.30429	8.40191	9.10152	10.058	7.70066	8.02665	10.9172	9.08279	0.265397	3.17801e-05	7.01161e-05	1.20197	3.48253e-05	7.34529e-05	1.20509		4	10.903	9.04747
sp|Q8NHP8|PLBL2_HUMAN	PLBD2	Putative phospholipase B-like 2 OS=Homo sapiens GN=PLBD2 PE=1 SV=2	763	4	6	C	10.9899	10.8064	10.8124	10.662	10.3147	10.8118	11.1271	11.4369	10.1039	12.1065	9.44167	8.53996	8.65173	8.78487	8.99556	9.16539	9.6818	9.26443	8.89855	9.4045	10.9172	9.08285	0.265381	2.64712e-07	8.55039e-07	1.20195	5.29433e-08	1.78263e-07	1.20144		6	10.9043	9.07601
sp|O60502|NCOAT_HUMAN	MGEA5	Bifunctional protein NCOAT OS=Homo sapiens GN=MGEA5 PE=1 SV=2	1471	17	8	C	11.0265	11.2934	10.991	10.9929	10.52	11.0011	10.9996	10.5708	10.8647	10.9113	8.75128	9.07262	9.04433	9.30514	9.47915	9.41639	8.99855	8.72078	9.05454	8.98601	10.9171	9.08288	0.265372	1.79041e-12	2.25339e-11	1.20195	2.00109e-12	1.79056e-11	1.20213		8	10.915	9.07971
sp|Q6JQN1-2|ACD10_HUMAN	ACAD10	Isoform 2 of Acyl-CoA dehydrogenase family member 10 OS=Homo sapiens GN=ACAD10	4099	3	1	C	10.3841	12.1178	11.0507	12.0263	12.0062	9.20794	11.0872	9.33639	11.6192	10.312	9.17702	9.98504	9.36294	9.69777	10.2145	8.84291	8.63387	8.42815	7.91319	8.59669	10.9148	9.08521	0.264692	0.000424287	0.000770925	1.20138	0.000321057	0.000579134	1.19945		1	10.8653	9.05851
sp|Q96D15|RCN3_HUMAN	RCN3	Reticulocalbin-3 OS=Homo sapiens GN=RCN3 PE=1 SV=1	2292	1	1	C	11.9855	11.8635	11.7622	9.82395	10.0061	10.762	9.77319	12.7411	10.5451	9.87962	9.18241	9.15736	8.82944	9.01334	10.1164	8.39497	8.80869	7.64596	10.33	9.37919	10.9142	9.08578	0.264528	0.000500828	0.000896597	1.20124	0.000342084	0.000613953	1.19995		1	10.8663	9.05566
sp|P05198|IF2A_HUMAN	EIF2S1	Eukaryotic translation initiation factor 2 subunit 1 OS=Homo sapiens GN=EIF2S1 PE=1 SV=3	895	21	22	C	10.3462	10.9358	11.2113	10.9784	11.6237	10.6941	11.3451	10.3514	10.9991	10.647	9.02318	9.17227	9.0215	9.20494	9.54145	9.38625	9.16083	8.82698	8.79103	8.73955	10.9132	9.0868	0.264232	4.97426e-09	2.3105e-08	1.201	3.95629e-10	2.0203e-09	1.20066		22	10.9061	9.08347
sp|Q53EL6|PDCD4_HUMAN	PDCD4	Programmed cell death protein 4 OS=Homo sapiens GN=PDCD4 PE=1 SV=2	1453	9	10	C	11.0108	11.0862	11.4364	11.26	10.6131	10.9319	10.1014	10.7545	10.5305	11.4019	9.16393	9.08072	9.3399	9.07399	9.6213	9.12668	8.39907	8.97626	8.99716	9.09433	10.9127	9.08733	0.264075	4.74703e-09	2.22361e-08	1.20087	1.63014e-09	7.27361e-09	1.20068		10	10.9053	9.08258
sp|P13693|TCTP_HUMAN	TPT1	Translationally-controlled tumor protein OS=Homo sapiens GN=TPT1 PE=1 SV=1	2204	14	16	C	10.9199	9.95693	10.5868	11.2031	11.0967	11.6868	10.3683	11.5057	10.8167	10.9824	9.74572	9.5368	8.6871	8.34566	8.32484	8.82901	9.0992	9.61876	9.27235	9.41733	10.9123	9.08768	0.263976	3.0076e-07	9.57207e-07	1.20078	3.83647e-07	1.11623e-06	1.20134		16	10.9012	9.07419
sp|P12236|ADT3_HUMAN	SLC25A6	ADP/ATP translocase 3 OS=Homo sapiens GN=SLC25A6 PE=1 SV=4	360	5	5	C	10.503	11.3728	10.5861	11.1354	12.0207	10.8571	10.6995	10.3768	11.9402	9.61743	7.7884	10.1812	9.69585	9.14356	9.69987	8.85432	10.0356	8.82633	8.7287	7.93711	10.9109	9.08909	0.263562	5.95981e-05	0.000125863	1.20044	7.31198e-05	0.000145676	1.20253		5	10.8887	9.05483
sp|P52888|THOP1_HUMAN	THOP1	Thimet oligopeptidase OS=Homo sapiens GN=THOP1 PE=1 SV=2	1795	14	12	C	11.5447	10.4392	10.8331	11.1548	10.1634	11.0984	10.8219	10.7896	10.9316	11.3262	9.10674	8.94048	8.54969	8.97869	9.45668	9.35409	8.91654	9.24319	9.11558	9.23537	10.9103	9.0897	0.263384	3.5674e-09	1.72721e-08	1.20029	3.82785e-10	1.96276e-09	1.19998		12	10.9035	9.08633
sp|O15258|RER1_HUMAN	RER1	Protein RER1 OS=Homo sapiens GN=RER1 PE=1 SV=1	3522	3	4	C	10.373	11.8048	10.4065	10.4792	11.246	10.4863	10.9486	11.6445	9.97092	11.7248	8.19779	9.20068	9.66406	8.59796	9.56442	10.4401	9.23638	8.79806	8.97115	8.24488	10.9085	9.09155	0.26285	1.06767e-05	2.57438e-05	1.19985	1.06251e-05	2.43362e-05	1.20093		4	10.8906	9.0685
sp|Q96IJ6-2|GMPPA_HUMAN	GMPPA	Isoform 2 of Mannose-1-phosphate guanyltransferase alpha OS=Homo sapiens GN=GMPPA	4515	2	1	C	9.04424	11.1809	11.202	10.7802	11.5747	9.73409	12.3655	10.476	11.9426	10.7843	8.07388	9.14385	9.28469	9.12133	9.07377	9.60043	9.77059	8.41579	8.95186	9.47929	10.9085	9.09155	0.262849	0.000168845	0.000328593	1.19985	6.55476e-05	0.000132209	1.19703		1	10.8664	9.07783
sp|Q09666|AHNK_HUMAN	AHNAK	Neuroblast differentiation-associated protein AHNAK OS=Homo sapiens GN=AHNAK PE=1 SV=2	441	329	371	C	10.7436	11.3731	10.7939	10.6045	11.5036	10.6514	10.7967	10.7035	11.2153	10.6862	9.23979	8.92375	9.35931	9.19126	9.23282	8.95079	8.97026	9.05442	8.97203	9.03376	10.9072	9.09282	0.262479	9.7276e-10	5.36309e-09	1.19954	1.71699e-12	1.57627e-11	1.19921		371	10.9028	9.0917
sp|P33527-2|MRP1_HUMAN	ABCC1	Isoform 2 of Multidrug resistance-associated protein 1 OS=Homo sapiens GN=ABCC1	3335	2	1	C	10.6685	10.8073	11.635	11.3309	11.5893	9.4482	10.994	11.3681	10.4163	10.8072	8.19864	9.51561	10.1219	9.39216	9.73801	9.2529	9.03344	8.20291	8.96705	8.51267	10.9065	9.09353	0.262273	6.70543e-06	1.66268e-05	1.19937	8.82424e-06	2.04844e-05	1.20006		1	10.8881	9.07296
sp|Q13501-2|SQSTM_HUMAN	SQSTM1	Isoform 2 of Sequestosome-1 OS=Homo sapiens GN=SQSTM1	4297	1	1	C	9.50944	13.9754	8.90478	11.6551	12.106	11.4328	10.4341	10.2776	10.8145	9.95123	8.22001	10.4417	10.7125	8.304	9.41163	10.3789	9.80192	8.86655	7.79677	7.00513	10.9061	9.09391	0.262162	0.0082386	0.0122024	1.19927	0.00755857	0.0110963	1.20061		1	10.8219	9.01371
sp|Q9NXG2|THUM1_HUMAN	THUMPD1	THUMP domain-containing protein 1 OS=Homo sapiens GN=THUMPD1 PE=1 SV=2	1547	7	11	C	10.4725	11.0435	11.2853	10.6946	11.1639	10.7176	11.0356	10.8902	10.7764	10.9703	9.11136	9.41181	9.09435	9.30099	8.69144	9.16345	9.6462	8.83314	8.60371	9.09368	10.905	9.09501	0.261841	8.55852e-11	6.32873e-10	1.19901	5.40057e-11	3.36036e-10	1.19941		11	10.9025	9.08993
sp|O14531|DPYL4_HUMAN	DPYSL4	Dihydropyrimidinase-related protein 4 OS=Homo sapiens GN=DPYSL4 PE=1 SV=2	193	43	43	C	10.7793	10.7915	11.5657	10.9215	11.1342	10.8954	11.0262	10.4922	11.0213	10.417	9.50993	8.95111	9.33334	9.12072	9.23284	9.06787	8.67016	9.07446	9.06288	8.93245	10.9044	9.09558	0.261677	1.2554e-10	8.86246e-10	1.19887	1.87311e-11	1.28589e-10	1.19874		43	10.9001	9.09295
sp|P54136|SYRC_HUMAN	RARS	Arginyl-tRNA synthetase, cytoplasmic OS=Homo sapiens GN=RARS PE=1 SV=2	368	25	25	C	10.4205	11.62	10.834	10.9497	11.7533	10.8011	11.3243	10.3052	11.2174	9.81463	8.61114	9.58815	8.98887	9.43748	9.91179	9.39988	9.17307	8.18219	8.77082	8.89657	10.904	9.096	0.261556	1.22428e-06	3.45319e-06	1.19877	1.07365e-06	2.88001e-06	1.1988		25	10.8887	9.08297
sp|Q6ZSR9|YJ005_HUMAN		Uncharacterized protein FLJ45252 OS=Homo sapiens PE=1 SV=2	3977	1	0	C	9.61373	11.8238	10.8999	10.8768	11.3052											9.88351	8.79615	8.42326	8.87852	9.49913	10.9039	9.09611	0.26152	0.00470587	0.00726356	1.19874	0.00376639	0.00581167	1.19792		0	10.8785	9.08117
sp|Q9NU23|LYRM2_HUMAN	LYRM2	LYR motif-containing protein 2 OS=Homo sapiens GN=LYRM2 PE=1 SV=1	4351	1	0	C	10.923	9.79695	11.4731	10.9492	11.3738											8.61953	10.5158	8.55554	9.40417	8.38897	10.9032	9.0968	0.261322	0.00738838	0.0110185	1.19858	0.00674709	0.00997553	1.20105		0	10.8863	9.06401
sp|Q9Y673-2|ALG5_HUMAN	ALG5	Isoform 2 of Dolichyl-phosphate beta-glucosyltransferase OS=Homo sapiens GN=ALG5	3253	1	1	C	10.3903	11.2744	10.2063	10.3699	11.9322	9.84909	10.9274	10.9314	12.9525	10.1853	8.66306	8.87613	8.94657	9.2328	9.43585	9.42955	9.71906	8.53663	8.24092	9.90078	10.9019	9.09814	0.260934	0.000117251	0.000233938	1.19825	2.97926e-05	6.34828e-05	1.19627		1	10.8668	9.08388
sp|Q92729-2|PTPRU_HUMAN	PTPRU	Isoform 2 of Receptor-type tyrosine-protein phosphatase U OS=Homo sapiens GN=PTPRU	771	4	3	C	11.7424	10.507	9.39503	11.9457	11.2978	10.9688	10.9854	10.993	10.3678	10.8111	9.68621	9.39238	8.6101	9.06391	9.12139	9.54076	8.85515	8.62586	9.2394	8.85085	10.9014	9.0986	0.260797	7.5507e-06	1.85657e-05	1.19814	1.09471e-06	2.93021e-06	1.19659		3	10.8792	9.09185
sp|P61457|PHS_HUMAN	PCBD1	Pterin-4-alpha-carbinolamine dehydratase OS=Homo sapiens GN=PCBD1 PE=1 SV=2	167	11	13	C	11.4523	10.475	10.7222	11.0504	10.5424	11.1207	10.6818	11.2381	10.5956	11.122	10.0612	8.89026	8.84607	8.88051	8.56369	8.75162	9.30554	9.2395	9.10413	9.35693	10.9001	9.09994	0.260405	6.85604e-09	3.07071e-08	1.19781	4.88643e-09	1.99459e-08	1.19844		13	10.8954	9.09131
sp|Q15149-8|PLEC_HUMAN	PLEC	Isoform 8 of Plectin OS=Homo sapiens GN=PLEC	85	3	2	C	9.71357	10.9456	10.325	10.6371	11.5256	11.0369	11.206	10.6108	11.0339	11.96	8.28175	8.78341	8.98955	9.4585	8.63921	9.71173	9.03122	8.93893	9.9005	9.27081	10.8994	9.10056	0.260228	1.66171e-06	4.57062e-06	1.19767	1.1248e-06	3.00589e-06	1.19745		2	10.883	9.0885
sp|P29373|RABP2_HUMAN	CRABP2	Cellular retinoic acid-binding protein 2 OS=Homo sapiens GN=CRABP2 PE=1 SV=2	1227	14	12	C	11.8415	10.6567	10.8145	10.7278	9.62041	11.1648	10.9154	11.8351	9.76124	11.6512	9.64591	9.00399	8.49786	9.24848	8.2761	8.73029	9.65108	9.46741	9.28901	9.20134	10.8989	9.10115	0.260058	1.60731e-05	3.75742e-05	1.19753	5.69513e-06	1.36859e-05	1.1962		12	10.8735	9.09
sp|Q13232|NDK3_HUMAN	NME3	Nucleoside diphosphate kinase 3 OS=Homo sapiens GN=NME3 PE=1 SV=2	1239	10	8	C	10.7135	10.7968	11.6281	10.6714	10.7706	11.0818	10.5107	11.1984	10.7401	10.8759	9.65991	9.26714	9.02615	8.97451	8.66548	9.1644	9.17232	8.73291	9.16185	9.18812	10.8987	9.10128	0.260019	1.29968e-10	9.16211e-10	1.19749	8.02426e-11	4.84176e-10	1.19754		8	10.8945	9.09741
sp|O43252|PAPS1_HUMAN	PAPSS1	Bifunctional 3'-phosphoadenosine 5'-phosphosulfate synthase 1 OS=Homo sapiens GN=PAPSS1 PE=1 SV=2	1863	4	3	C	11.4055	11.6877	8.19956	13.7526	8.50861	10.5819	11.5712	10.9202	11.3013	11.0525	8.55518	8.94686	8.56227	8.95557	9.55301	9.25378	9.93735	10.1671	9.88689	7.20108	10.8981	9.10191	0.259836	0.00740837	0.011045	1.19734	0.00736844	0.0108427	1.1906		3	10.7886	9.06143
sp|P41227|NAA10_HUMAN	NAA10	N-alpha-acetyltransferase 10, NatA catalytic subunit OS=Homo sapiens GN=NAA10 PE=1 SV=1	1370	3	4	C	9.46574	10.8529	11.0412	11.6913	11.4526	10.4805	11.3265	10.9941	11.1218	10.5365	9.35841	9.4231	8.93241	8.79921	9.02752	8.96222	9.12762	9.00161	8.75562	9.64917	10.8963	9.10369	0.259317	2.10204e-06	5.71242e-06	1.19691	1.25444e-07	3.95956e-07	1.19557		4	10.8793	9.09965
sp|P09493-5|TPM1_HUMAN	TPM1	Isoform 5 of Tropomyosin alpha-1 chain OS=Homo sapiens GN=TPM1	51	5	8	C	11.654	10.2651	10.918	10.6001	10.709	10.6003	10.4733	11.3322	10.4428	11.9663	9.65068	8.31876	9.10941	8.9811	9.12499	8.91132	9.06559	9.62346	9.06776	9.18562	10.8961	9.10387	0.259261	3.9632e-07	1.23531e-06	1.19687	8.35986e-08	2.7196e-07	1.19635		8	10.8831	9.09693
sp|Q92890-1|UFD1_HUMAN	UFD1L	Isoform Long of Ubiquitin fusion degradation protein 1 homolog OS=Homo sapiens GN=UFD1L	1804	5	2	C	9.32833	10.6204	9.90173	10.427	11.1138	11.6472	10.1717	10.8693	13.0462	11.8112	9.91503	7.97644	8.21058	7.13324	9.21899	9.64727	10.5531	9.20957	10.0453	9.15345	10.8937	9.1063	0.258556	0.00141142	0.00235662	1.19628	0.00157466	0.0025514	1.19874		2	10.8474	9.04903
sp|P42126-2|ECI1_HUMAN	ECI1	Isoform 2 of Enoyl-CoA delta isomerase 1, mitochondrial OS=Homo sapiens GN=ECI1	1829	18	13	C	10.4377	10.7674	11.0479	11.0909	11.9199	10.8212	10.733	10.1838	11.6215	10.3036	8.61675	9.88191	9.4552	9.0373	9.34574	9.06427	9.66684	8.71203	8.99542	8.29759	10.8927	9.10731	0.258264	5.15083e-07	1.57206e-06	1.19604	4.29166e-07	1.23998e-06	1.19624		13	10.8803	9.0954
sp|P56537|IF6_HUMAN	EIF6	Eukaryotic translation initiation factor 6 OS=Homo sapiens GN=EIF6 PE=1 SV=1	3242	3	5	C	12.0364	10.2242	11.0435	10.384	10.2583	11.2352	11.2417	10.1228	10.2451	12.1267	9.69121	8.19782	8.44959	9.54923	9.14067	8.73951	8.80017	9.38029	9.87438	9.25931	10.8918	9.10822	0.258	1.6485e-05	3.84111e-05	1.19582	8.49071e-06	1.97654e-05	1.19523		5	10.8684	9.09315
sp|P53597|SUCA_HUMAN	SUCLG1	Succinyl-CoA ligase [GDP-forming] subunit alpha, mitochondrial OS=Homo sapiens GN=SUCLG1 PE=1 SV=4	3645	8	14	C	10.4599	11.6066	10.5451	11.1582	12.1214	10.4996	11.294	10.0724	11.4699	9.68608	9.00042	9.37874	9.44385	9.29788	9.85711	9.08535	9.7723	8.2216	8.57629	8.45324	10.8913	9.10868	0.257865	1.61246e-05	3.76594e-05	1.19571	9.70553e-06	2.24074e-05	1.19508		14	10.8675	9.09349
sp|P49207|RL34_HUMAN	RPL34	60S ribosomal protein L34 OS=Homo sapiens GN=RPL34 PE=1 SV=3	772	6	7	C	10.0877	10.8271	10.3057	10.896	12.8674	10.9849	10.5425	11.1511	11.8615	9.38249	8.51219	9.64023	9.84126	9.0617	9.02213	9.16671	9.07078	8.72503	9.16996	8.88361	10.8906	9.10936	0.257667	0.000157049	0.000307195	1.19554	1.88888e-05	4.16029e-05	1.19244		7	10.8534	9.10182
sp|P47895|AL1A3_HUMAN	ALDH1A3	Aldehyde dehydrogenase family 1 member A3 OS=Homo sapiens GN=ALDH1A3 PE=1 SV=2	126	24	24	C	10.4142	11.274	10.7785	11.076	11.4211	10.6768	11.061	10.4024	11.4576	10.3417	9.22362	9.32862	9.1233	9.0503	9.33466	9.33916	9.31792	8.73414	8.93939	8.70568	10.8903	9.10968	0.257576	1.30111e-08	5.49554e-08	1.19547	6.58025e-10	3.16911e-09	1.19504		24	10.8828	9.10666
sp|O15382|BCAT2_HUMAN	BCAT2	Branched-chain-amino-acid aminotransferase, mitochondrial OS=Homo sapiens GN=BCAT2 PE=1 SV=2	68	5	11	C	10.5158	10.3257	11.2632	10.6268	10.1844	11.0994	11.0996	11.4885	9.68688	12.6106	8.78704	8.48896	8.64202	8.93062	9.16635	9.54535	8.7051	9.26417	9.69613	9.8734	10.8901	9.10991	0.257506	3.09697e-05	6.85101e-05	1.19541	7.41286e-06	1.74378e-05	1.19391		11	10.8631	9.09877
sp|P49591|SYSC_HUMAN	SARS	Seryl-tRNA synthetase, cytoplasmic OS=Homo sapiens GN=SARS PE=1 SV=3	2117	22	23	C	11.2681	10.4122	10.8026	10.8468	11.1013	10.5944	10.793	10.7575	10.9767	11.348	9.40445	8.70201	8.87543	9.07489	9.47363	9.17926	9.20323	8.78028	9.19516	9.21104	10.8901	9.10994	0.257499	2.62529e-11	2.24819e-10	1.1954	2.00473e-11	1.36684e-10	1.19544		23	10.8866	9.10673
sp|O96033|MOC2A_HUMAN	MOCS2	Molybdopterin synthase sulfur carrier subunit OS=Homo sapiens GN=MOCS2 PE=1 SV=1	4282	1	3	C	11.5875	10.2895	12.0268	11.8016	9.53502	10.2259	10.4307	10.9917	10.1451	11.8584	9.49294	9.02891	9.06864	9.46564	9.29213	8.70289	9.3174	9.21775	8.44503	9.07652	10.8892	9.11078	0.257254	7.6136e-05	0.000157192	1.1952	6.74658e-06	1.60119e-05	1.1924		3	10.8572	9.10531
sp|Q63HM9|PLCX3_HUMAN	PLCXD3	PI-PLC X domain-containing protein 3 OS=Homo sapiens GN=PLCXD3 PE=2 SV=2	2450	1	0	C	10.3575	10.9785	10.6666	10.367	12.0657											9.83852	8.36306	10.3025	7.55326	9.50744	10.8871	9.11296	0.256623	0.0215277	0.0298122	1.19468	0.0208607	0.0286813	1.20038		0	10.8694	9.05497
sp|Q9BXP2|S12A9_HUMAN	SLC12A9	Solute carrier family 12 member 9 OS=Homo sapiens GN=SLC12A9 PE=1 SV=1	3557	1	0	C	9.94317	12.0647	9.95843	10.8491	11.6199											10.1224	8.88153	9.18416	8.98366	8.39292	10.8871	9.11293	0.256627	0.0108437	0.0157981	1.19468	0.00755342	0.011092	1.19325		0	10.8534	9.09569
sp|Q8WZ82|OVCA2_HUMAN	OVCA2	Ovarian cancer-associated gene 2 protein OS=Homo sapiens GN=OVCA2 PE=1 SV=1	3423	2	1	C	10.9068	11.3374	10.1657	10.413	11.8225	10.8199	11.4658	9.93002	11.7121	10.2931	9.05031	9.191	9.24416	8.73458	9.559	9.37535	9.34356	8.71258	8.77894	9.14421	10.8866	9.11337	0.256501	5.50434e-06	1.38554e-05	1.19458	2.53331e-07	7.56048e-07	1.19306		1	10.8677	9.10916
sp|P02795|MT2_HUMAN	MT2A	Metallothionein-2 OS=Homo sapiens GN=MT2A PE=1 SV=1	1902	1	6	C	10.0831	12.7554	8.49482	13.0285	7.38253	14.5742	11.883	13.5374	9.53868	7.58421	15.3545	7.48096	8.16197	4.69693	7.18817	18.494	2.864	11.0187	6.71769	9.16119	10.8862	9.11381	0.256372	0.31762	0.36035	1.19447	0.161031	0.192649	1.31682		6	10.5949	8.04586
UPSP:TRYP_PIG_contaminant		TRYPSIN PRECURSOR (EC 3.4.21.4)>PIR1:TRPGTR trypsin (EC 3.4.21.4) p	3906	35	30	C	10.1765	14.1216	11.8154	10.1273	10.2786	8.55313	12.0277	9.03609	10.9878	11.7223	7.82032	6.55157	11.6529	9.59357	12.0547	8.55986	7.80204	9.01207	8.71244	9.39419	10.8846	9.11537	0.255921	0.0282673	0.0383254	1.1941	0.0242841	0.0330417	1.20059		30	10.7785	8.97768
sp|P33121|ACSL1_HUMAN	ACSL1	Long-chain-fatty-acid--CoA ligase 1 OS=Homo sapiens GN=ACSL1 PE=1 SV=1	637	12	14	C	10.3607	11.3587	10.713	11.104	11.6295	10.6165	11.0677	10.4043	11.3148	10.2766	8.75018	9.3426	9.28009	9.22779	9.71952	9.28621	8.91354	8.76439	9.03792	8.83207	10.8846	9.11543	0.255903	4.33244e-08	1.64706e-07	1.19408	7.01781e-09	2.76278e-08	1.19368		14	10.8753	9.11071
[truncated: 3,898 more rows]

[truncated: 3 more sheets: PCAScores-Vitreous, PCALoadings-Vitreous, Pairwise comparison-Vitreous]
